# Supplementary material for: Crystal structure of chlorido­{tris­[2-(iso­propyl­sulfan­yl)phen­yl]phosphane-κ4 P,S,S′,S′′}nickel(II) tri­fluoro­methane­sulfonate
Source: Acta Crystallogr E Crystallogr Commun. 2019 Feb 12;75(Pt 3):350–3. doi: 10.1107/S2056989019002068 (PMC6399686; doi:10.1107/S2056989019002068)
Supplement: Supplementary file 1 [file e-75-00350-sup1.cif]

##############################################################################
#                                                                            #
# This CIF contains the data in a paper accepted for publication in          #
# Acta Crystallographica Section E. It conforms to the requirements of       #
# Notes for Authors for Acta Crystallographica Section E, and has been       #
# peer reviewed under the auspices of the IUCr Commission on Journals.       #
#                                                                            #
# Full details of the Crystallographic Information File format               #
# are given in the paper "The Crystallographic Information File (CIF):       #
# a New Standard Archive File for Crystallography" by S. R. Hall, F. H.      #
# Allen and I. D. Brown [Acta Cryst. (1991), A47, 655-685].                  #
#                                                                            #
# The current version of the core CIF dictionary is obtainable from          #
# ftp://ftp.iucr.org/pub/cif_core.dic.                                       #
#                                                                            #
# Software is freely available for graphical display of the structure(s)     #
# in this CIF. For information consult the CIF software page                 #
# http://www.iucr.org/resources/cif/software.                                #
#                                                                            #
# This file may be used for bona fide research purposes within the           #
# scientific community so long as proper attribution is given to the journal # 
# article from which it was obtained.                                        #
#                                                                            #
##############################################################################
data_I
_audit_creation_method     'SHELXL-2014/7'
_journal_date_recd_electronic     2018-11-28
_journal_date_accepted     2019-02-06
_journal_name_full     'Acta Crystallographica, Section E'
_journal_year     2019
_journal_volume     75
_journal_issue      3
_journal_page_first     350
_journal_page_last     353
_journal_paper_category     GM
_journal_paper_doi     10.1107/S2056989019002068
_journal_coeditor_code     IS5507
_publ_contact_author_name     'Nobuhiro Takeda'
_publ_contact_author_address
;
Graduate School of Science and Technology, Gunma University, 1-5-1 Tenjin-cho,
Kiryu, Gunma 376-8515,
Japan
;
_publ_contact_author_email     ntakeda@gunma-u.ac.jp
_publ_contact_author_fax     '+81-277-30-1232'
_publ_contact_author_phone     '+81-277-30-1232'
_publ_section_title
;\
Crystal structure of
chlorido{tris[2-(isopropylsulfanyl)phenyl]phosphane-\k^4^<i>P</i>,<i>S</i>,\
<i>S</i>',<i>S</i>''}nickel(II) trifluoromethanesulfonate
;
_publ_section_title_footnote     .
loop_
    _publ_author_name
    _publ_author_footnote
    _publ_author_address
    'Takeda, Nobuhiro' .
;
Graduate School of Science and Technology, Gunma University, 1-5-1 Tenjin-cho,
Kiryu, Gunma 376-8515, Japan
;
    'Oma, Rin' .
;
Graduate School of Science and Technology, Gunma University, 1-5-1 Tenjin-cho,
Kiryu, Gunma 376-8515, Japan
;
    'Unno, Masafumi' .
;
Graduate School of Science and Technology, Gunma University, 1-5-1 Tenjin-cho,
Kiryu, Gunma 376-8515, Japan
;
_publ_section_synopsis
;
The complex cation of the title compound has a five-coordinate slightly
distorted trigonal--bipyramidal structure in which three S atoms are located
in the equatorial positions, and one P and one Cl atom in the apical
positions.
;
_chemical_name_systematic
;\
Chlorido{tris[2-(isopropylsulfanyl)phenyl]phosphane-\k^4^<i>P</i>,<i>S</i>,\
<i>S</i>',<i>S</i>''}nickel(II) trifluoromethanesulfonate
;
_chemical_name_common     ?
_chemical_formula_moiety     'C27 H33 Cl Ni P S3 +, C F3 O3 S -'
_chemical_formula_sum     'C28 H33 Cl F3 Ni O3 P S4'
_chemical_formula_iupac     '[Ni Cl (C27 H33 P1 S3)] (C F3 S O3)'
_chemical_formula_weight     727.91
_chemical_melting_point     ?
_chemical_absolute_configuration     ?
_space_group_crystal_system     monoclinic
_space_group_name_H-M_alt     'P 21/n'
_space_group_name_Hall     '-P 2yn'
loop_
    _space_group_symop_operation_xyz
    'x, y, z'
    '-x+1/2, y+1/2, -z+1/2'
    '-x, -y, -z'
    'x-1/2, -y-1/2, z-1/2'
_cell_length_a     13.428(3)
_cell_length_b     14.008(3)
_cell_length_c     17.110(3)
_cell_angle_alpha     90
_cell_angle_beta     93.164(4)
_cell_angle_gamma     90
_cell_volume     3213.5(11)
_cell_formula_units_Z     4
_cell_measurement_reflns_used     5728
_cell_measurement_theta_min     2.8
_cell_measurement_theta_max     27.5
_cell_measurement_temperature     120
_exptl_crystal_description     Prism
_exptl_crystal_colour     Blue
_exptl_crystal_size_max     0.100
_exptl_crystal_size_mid     0.080
_exptl_crystal_size_min     0.020
_exptl_crystal_density_diffrn     1.505
_exptl_crystal_density_meas     ?
_exptl_crystal_density_method     ?
_exptl_crystal_F_000     1504
_exptl_absorpt_coefficient_mu     1.043
_exptl_absorpt_correction_type     numerical
_exptl_absorpt_process_details
;
(CrystalClear; Rigaku, 2013)
;
_exptl_absorpt_correction_T_min     0.924
_exptl_absorpt_correction_T_max     0.971
_diffrn_ambient_temperature     120(2)
_diffrn_source     'Rotating Anode'
_diffrn_radiation_type     MoK\a
_diffrn_radiation_wavelength     0.71075
_diffrn_radiation_source     ?
_diffrn_radiation_monochromator     Confocal
_diffrn_measurement_device_type
;
Rigaku CrystalClear-SM Expert 2.1 b29
;
_diffrn_measurement_method     'profile data from \w-scans'
_diffrn_detector_area_resol_mean     5.8140
_diffrn_reflns_number     51723
_diffrn_reflns_av_R_equivalents     0.0957
_diffrn_reflns_av_unetI/netI     0.0633
_diffrn_reflns_theta_min     2.793
_diffrn_reflns_theta_max     27.488
_diffrn_reflns_theta_full     25.242
_diffrn_measured_fraction_theta_max     0.997
_diffrn_measured_fraction_theta_full     0.998
_diffrn_reflns_limit_h_min     -17
_diffrn_reflns_limit_h_max     17
_diffrn_reflns_limit_k_min     -18
_diffrn_reflns_limit_k_max     18
_diffrn_reflns_limit_l_min     -22
_diffrn_reflns_limit_l_max     22
_refine_special_details     ?
_reflns_number_total     7359
_reflns_number_gt     5054
_reflns_threshold_expression     'I > 2\s(I)'
_refine_ls_structure_factor_coef     Fsqd
_refine_ls_matrix_type     full
_refine_ls_R_factor_all     0.0939
_refine_ls_R_factor_gt     0.0572
_refine_ls_wR_factor_gt     0.1295
_refine_ls_wR_factor_ref     0.1437
_refine_ls_goodness_of_fit_ref     1.079
_refine_ls_restrained_S_all     1.081
_refine_ls_number_reflns     7359
_refine_ls_number_parameters     451
_refine_ls_number_restraints     20
_refine_ls_hydrogen_treatment     constr
_refine_ls_weighting_scheme     calc
_refine_ls_weighting_details
              'w=1/[\s^2^(Fo^2^)+(0.0517P)^2^+5.7574P] where P=(Fo^2^+2Fc^2^)/3'
_atom_sites_solution_hydrogens     geom
_atom_sites_solution_primary     ?
_atom_sites_solution_secondary     ?
_refine_ls_shift/su_max     0.000
_refine_ls_shift/su_mean     0.000
_refine_diff_density_max     0.750
_refine_diff_density_min     -0.351
_refine_ls_extinction_method     none
_refine_ls_extinction_coef     .
loop_
    _atom_type_symbol
    _atom_type_description
    _atom_type_scat_dispersion_real
    _atom_type_scat_dispersion_imag
    _atom_type_scat_source
    'Ni' 'Ni' 0.3393 1.1124
                         'International Tables Vol C Tables 4.2.6.8 and 6.1.1.4'
    'Cl' 'Cl' 0.1484 0.1585
                         'International Tables Vol C Tables 4.2.6.8 and 6.1.1.4'
    'C' 'C' 0.0033 0.0016
                         'International Tables Vol C Tables 4.2.6.8 and 6.1.1.4'
    'F' 'F' 0.0171 0.0103
                         'International Tables Vol C Tables 4.2.6.8 and 6.1.1.4'
    'S' 'S' 0.1246 0.1234
                         'International Tables Vol C Tables 4.2.6.8 and 6.1.1.4'
    'O' 'O' 0.0106 0.0060
                         'International Tables Vol C Tables 4.2.6.8 and 6.1.1.4'
    'P' 'P' 0.1023 0.0942
                         'International Tables Vol C Tables 4.2.6.8 and 6.1.1.4'
    'H' 'H' 0.0000 0.0000
                         'International Tables Vol C Tables 4.2.6.8 and 6.1.1.4'
_computing_data_collection
;
<i>CrystalClear</i> (Rigaku, 2013)
;
_computing_cell_refinement
;
<i>CrystalClear</i> (Rigaku, 2013)
;
_computing_data_reduction
;
<i>CrystalClear</i> (Rigaku, 2013)
;
_computing_structure_solution
;
<i>SHELXT</i> (Sheldrick, 2015<i>a</i>)
;
_computing_structure_refinement
;
SHELXL2014 (Sheldrick, 2015<i>b</i>)
;
_computing_molecular_graphics
;
<i>Yadokari-XG</i> (Wakita, 2001; Kabuto <i>et al.</i>, 2009)
;
_computing_publication_material
;
<i>Yadokari-XG</i> (Wakita, 2001; Kabuto <i>et al.</i>, 2009)
and <i>publCIF</i> (Westrip, 2010)
;
loop_
    _atom_site_type_symbol
    _atom_site_label
    _atom_site_fract_x
    _atom_site_fract_y
    _atom_site_fract_z
    _atom_site_U_iso_or_equiv
    _atom_site_adp_type
    _atom_site_calc_flag
    _atom_site_occupancy
    _atom_site_disorder_assembly
    _atom_site_disorder_group
    Ni Ni1 0.75663(4) 0.31726(4) 0.35830(3) 0.02972(15) Uani d 1 . .
    Cl Cl1 0.77545(8) 0.29069(9) 0.23080(6) 0.0409(3) Uani d 1 . .
    P P1 0.73682(7) 0.33699(7) 0.47886(5) 0.0246(2) Uani d 1 . .
    C C1 0.6229(3) 0.2789(3) 0.5066(2) 0.0262(8) Uani d 1 . .
    C C2 0.5845(3) 0.2845(3) 0.5811(2) 0.0321(9) Uani d 1 . .
    H H2 0.6179 0.3205 0.6216 0.039 Uiso calc 1 . .
    C C3 0.4967(3) 0.2363(3) 0.5944(3) 0.0384(10) Uani d 1 . .
    H H3 0.4706 0.2389 0.6448 0.046 Uiso calc 1 . .
    C C4 0.4466(3) 0.1846(3) 0.5360(3) 0.0381(10) Uani d 1 . .
    H H4 0.3872 0.1516 0.5468 0.046 Uiso calc 1 . .
    C C5 0.4822(3) 0.1805(3) 0.4619(3) 0.0358(10) Uani d 1 . .
    H H5 0.4465 0.1470 0.4210 0.043 Uiso calc 1 . .
    C C6 0.5721(3) 0.2269(3) 0.4482(2) 0.0274(8) Uani d 1 . .
    S S1 0.61937(8) 0.22394(8) 0.35266(6) 0.0304(2) Uani d 1 . .
    C C7 0.6643(3) 0.0991(3) 0.3441(3) 0.0386(10) Uani d 1 . .
    H H7 0.7114 0.0985 0.3008 0.046 Uiso calc 1 . .
    C C8 0.7218(4) 0.0635(4) 0.4164(3) 0.0491(12) Uani d 1 . .
    H H8 0.6777 0.0613 0.4601 0.074 Uiso calc 1 . .
    H H8A 0.7778 0.1066 0.4294 0.074 Uiso calc 1 . .
    H H8B 0.7473 -0.0008 0.4067 0.074 Uiso calc 1 . .
    C C9 0.5777(4) 0.0336(4) 0.3189(3) 0.0570(14) Uani d 1 . .
    H H9 0.6037 -0.0287 0.3038 0.085 Uiso calc 1 . .
    H H9A 0.5396 0.0620 0.2743 0.085 Uiso calc 1 . .
    H H9B 0.5342 0.0254 0.3625 0.085 Uiso calc 1 . .
    C C10 0.8429(3) 0.2904(3) 0.5377(2) 0.0297(9) Uani d 1 . .
    C C11 0.8506(4) 0.2885(3) 0.6188(2) 0.0364(10) Uani d 1 . .
    H H11 0.7951 0.3060 0.6479 0.044 Uiso calc 1 . .
    C C12 0.9387(4) 0.2611(4) 0.6570(3) 0.0460(12) Uani d 1 . .
    H H12 0.9448 0.2618 0.7126 0.055 Uiso calc 1 . .
    C C13 1.0190(4) 0.2325(4) 0.6148(3) 0.0515(13) Uani d 1 . .
    H H13 1.0798 0.2145 0.6418 0.062 Uiso calc 1 . .
    C C14 1.0113(3) 0.2299(4) 0.5342(3) 0.0471(12) Uani d 1 . .
    H H14 1.0653 0.2075 0.5056 0.057 Uiso calc 1 . .
    C C15 0.9229(3) 0.2607(3) 0.4950(3) 0.0364(10) Uani d 1 . .
    S S2 0.91100(8) 0.26050(9) 0.39095(6) 0.0383(3) Uani d 1 . .
    C C16 1.0134(4) 0.3448(4) 0.3714(3) 0.0515(13) Uani d 1 . .
    H H16 1.0729 0.3224 0.4041 0.062 Uiso calc 1 . .
    C C17 0.9930(4) 0.4436(4) 0.3978(3) 0.0529(13) Uani d 1 . .
    H H17 1.0532 0.4825 0.3946 0.079 Uiso calc 1 . .
    H H17A 0.9732 0.4421 0.4521 0.079 Uiso calc 1 . .
    H H17B 0.9390 0.4713 0.3643 0.079 Uiso calc 1 . .
    C C18 1.0401(4) 0.3352(5) 0.2900(3) 0.0659(16) Uani d 1 . .
    H H18 0.9819 0.3502 0.2550 0.099 Uiso calc 1 . .
    H H18A 1.0617 0.2696 0.2805 0.099 Uiso calc 1 . .
    H H18B 1.0945 0.3794 0.2799 0.099 Uiso calc 1 . .
    C C19 0.7307(3) 0.4636(3) 0.5007(2) 0.0270(8) Uani d 1 . .
    C C20 0.7291(3) 0.5015(3) 0.5767(2) 0.0297(9) Uani d 1 . .
    H H20 0.7287 0.4601 0.6206 0.036 Uiso calc 1 . .
    C C21 0.7283(3) 0.5992(3) 0.5871(3) 0.0341(9) Uani d 1 . .
    H H21 0.7258 0.6248 0.6383 0.041 Uiso calc 1 . .
    C C22 0.7312(3) 0.6603(3) 0.5236(3) 0.0370(10) Uani d 1 . .
    H H22 0.7312 0.7274 0.5315 0.044 Uiso calc 1 . .
    C C23 0.7340(3) 0.6238(3) 0.4487(3) 0.0372(10) Uani d 1 . .
    H H23 0.7375 0.6657 0.4053 0.045 Uiso calc 1 . .
    C C24 0.7317(3) 0.5263(3) 0.4371(2) 0.0288(9) Uani d 1 . .
    S S3 0.72947(8) 0.47865(8) 0.34063(6) 0.0310(2) Uani d 1 . .
    C C25 0.6003(3) 0.5122(5) 0.3077(3) 0.0551(15) Uani d 1 . .
    H H25A 0.5974 0.5834 0.3110 0.066 Uiso calc 0.786(14) A 1
    H H25B 0.5936 0.4535 0.2745 0.066 Uiso calc 0.214(14) A 2
    C C26 0.5214(3) 0.4751(4) 0.3611(3) 0.0459(12) Uani d 1 . .
    H H26 0.4550 0.4935 0.3396 0.069 Uiso calc 1 . .
    H H26A 0.5329 0.5027 0.4135 0.069 Uiso calc 1 . .
    H H26B 0.5257 0.4054 0.3645 0.069 Uiso calc 1 . .
    C C27A 0.5825(5) 0.4890(6) 0.2262(3) 0.049(2) Uani d 0.786(14) A 1
    H H27A 0.5843 0.4195 0.2195 0.074 Uiso calc 0.786(14) A 1
    H H27B 0.6342 0.5184 0.1959 0.074 Uiso calc 0.786(14) A 1
    H H27C 0.5170 0.5132 0.2076 0.074 Uiso calc 0.786(14) A 1
    C C27B 0.5769(15) 0.5677(16) 0.2455(12) 0.040(7) Uani d 0.214(14) A 2
    H H27D 0.5064 0.5589 0.2292 0.059 Uiso calc 0.214(14) A 2
    H H27E 0.6184 0.5502 0.2024 0.059 Uiso calc 0.214(14) A 2
    H H27F 0.5887 0.6348 0.2596 0.059 Uiso calc 0.214(14) A 2
    S S4A 0.2594(6) 0.5996(6) 0.1890(4) 0.0617(17) Uani d 0.629(17) B 1
    O O1 0.3353(3) 0.6108(2) 0.25204(19) 0.0508(9) Uani d 1 . .
    O O2A 0.2747(16) 0.6526(8) 0.1192(6) 0.119(6) Uani d 0.629(17) B 1
    O O3A 0.1589(6) 0.6058(12) 0.2106(7) 0.114(6) Uani d 0.629(17) B 1
    C C28A 0.2734(13) 0.4774(10) 0.1571(6) 0.061(6) Uani d 0.629(17) B 1
    F F1A 0.3485(7) 0.4632(8) 0.1181(5) 0.070(2) Uani d 0.629(17) B 1
    F F2A 0.1947(10) 0.4527(12) 0.1075(7) 0.104(5) Uani d 0.629(17) B 1
    F F3A 0.2727(9) 0.4177(5) 0.2155(4) 0.083(3) Uani d 0.629(17) B 1
    S S4B 0.2809(6) 0.6234(5) 0.1799(4) 0.0279(14) Uani d 0.371(17) B 2
    O O2B 0.3381(11) 0.6469(12) 0.1159(7) 0.056(4) Uani d 0.371(17) B 2
    O O3B 0.1917(9) 0.6754(11) 0.1844(6) 0.055(4) Uani d 0.371(17) B 2
    C C28B 0.2460(16) 0.4994(15) 0.1619(11) 0.060(9) Uani d 0.371(17) B 2
    F F1B 0.320(2) 0.4458(15) 0.152(2) 0.160(17) Uani d 0.371(17) B 2
    F F2B 0.1807(14) 0.4953(11) 0.0986(11) 0.061(4) Uani d 0.371(17) B 2
    F F3B 0.1961(17) 0.4693(15) 0.2206(8) 0.116(10) Uani d 0.371(17) B 2
loop_
    _atom_site_aniso_label
    _atom_site_aniso_U_11
    _atom_site_aniso_U_22
    _atom_site_aniso_U_33
    _atom_site_aniso_U_12
    _atom_site_aniso_U_13
    _atom_site_aniso_U_23
    Ni1 0.0264(3) 0.0409(3) 0.0222(3) -0.0057(2) 0.0052(2) -0.0053(2)
    Cl1 0.0365(6) 0.0615(8) 0.0254(5) -0.0050(5) 0.0077(4) -0.0094(5)
    P1 0.0243(5) 0.0283(5) 0.0214(5) -0.0028(4) 0.0023(4) -0.0017(4)
    C1 0.024(2) 0.027(2) 0.028(2) 0.0007(16) 0.0046(15) 0.0029(16)
    C2 0.035(2) 0.033(2) 0.029(2) -0.0028(19) 0.0064(17) -0.0028(17)
    C3 0.044(3) 0.035(2) 0.038(2) 0.001(2) 0.019(2) 0.0055(19)
    C4 0.030(2) 0.034(2) 0.051(3) -0.0036(19) 0.014(2) 0.006(2)
    C5 0.031(2) 0.034(2) 0.042(2) -0.0056(19) 0.0038(18) -0.0005(19)
    C6 0.022(2) 0.029(2) 0.032(2) -0.0018(17) 0.0046(16) 0.0003(16)
    S1 0.0306(5) 0.0352(6) 0.0255(5) -0.0062(4) 0.0021(4) -0.0049(4)
    C7 0.045(3) 0.035(2) 0.038(2) -0.005(2) 0.014(2) -0.0136(19)
    C8 0.056(3) 0.042(3) 0.051(3) 0.008(2) 0.014(2) 0.002(2)
    C9 0.065(4) 0.038(3) 0.068(4) -0.014(3) 0.009(3) -0.020(3)
    C10 0.028(2) 0.027(2) 0.034(2) -0.0057(17) -0.0026(17) -0.0012(16)
    C11 0.047(3) 0.032(2) 0.030(2) 0.001(2) -0.0038(19) 0.0004(17)
    C12 0.052(3) 0.046(3) 0.039(3) 0.001(2) -0.010(2) 0.005(2)
    C13 0.039(3) 0.059(3) 0.054(3) -0.002(3) -0.015(2) 0.009(3)
    C14 0.027(2) 0.063(3) 0.052(3) 0.005(2) 0.001(2) 0.008(2)
    C15 0.027(2) 0.041(3) 0.041(2) -0.0025(19) -0.0005(18) 0.0003(19)
    S2 0.0317(6) 0.0464(7) 0.0379(6) 0.0025(5) 0.0105(4) -0.0053(5)
    C16 0.028(2) 0.068(4) 0.061(3) -0.005(2) 0.018(2) 0.002(3)
    C17 0.040(3) 0.064(4) 0.055(3) -0.022(3) 0.007(2) -0.005(3)
    C18 0.057(4) 0.091(5) 0.052(3) -0.002(3) 0.020(3) -0.004(3)
    C19 0.0209(19) 0.030(2) 0.031(2) -0.0013(16) 0.0051(15) -0.0012(16)
    C20 0.025(2) 0.035(2) 0.029(2) -0.0009(17) 0.0050(16) 0.0011(16)
    C21 0.032(2) 0.033(2) 0.038(2) -0.0042(19) 0.0028(18) -0.0078(18)
    C22 0.031(2) 0.029(2) 0.051(3) 0.0009(18) 0.0029(19) -0.0011(19)
    C23 0.036(2) 0.031(2) 0.044(3) 0.0018(19) 0.0061(19) 0.0096(19)
    C24 0.025(2) 0.035(2) 0.027(2) -0.0007(17) 0.0060(16) 0.0035(16)
    S3 0.0256(5) 0.0430(6) 0.0247(5) -0.0003(4) 0.0048(4) 0.0063(4)
    C25 0.029(3) 0.096(4) 0.040(3) 0.009(3) 0.002(2) 0.022(3)
    C26 0.024(2) 0.067(3) 0.046(3) 0.005(2) 0.0067(19) 0.014(2)
    C27A 0.034(3) 0.079(6) 0.035(3) -0.003(3) 0.000(3) -0.005(3)
    C27B 0.022(11) 0.032(14) 0.065(16) 0.010(9) 0.010(10) 0.005(11)
    S4A 0.082(4) 0.063(3) 0.0385(19) 0.032(3) -0.009(2) -0.001(2)
    O1 0.059(2) 0.054(2) 0.0383(18) -0.0034(18) -0.0051(16) 0.0042(15)
    O2A 0.229(17) 0.066(6) 0.057(6) 0.046(10) -0.024(8) 0.009(4)
    O3A 0.059(5) 0.171(15) 0.111(8) 0.051(7) -0.012(5) -0.075(9)
    C28A 0.078(12) 0.074(12) 0.033(7) -0.028(10) 0.015(7) -0.016(8)
    F1A 0.079(5) 0.070(5) 0.065(4) 0.014(3) 0.029(4) -0.008(3)
    F2A 0.093(7) 0.151(12) 0.066(6) -0.020(8) -0.005(5) -0.050(8)
    F3A 0.135(8) 0.055(4) 0.061(4) -0.023(5) 0.026(4) 0.002(3)
    S4B 0.036(2) 0.032(3) 0.015(2) -0.0002(19) 0.0013(14) 0.0037(16)
    O2B 0.069(9) 0.068(9) 0.031(6) -0.027(8) 0.007(6) 0.018(5)
    O3B 0.051(7) 0.065(9) 0.046(6) 0.024(6) -0.013(5) -0.013(6)
    C28B 0.048(12) 0.060(13) 0.070(19) 0.008(10) -0.023(11) 0.021(11)
    F1B 0.25(4) 0.056(12) 0.17(3) 0.068(17) -0.03(2) -0.033(16)
    F2B 0.054(7) 0.066(9) 0.061(7) -0.004(6) -0.017(5) -0.025(6)
    F3B 0.153(18) 0.106(15) 0.086(9) -0.096(15) -0.020(9) 0.047(8)
_geom_special_details
;
 All esds (except the esd in the dihedral angle between two l.s. planes)
 are estimated using the full covariance matrix.  The cell esds are taken
 into account individually in the estimation of esds in distances, angles
 and torsion angles; correlations between esds in cell parameters are only
 used when they are defined by crystal symmetry.  An approximate (isotropic)
 treatment of cell esds is used for estimating esds involving l.s. planes.
;
loop_
    _geom_bond_atom_site_label_1
    _geom_bond_atom_site_label_2
    _geom_bond_site_symmetry_2
    _geom_bond_distance
    _geom_bond_publ_flag
    Ni1 P1 . 2.1124(11) ?
    Ni1 Cl1 . 2.2412(11) ?
    Ni1 S1 . 2.2574(12) ?
    Ni1 S2 . 2.2612(13) ?
    Ni1 S3 . 2.3072(13) ?
    P1 C19 . 1.815(4) ?
    P1 C1 . 1.819(4) ?
    P1 C10 . 1.820(4) ?
    C1 C6 . 1.385(5) ?
    C1 C2 . 1.403(5) ?
    C2 C3 . 1.388(6) ?
    C2 H2 . 0.9500 ?
    C3 C4 . 1.379(6) ?
    C3 H3 . 0.9500 ?
    C4 C5 . 1.381(6) ?
    C4 H4 . 0.9500 ?
    C5 C6 . 1.401(6) ?
    C5 H5 . 0.9500 ?
    C6 S1 . 1.787(4) ?
    S1 C7 . 1.858(5) ?
    C7 C8 . 1.507(7) ?
    C7 C9 . 1.524(7) ?
    C7 H7 . 1.0000 ?
    C8 H8 . 0.9800 ?
    C8 H8A . 0.9800 ?
    C8 H8B . 0.9800 ?
    C9 H9 . 0.9800 ?
    C9 H9A . 0.9800 ?
    C9 H9B . 0.9800 ?
    C10 C11 . 1.386(6) ?
    C10 C15 . 1.396(6) ?
    C11 C12 . 1.375(6) ?
    C11 H11 . 0.9500 ?
    C12 C13 . 1.390(7) ?
    C12 H12 . 0.9500 ?
    C13 C14 . 1.378(7) ?
    C13 H13 . 0.9500 ?
    C14 C15 . 1.398(6) ?
    C14 H14 . 0.9500 ?
    C15 S2 . 1.779(4) ?
    S2 C16 . 1.857(5) ?
    C16 C18 . 1.462(7) ?
    C16 C17 . 1.487(8) ?
    C16 H16 . 1.0000 ?
    C17 H17 . 0.9800 ?
    C17 H17A . 0.9800 ?
    C17 H17B . 0.9800 ?
    C18 H18 . 0.9800 ?
    C18 H18A . 0.9800 ?
    C18 H18B . 0.9800 ?
    C19 C24 . 1.398(5) ?
    C19 C20 . 1.406(5) ?
    C20 C21 . 1.380(6) ?
    C20 H20 . 0.9500 ?
    C21 C22 . 1.385(6) ?
    C21 H21 . 0.9500 ?
    C22 C23 . 1.382(6) ?
    C22 H22 . 0.9500 ?
    C23 C24 . 1.380(6) ?
    C23 H23 . 0.9500 ?
    C24 S3 . 1.779(4) ?
    S3 C25 . 1.854(5) ?
    C25 C27B . 1.341(15) ?
    C25 C27A . 1.440(7) ?
    C25 C26 . 1.528(6) ?
    C25 H25A . 1.0000 ?
    C25 H25B . 1.0000 ?
    C26 H26 . 0.9800 ?
    C26 H26A . 0.9800 ?
    C26 H26B . 0.9800 ?
    C27A H27A . 0.9800 ?
    C27A H27B . 0.9800 ?
    C27A H27C . 0.9800 ?
    C27B H27D . 0.9800 ?
    C27B H27E . 0.9800 ?
    C27B H27F . 0.9800 ?
    S4A O3A . 1.421(8) ?
    S4A O2A . 1.432(9) ?
    S4A O1 . 1.450(7) ?
    S4A C28A . 1.809(14) ?
    O1 S4B . 1.410(8) ?
    C28A F1A . 1.255(19) ?
    C28A F3A . 1.302(13) ?
    C28A F2A . 1.364(14) ?
    S4B O3B . 1.408(11) ?
    S4B O2B . 1.410(10) ?
    S4B C28B . 1.822(17) ?
    C28B F1B . 1.26(2) ?
    C28B F3B . 1.307(17) ?
    C28B F2B . 1.357(17) ?
loop_
    _geom_angle_atom_site_label_1
    _geom_angle_atom_site_label_2
    _geom_angle_atom_site_label_3
    _geom_angle_site_symmetry_1
    _geom_angle_site_symmetry_3
    _geom_angle
    _geom_angle_publ_flag
    P1 Ni1 Cl1 . . 177.83(5) ?
    P1 Ni1 S1 . . 88.34(4) ?
    Cl1 Ni1 S1 . . 89.88(4) ?
    P1 Ni1 S2 . . 88.16(4) ?
    Cl1 Ni1 S2 . . 91.78(4) ?
    S1 Ni1 S2 . . 122.83(5) ?
    P1 Ni1 S3 . . 88.41(4) ?
    Cl1 Ni1 S3 . . 93.48(5) ?
    S1 Ni1 S3 . . 116.04(5) ?
    S2 Ni1 S3 . . 120.87(5) ?
    C19 P1 C1 . . 109.59(18) ?
    C19 P1 C10 . . 106.25(18) ?
    C1 P1 C10 . . 109.81(18) ?
    C19 P1 Ni1 . . 109.76(13) ?
    C1 P1 Ni1 . . 110.45(13) ?
    C10 P1 Ni1 . . 110.90(14) ?
    C6 C1 C2 . . 119.5(4) ?
    C6 C1 P1 . . 115.8(3) ?
    C2 C1 P1 . . 124.7(3) ?
    C3 C2 C1 . . 118.7(4) ?
    C3 C2 H2 . . 120.7 ?
    C1 C2 H2 . . 120.7 ?
    C4 C3 C2 . . 121.4(4) ?
    C4 C3 H3 . . 119.3 ?
    C2 C3 H3 . . 119.3 ?
    C3 C4 C5 . . 120.5(4) ?
    C3 C4 H4 . . 119.7 ?
    C5 C4 H4 . . 119.7 ?
    C4 C5 C6 . . 118.6(4) ?
    C4 C5 H5 . . 120.7 ?
    C6 C5 H5 . . 120.7 ?
    C1 C6 C5 . . 121.2(4) ?
    C1 C6 S1 . . 119.1(3) ?
    C5 C6 S1 . . 119.7(3) ?
    C6 S1 C7 . . 103.16(19) ?
    C6 S1 Ni1 . . 106.14(13) ?
    C7 S1 Ni1 . . 106.29(15) ?
    C8 C7 C9 . . 112.4(4) ?
    C8 C7 S1 . . 113.6(3) ?
    C9 C7 S1 . . 110.1(3) ?
    C8 C7 H7 . . 106.8 ?
    C9 C7 H7 . . 106.8 ?
    S1 C7 H7 . . 106.8 ?
    C7 C8 H8 . . 109.5 ?
    C7 C8 H8A . . 109.5 ?
    H8 C8 H8A . . 109.5 ?
    C7 C8 H8B . . 109.5 ?
    H8 C8 H8B . . 109.5 ?
    H8A C8 H8B . . 109.5 ?
    C7 C9 H9 . . 109.5 ?
    C7 C9 H9A . . 109.5 ?
    H9 C9 H9A . . 109.5 ?
    C7 C9 H9B . . 109.5 ?
    H9 C9 H9B . . 109.5 ?
    H9A C9 H9B . . 109.5 ?
    C11 C10 C15 . . 120.1(4) ?
    C11 C10 P1 . . 125.0(3) ?
    C15 C10 P1 . . 114.7(3) ?
    C12 C11 C10 . . 119.7(4) ?
    C12 C11 H11 . . 120.1 ?
    C10 C11 H11 . . 120.1 ?
    C11 C12 C13 . . 120.4(4) ?
    C11 C12 H12 . . 119.8 ?
    C13 C12 H12 . . 119.8 ?
    C14 C13 C12 . . 120.7(4) ?
    C14 C13 H13 . . 119.6 ?
    C12 C13 H13 . . 119.6 ?
    C13 C14 C15 . . 119.1(5) ?
    C13 C14 H14 . . 120.4 ?
    C15 C14 H14 . . 120.4 ?
    C10 C15 C14 . . 119.9(4) ?
    C10 C15 S2 . . 119.7(3) ?
    C14 C15 S2 . . 120.4(3) ?
    C15 S2 C16 . . 98.8(2) ?
    C15 S2 Ni1 . . 106.11(14) ?
    C16 S2 Ni1 . . 114.20(18) ?
    C18 C16 C17 . . 115.8(5) ?
    C18 C16 S2 . . 109.6(4) ?
    C17 C16 S2 . . 112.7(3) ?
    C18 C16 H16 . . 106.0 ?
    C17 C16 H16 . . 106.0 ?
    S2 C16 H16 . . 106.0 ?
    C16 C17 H17 . . 109.5 ?
    C16 C17 H17A . . 109.5 ?
    H17 C17 H17A . . 109.5 ?
    C16 C17 H17B . . 109.5 ?
    H17 C17 H17B . . 109.5 ?
    H17A C17 H17B . . 109.5 ?
    C16 C18 H18 . . 109.5 ?
    C16 C18 H18A . . 109.5 ?
    H18 C18 H18A . . 109.5 ?
    C16 C18 H18B . . 109.5 ?
    H18 C18 H18B . . 109.5 ?
    H18A C18 H18B . . 109.5 ?
    C24 C19 C20 . . 119.0(4) ?
    C24 C19 P1 . . 116.8(3) ?
    C20 C19 P1 . . 124.2(3) ?
    C21 C20 C19 . . 119.6(4) ?
    C21 C20 H20 . . 120.2 ?
    C19 C20 H20 . . 120.2 ?
    C20 C21 C22 . . 120.8(4) ?
    C20 C21 H21 . . 119.6 ?
    C22 C21 H21 . . 119.6 ?
    C23 C22 C21 . . 120.1(4) ?
    C23 C22 H22 . . 120.0 ?
    C21 C22 H22 . . 120.0 ?
    C24 C23 C22 . . 119.9(4) ?
    C24 C23 H23 . . 120.1 ?
    C22 C23 H23 . . 120.1 ?
    C23 C24 C19 . . 120.7(4) ?
    C23 C24 S3 . . 120.2(3) ?
    C19 C24 S3 . . 119.1(3) ?
    C24 S3 C25 . . 98.9(2) ?
    C24 S3 Ni1 . . 104.55(14) ?
    C25 S3 Ni1 . . 115.2(2) ?
    C27B C25 C26 . . 122.1(9) ?
    C27A C25 C26 . . 114.8(5) ?
    C27B C25 S3 . . 124.2(9) ?
    C27A C25 S3 . . 109.8(4) ?
    C26 C25 S3 . . 113.6(3) ?
    C27A C25 H25A . . 105.9 ?
    C26 C25 H25A . . 105.9 ?
    S3 C25 H25A . . 105.9 ?
    C27B C25 H25B . . 91.0 ?
    C26 C25 H25B . . 91.0 ?
    S3 C25 H25B . . 91.0 ?
    C25 C26 H26 . . 109.5 ?
    C25 C26 H26A . . 109.5 ?
    H26 C26 H26A . . 109.5 ?
    C25 C26 H26B . . 109.5 ?
    H26 C26 H26B . . 109.5 ?
    H26A C26 H26B . . 109.5 ?
    C25 C27A H27A . . 109.5 ?
    C25 C27A H27B . . 109.5 ?
    H27A C27A H27B . . 109.5 ?
    C25 C27A H27C . . 109.5 ?
    H27A C27A H27C . . 109.5 ?
    H27B C27A H27C . . 109.5 ?
    C25 C27B H27D . . 109.5 ?
    C25 C27B H27E . . 109.5 ?
    H27D C27B H27E . . 109.5 ?
    C25 C27B H27F . . 109.5 ?
    H27D C27B H27F . . 109.5 ?
    H27E C27B H27F . . 109.5 ?
    O3A S4A O2A . . 111.6(8) ?
    O3A S4A O1 . . 116.0(5) ?
    O2A S4A O1 . . 115.9(7) ?
    O3A S4A C28A . . 104.6(8) ?
    O2A S4A C28A . . 102.6(6) ?
    O1 S4A C28A . . 104.2(6) ?
    F1A C28A F3A . . 110.3(14) ?
    F1A C28A F2A . . 104.3(11) ?
    F3A C28A F2A . . 106.0(10) ?
    F1A C28A S4A . . 114.2(9) ?
    F3A C28A S4A . . 111.8(9) ?
    F2A C28A S4A . . 109.7(12) ?
    O3B S4B O1 . . 114.7(7) ?
    O3B S4B O2B . . 115.0(9) ?
    O1 S4B O2B . . 115.6(7) ?
    O3B S4B C28B . . 106.9(9) ?
    O1 S4B C28B . . 98.3(7) ?
    O2B S4B C28B . . 103.7(9) ?
    F1B C28B F3B . . 111(2) ?
    F1B C28B F2B . . 110.3(19) ?
    F3B C28B F2B . . 105.3(16) ?
    F1B C28B S4B . . 113.1(17) ?
    F3B C28B S4B . . 108.4(13) ?
    F2B C28B S4B . . 109.0(14) ?
loop_
    _geom_torsion_atom_site_label_1
    _geom_torsion_atom_site_label_2
    _geom_torsion_atom_site_label_3
    _geom_torsion_atom_site_label_4
    _geom_torsion_site_symmetry_1
    _geom_torsion_site_symmetry_2
    _geom_torsion_site_symmetry_3
    _geom_torsion_site_symmetry_4
    _geom_torsion
    _geom_torsion_publ_flag
    C19 P1 C1 C6 . . . . 125.3(3) ?
    C10 P1 C1 C6 . . . . -118.4(3) ?
    Ni1 P1 C1 C6 . . . . 4.2(3) ?
    C19 P1 C1 C2 . . . . -54.1(4) ?
    C10 P1 C1 C2 . . . . 62.3(4) ?
    Ni1 P1 C1 C2 . . . . -175.1(3) ?
    C6 C1 C2 C3 . . . . 0.9(6) ?
    P1 C1 C2 C3 . . . . -179.8(3) ?
    C1 C2 C3 C4 . . . . -0.8(7) ?
    C2 C3 C4 C5 . . . . -0.8(7) ?
    C3 C4 C5 C6 . . . . 2.4(7) ?
    C2 C1 C6 C5 . . . . 0.7(6) ?
    P1 C1 C6 C5 . . . . -178.6(3) ?
    C2 C1 C6 S1 . . . . 177.8(3) ?
    P1 C1 C6 S1 . . . . -1.6(4) ?
    C4 C5 C6 C1 . . . . -2.3(6) ?
    C4 C5 C6 S1 . . . . -179.4(3) ?
    C1 C6 S1 C7 . . . . 110.1(3) ?
    C5 C6 S1 C7 . . . . -72.9(4) ?
    C1 C6 S1 Ni1 . . . . -1.5(4) ?
    C5 C6 S1 Ni1 . . . . 175.6(3) ?
    C6 S1 C7 C8 . . . . -43.9(4) ?
    Ni1 S1 C7 C8 . . . . 67.5(3) ?
    C6 S1 C7 C9 . . . . 83.1(4) ?
    Ni1 S1 C7 C9 . . . . -165.4(3) ?
    C19 P1 C10 C11 . . . . 63.9(4) ?
    C1 P1 C10 C11 . . . . -54.5(4) ?
    Ni1 P1 C10 C11 . . . . -176.9(3) ?
    C19 P1 C10 C15 . . . . -112.0(3) ?
    C1 P1 C10 C15 . . . . 129.6(3) ?
    Ni1 P1 C10 C15 . . . . 7.2(4) ?
    C15 C10 C11 C12 . . . . 2.7(6) ?
    P1 C10 C11 C12 . . . . -172.9(3) ?
    C10 C11 C12 C13 . . . . -2.0(7) ?
    C11 C12 C13 C14 . . . . -0.8(8) ?
    C12 C13 C14 C15 . . . . 2.9(8) ?
    C11 C10 C15 C14 . . . . -0.6(7) ?
    P1 C10 C15 C14 . . . . 175.5(4) ?
    C11 C10 C15 S2 . . . . 178.4(3) ?
    P1 C10 C15 S2 . . . . -5.5(5) ?
    C13 C14 C15 C10 . . . . -2.2(7) ?
    C13 C14 C15 S2 . . . . 178.8(4) ?
    C10 C15 S2 C16 . . . . 119.9(4) ?
    C14 C15 S2 C16 . . . . -61.1(4) ?
    C10 C15 S2 Ni1 . . . . 1.5(4) ?
    C14 C15 S2 Ni1 . . . . -179.5(4) ?
    C15 S2 C16 C18 . . . . 162.6(4) ?
    Ni1 S2 C16 C18 . . . . -85.2(4) ?
    C15 S2 C16 C17 . . . . -66.9(4) ?
    Ni1 S2 C16 C17 . . . . 45.3(4) ?
    C1 P1 C19 C24 . . . . -116.7(3) ?
    C10 P1 C19 C24 . . . . 124.7(3) ?
    Ni1 P1 C19 C24 . . . . 4.8(3) ?
    C1 P1 C19 C20 . . . . 66.1(4) ?
    C10 P1 C19 C20 . . . . -52.5(4) ?
    Ni1 P1 C19 C20 . . . . -172.5(3) ?
    C24 C19 C20 C21 . . . . 0.2(6) ?
    P1 C19 C20 C21 . . . . 177.5(3) ?
    C19 C20 C21 C22 . . . . -1.4(6) ?
    C20 C21 C22 C23 . . . . 0.5(7) ?
    C21 C22 C23 C24 . . . . 1.4(7) ?
    C22 C23 C24 C19 . . . . -2.6(6) ?
    C22 C23 C24 S3 . . . . 177.1(3) ?
    C20 C19 C24 C23 . . . . 1.7(6) ?
    P1 C19 C24 C23 . . . . -175.7(3) ?
    C20 C19 C24 S3 . . . . -177.9(3) ?
    P1 C19 C24 S3 . . . . 4.7(4) ?
    C23 C24 S3 C25 . . . . -71.4(4) ?
    C19 C24 S3 C25 . . . . 108.3(4) ?
    C23 C24 S3 Ni1 . . . . 169.5(3) ?
    C19 C24 S3 Ni1 . . . . -10.9(3) ?
    C24 S3 C25 C27B . . . . 121.1(14) ?
    Ni1 S3 C25 C27B . . . . -128.1(14) ?
    C24 S3 C25 C27A . . . . 174.4(5) ?
    Ni1 S3 C25 C27A . . . . -74.8(5) ?
    C24 S3 C25 C26 . . . . -55.5(5) ?
    Ni1 S3 C25 C26 . . . . 55.3(5) ?
    O3A S4A C28A F1A . . . . 163.6(10) ?
    O2A S4A C28A F1A . . . . 47.0(12) ?
    O1 S4A C28A F1A . . . . -74.3(10) ?
    O3A S4A C28A F3A . . . . -70.4(13) ?
    O2A S4A C28A F3A . . . . 173.0(12) ?
    O1 S4A C28A F3A . . . . 51.8(13) ?
    O3A S4A C28A F2A . . . . 46.9(11) ?
    O2A S4A C28A F2A . . . . -69.7(12) ?
    O1 S4A C28A F2A . . . . 169.1(9) ?
    O3B S4B C28B F1B . . . . 176(2) ?
    O1 S4B C28B F1B . . . . -65(2) ?
    O2B S4B C28B F1B . . . . 54(2) ?
    O3B S4B C28B F3B . . . . -61.0(16) ?
    O1 S4B C28B F3B . . . . 58.1(15) ?
    O2B S4B C28B F3B . . . . 177.1(14) ?
    O3B S4B C28B F2B . . . . 53.1(16) ?
    O1 S4B C28B F2B . . . . 172.2(14) ?
    O2B S4B C28B F2B . . . . -68.9(16) ?
loop_
    _geom_hbond_atom_site_label_D
    _geom_hbond_atom_site_label_H
    _geom_hbond_atom_site_label_A
    _geom_hbond_site_symmetry_A
    _geom_hbond_distance_DH
    _geom_hbond_distance_HA
    _geom_hbond_distance_DA
    _geom_hbond_angle_DHA
    C2 H2 O1 3_666 0.95 2.42 3.336(5) 162
    C5 H5 O3B 2_545 0.95 2.55 3.328(11) 140
    C8 H8 F2A 4_666 0.98 2.53 3.318(14) 138
    C8 H8 F2B 4_666 0.98 2.50 3.30(2) 139
    C17 H17B S3 . 0.98 2.82 3.652(5) 143
    C18 H18B F3B 1_655 0.98 2.15 3.099(12) 162
    C20 H20 O1 3_666 0.95 2.58 3.477(5) 157
    C22 H22 O2A 4_676 0.95 2.31 3.127(12) 144
    C26 H26B S1 . 0.98 2.85 3.762(6) 156
    C27B H27D O1 . 0.98 2.46 3.308(19) 144
_shelx_space_group_comment
;
The symmetry employed for this shelxl refinement is uniquely defined
by the following loop, which should always be used as a source of
symmetry information in preference to the above space-group names.
They are only intended as comments.
;
_shelx_estimated_absorpt_T_min     0.903
_shelx_estimated_absorpt_T_max     0.979
_shelx_hkl_file
;
   0   0   3    0.14    0.64
   0   0  -3    0.10    0.79
   0   0  -3   -0.12    0.56
   0   0   3    0.55    0.73
   0   0   3    0.26    0.26
   0   0  -3   -0.14    0.25
   0   0   3    0.38    0.30
   0   0   4  171.41    7.75
   0   0  -4  165.73    8.02
   0   0  -4  164.93    6.54
   0   0  -4  172.17    7.75
   0   0  -4  153.55    6.12
   0   0   4  163.54    6.44
   0   0   5    0.01    0.41
   0   0  -5   -0.40    0.49
   0   0  -5    0.03    0.29
   0   0  -5    0.52    0.55
   0   0   5   -0.13    0.22
   0   0  -5   -0.12    0.26
   0   0  -5   -0.03    0.28
   0   0   5    0.38    0.34
   0   0   6   31.94    2.23
   0   0  -6   31.09    2.60
   0   0  -6   35.77    2.27
   0   0  -6   39.49    2.11
   0   0   6   36.84    1.65
   0   0  -6   31.75    1.79
   0   0  -6   30.89    3.10
   0   0  -6   35.66    1.59
   0   0   6   38.45    1.92
   0   0   7    0.18    0.35
   0   0  -7    0.36    0.68
   0   0  -7    0.03    0.26
   0   0  -7    0.20    0.60
   0   0   7    0.08    0.22
   0   0  -7   -0.11    0.35
   0   0  -7    0.10    0.37
   0   0  -7   -0.44    0.27
   0   0   7    0.77    0.41
   0   0   8   62.80    2.92
   0   0  -8   72.43    3.47
   0   0  -8   71.47    3.11
   0   0   8   68.98    2.60
   0   0  -8   70.15    2.61
   0   0  -8   73.92    3.47
   0   0  -8   74.73    2.90
   0   0   8   70.34    2.88
   0   0   9    0.28    0.30
   0   0  -9   -0.57    0.61
   0   0  -9   -0.14    0.30
   0   0  -9   -0.31    0.62
   0   0   9   -0.05    0.28
   0   0  -9    0.24    0.31
   0   0  -9    0.08    0.35
   0   0  -9   -0.08    0.33
   0   0   9    0.13    0.36
   0   0  10   10.34    0.91
   0   0 -10   12.89    1.31
   0   0 -10   11.71    1.13
   0   0  10   13.24    1.02
   0   0 -10   13.53    1.11
   0   0 -10   15.35    0.82
   0   0 -10   15.42    0.69
   0   0  10   12.91    1.03
   0   0  11   -0.04    0.23
   0   0  11   -0.17    0.32
   0   0 -11    0.46    0.29
   0   0 -11    0.78    0.70
   0   0  11   -0.21    0.26
   0   0 -11    0.20    0.45
   0   0 -11    0.26    0.41
   0   0 -11    0.11    0.33
   0   0  11    0.49    0.41
   0   0  12    0.13    0.25
   0   0  12    0.23    0.30
   0   0 -12    0.18    0.29
   0   0 -12    0.05    0.69
   0   0  12    0.21    0.36
   0   0 -12    0.17    0.41
   0   0 -12    0.02    0.46
   0   0 -12   -0.04    0.30
   0   0  12    0.27    0.43
   0   0  13    0.12    0.32
   0   0  13    0.14    0.27
   0   0 -13   -0.02    0.31
   0   0 -13    0.81    0.81
   0   0  13    0.68    0.34
   0   0 -13    0.36    0.58
   0   0 -13    0.29    0.43
   0   0  13    0.27    0.60
   0   0  14    1.88    0.35
   0   0  14    2.20    0.40
   0   0 -14    3.56    0.49
   0   0 -14    4.11    0.86
   0   0  14    3.68    0.54
   0   0 -14    4.98    0.75
   0   0 -14    2.81    0.40
   0   0  15    0.09    0.28
   0   0 -15    0.56    0.73
   0   0  15    0.17    0.69
   0   0 -15    1.07    0.59
   0   0 -15    0.59    0.41
   0   0 -16    7.01    1.08
   0   0  16    8.35    0.99
   0   0 -16    7.23    1.04
   0   0 -16    8.02    0.98
   0   0 -17    1.24    0.79
   0   0  17    0.68    0.54
   0   0 -17    1.36    0.74
   0   0 -17    0.93    0.48
   0   0 -18    0.51    0.79
   0   0  18    1.17    0.56
   0   0 -18    0.04    0.61
   0   0 -18    1.69    0.48
   0   0 -19   -1.20    0.78
   0   0  19   -0.02    0.43
   0   0 -19   -0.95    0.66
   0   0 -19   -0.29    0.48
   0   0 -20    0.99    0.92
   0   0 -20   -0.50    0.67
   0   0 -20    0.85    0.52
   0   0 -21   -0.20    0.77
   0   0 -21   -0.21    0.71
   0   0 -21    0.32    0.46
   0   0 -22    0.51    0.90
   0   0 -22    0.08    0.79
   0   0 -22    0.72    0.55
   0  -1   2  225.30   10.08
   0   1   2  220.84    8.72
   0   1  -3   39.62    2.67
   0  -1   3   46.35    4.43
   0   1   3   46.91    2.21
   0  -1  -3   40.82    2.16
   0  -1  -3   48.98    2.45
   0  -1   4   29.71    2.46
   0   1   4   32.05    2.01
   0  -1  -4   30.37    1.83
   0  -1   4   30.75    1.70
   0   1  -4   28.13    2.37
   0   1   4   35.30    2.99
   0  -1   4   28.93    1.70
   0   1   4   40.02    2.41
   0  -1   4   31.59    1.77
   0  -1   5    9.44    0.59
   0   1   5    8.97    0.79
   0  -1  -5    9.31    0.86
   0  -1   5    7.53    1.10
   0  -1   5    9.97    0.61
   0   1  -5    8.59    1.00
   0  -1  -5    8.15    1.20
   0   1   5   10.29    1.91
   0   1   5    9.22    0.61
   0  -1   5    8.40    0.58
   0  -1  -5   11.52    1.03
   0   1   5    9.45    1.17
   0   1  -5    6.62    0.50
   0  -1   5    8.80    0.64
   0  -1   6   47.77    2.07
   0   1   6   44.62    2.14
   0  -1  -6   44.20    2.56
   0  -1   6   40.04    2.85
   0   1  -6   48.31    2.69
   0  -1  -6   42.91    4.26
   0   1   6   47.34    5.24
   0   1  -6   50.39    2.52
   0   1   6   47.17    2.01
   0  -1   6   52.45    2.28
   0   1  -6   43.80    2.07
   0  -1  -6   45.93    2.60
   0   1   6   48.76    2.94
   0   1  -6   50.03    2.23
   0  -1   6   52.72    2.30
   0  -1   7   37.52    1.70
   0   1   7   38.36    1.94
   0  -1  -7   36.31    2.27
   0   1  -7   40.37    1.88
   0  -1  -7   41.61    3.68
   0   1   7   40.54    4.48
   0   1  -7   40.42    2.03
   0   1   7   45.08    1.87
   0  -1  -7   41.74    1.76
   0  -1   7   39.81    1.66
   0   1  -7   39.14    1.64
   0   1  -7   41.47    1.83
   0  -1  -7   38.79    2.47
   0   1  -7   42.63    1.83
   0   1   7   41.61    1.97
   0  -1   7   45.72    1.90
   0  -1   8   54.75    2.37
   0  -1  -8   51.71    3.12
   0   1  -8   56.82    2.74
   0  -1  -8   58.65    4.24
   0   1  -8   63.98    3.00
   0   1   8   60.23    4.09
   0   1   8   60.69    2.33
   0  -1   8   57.77    2.39
   0  -1  -8   66.18    2.51
   0   1  -8   63.17    2.55
   0  -1  -8   58.00    3.04
   0   1  -8   61.98    2.53
   0   1   8   63.20    2.60
   0  -1   9    5.56    0.64
   0   1   9    6.61    0.83
   0  -1   9    5.41    0.85
   0  -1  -9    5.33    0.90
   0  -1  -9    6.49    0.82
   0   1  -9    5.99    0.66
   0  -1  -9    6.36    1.54
   0   1  -9    5.99    0.97
   0   1   9    6.38    0.69
   0  -1   9    6.22    0.77
   0  -1  -9    6.67    0.74
   0   1  -9    6.46    0.79
   0   1  -9    8.15    0.85
   0  -1  -9    7.23    0.80
   0   1  -9    7.29    0.71
   0   1   9    7.09    0.84
   0  -1   9    8.22    0.89
   0  -1  10    1.32    0.28
   0   1  10    1.20    0.37
   0  -1  10    1.56    0.49
   0  -1 -10    1.25    0.54
   0  -1 -10    1.79    0.35
   0   1 -10    1.44    0.34
   0  -1 -10    1.87    0.70
   0   1 -10    1.48    0.77
   0   1  10    1.55    0.33
   0  -1  10    1.67    0.35
   0  -1 -10    1.83    0.39
   0   1 -10    1.22    0.35
   0   1 -10    1.27    0.41
   0  -1 -10    1.57    0.46
   0   1 -10    2.34    0.38
   0   1  10    2.14    0.40
   0  -1  10    1.60    0.41
   0  -1  11    0.85    0.37
   0   1  11    0.76    0.30
   0  -1  11    0.79    0.39
   0  -1 -11    0.25    0.64
   0  -1 -11    1.11    0.35
   0   1 -11    1.40    0.30
   0  -1 -11    0.83    0.61
   0   1 -11    1.27    0.82
   0   1  11    0.78    0.34
   0  -1  11    1.13    0.34
   0  -1 -11    0.61    0.33
   0   1 -11    1.15    0.40
   0  -1 -11    0.41    0.37
   0   1 -11    0.65    0.43
   0  -1 -11    1.13    0.33
   0   1 -11    1.06    0.33
   0   1  11    1.85    0.41
   0  -1  11    1.21    0.48
   0  -1  12    0.07    0.26
   0   1  12    0.15    0.28
   0  -1  12    0.03    0.41
   0  -1 -12    0.34    0.62
   0  -1 -12    0.83    0.44
   0   1 -12    0.39    0.34
   0  -1 -12   -0.39    0.55
   0   1 -12    0.18    0.64
   0   1  12   -0.07    0.30
   0  -1  12    0.39    0.33
   0  -1 -12   -0.02    0.34
   0   1 -12    0.02    0.46
   0  -1 -12    0.35    0.48
   0   1 -12    0.68    0.43
   0  -1 -12    0.44    0.33
   0   1 -12    0.50    0.39
   0   1  12    0.47    0.42
   0  -1  12    0.88    0.50
   0  -1  13    6.51    0.88
   0   1  13    6.53    0.94
   0  -1  13    5.35    0.86
   0  -1 -13    6.81    1.26
   0  -1 -13    7.77    0.91
   0   1 -13    9.21    0.91
   0  -1 -13    8.09    1.18
   0   1 -13    8.19    1.14
   0   1  13    7.70    0.92
   0  -1  13    8.16    0.96
   0  -1 -13    7.08    0.97
   0   1 -13   10.23    1.07
   0  -1 -13    9.31    0.92
   0   1 -13    9.05    0.59
   0   1  13    9.13    0.96
   0   1  14    0.65    0.33
   0  -1  14    0.55    0.28
   0   1  14    0.83    0.33
   0  -1  14    0.46    0.31
   0   1 -14    0.54    0.38
   0  -1 -14    1.48    0.73
   0   1 -14    0.40    0.64
   0   1  14    0.83    0.41
   0  -1  14    1.07    0.40
   0  -1 -14    0.90    0.61
   0   1 -14    1.79    0.52
   0  -1 -14    0.88    0.40
   0   1 -14    1.18    0.40
   0   1  15    1.17    0.31
   0  -1  15    2.08    0.55
   0  -1 -15    1.63    0.73
   0   1 -15    2.79    1.02
   0   1  15    1.93    0.49
   0  -1  15    2.85    0.62
   0  -1 -15    2.42    0.52
   0   1 -15    1.73    1.00
   0  -1 -15    0.97    0.37
   0   1 -15    2.61    0.74
   0  -1 -16   21.68    2.30
   0   1 -16   19.30    2.14
   0   1  16   18.34    1.92
   0  -1  16   19.42    1.96
   0  -1 -16   18.30    1.93
   0   1 -16   19.23    2.15
   0  -1 -16   19.23    1.96
   0   1 -16   20.76    2.10
   0  -1 -17    4.14    0.93
   0   1 -17    3.57    0.77
   0  -1  17    3.35    0.51
   0  -1 -17    2.99    0.70
   0   1 -17    2.23    0.67
   0  -1 -17    2.53    0.51
   0   1 -17    2.98    0.62
   0  -1 -18    3.78    0.89
   0   1 -18    1.98    0.84
   0  -1  18    1.50    0.62
   0  -1 -18    2.93    0.69
   0   1 -18    1.48    0.75
   0  -1 -18    1.62    0.49
   0   1 -18    1.20    0.60
   0  -1 -19    0.09    0.74
   0   1 -19    2.11    0.84
   0  -1  19    0.41    0.44
   0  -1 -19    1.40    0.63
   0   1 -19    0.57    0.67
   0  -1 -19   -0.41    0.51
   0   1 -19    0.32    0.47
   0  -1 -20    0.53    0.98
   0   1 -20   -0.63    0.68
   0  -1  20    0.21    0.50
   0  -1 -20    0.77    0.59
   0   1 -20   -1.51    0.66
   0  -1 -20   -0.00    0.44
   0   1 -20   -0.81    0.39
   0  -1 -21   -0.16    0.85
   0   1 -21    0.41    1.01
   0  -1  21    0.48    0.50
   0  -1 -21    1.21    0.85
   0   1 -21    0.44    0.75
   0  -1 -21    0.06    0.57
   0   1 -21   -0.21    0.55
   0  -1 -22    2.71    0.91
   0   1 -22    1.43    0.93
   0  -1  22    3.22    0.54
   0  -1 -22    3.12    0.84
   0   1 -22    4.28    0.78
   0  -1 -22    3.45    0.61
   0   1 -22    4.59    0.56
   0   2   0  140.44    5.61
   0   2  -1    1.85    0.26
   0  -2   1    2.68    0.41
   0   2   1    2.77    0.33
   0  -2   1    2.44    0.34
   0   2  -1    2.53    0.35
   0   2   1    1.64    0.46
   0   2   1    2.36    0.37
   0  -2  -1    2.62    0.61
   0   2   1    2.61    0.38
   0   2  -1    2.19    0.44
   0  -2   1    2.14    0.44
   0   2  -2   85.31    3.56
   0  -2   2   84.77    3.70
   0   2   2   90.73    3.87
   0  -2  -2   89.43    3.95
   0  -2   2   85.92    3.46
   0   2  -2   80.56    3.25
   0   2   2   93.59    3.80
   0  -2  -2   85.98    3.66
   0   2   2   87.86    3.84
   0   2  -2   85.76    3.68
   0   2  -3   11.11    0.66
   0  -2   3   11.36    0.67
   0   2   3   11.51    1.15
   0  -2  -3   12.11    1.08
   0  -2   3   10.33    0.96
   0   2  -3   10.40    0.67
   0  -2   3    9.41    1.08
   0   2   3   11.95    0.95
   0  -2  -3   11.69    0.57
   0   2   3   11.12    0.77
   0   2  -4    0.19    0.20
   0  -2   4    0.42    0.24
   0   2   4    0.79    0.28
   0  -2  -4    0.12    0.35
   0  -2   4    0.24    0.24
   0   2  -4    0.24    0.27
   0  -2  -4    0.62    0.44
   0  -2   4    0.53    0.28
   0   2   4    0.88    0.48
   0  -2  -4    0.20    0.23
   0   2   4    0.26    0.29
   0   2  -5    5.14    0.43
   0  -2   5    4.70    0.38
   0   2   5    5.37    0.52
   0  -2  -5    5.19    0.50
   0  -2   5    4.64    0.40
   0   2  -5    4.33    0.75
   0  -2  -5    5.77    0.92
   0   2   5    6.12    1.20
   0  -2   5    4.58    0.43
   0   2  -5    4.37    0.47
   0   2   5    4.57    0.87
   0  -2  -5    5.74    0.60
   0   2   5    5.33    0.66
   0   2  -6    2.59    0.41
   0  -2   6    2.16    0.28
   0   2   6    2.86    0.41
   0  -2  -6    3.25    0.47
   0  -2   6    2.41    0.29
   0   2  -6    2.30    0.46
   0  -2  -6    3.87    0.80
   0   2   6    3.19    1.16
   0  -2   6    2.48    0.37
   0   2  -6    2.83    0.45
   0   2   6    2.17    0.76
   0  -2  -6    2.65    0.53
   0   2   6    1.96    0.54
   0  -2   6    3.15    0.52
   0  -2   7    5.76    0.39
   0   2   7    6.40    0.58
   0  -2  -7    5.54    0.65
   0  -2   7    5.52    0.83
   0  -2   7    5.01    0.35
   0   2  -7    5.44    0.37
   0  -2  -7    7.47    1.36
   0   2   7    4.63    1.80
   0  -2  -7    6.08    0.48
   0  -2   7    6.43    0.43
   0   2  -7    5.66    0.55
   0   2   7    3.94    0.60
   0  -2  -7    6.76    1.03
   0   2   7    6.55    0.97
   0   2  -7    5.49    0.45
   0  -2   7    6.85    0.71
   0  -2   8   72.31    2.81
   0   2   8   68.43    3.00
   0  -2  -8   76.35    3.39
   0   2  -8   79.29    2.96
   0  -2  -8   79.21    5.02
   0   2   8   71.74    5.75
   0  -2  -8   74.79    2.77
   0  -2   8   83.42    3.12
   0   2  -8   77.19    2.91
   0  -2  -8   79.51    4.29
   0   2   8   68.67    3.63
   0   2  -8   82.78    3.11
   0  -2   8   83.93    3.23
   0  -2   9   35.93    1.81
   0   2   9   33.46    1.91
   0  -2  -9   33.27    2.16
   0   2  -9   40.86    1.98
   0  -2  -9   35.95    3.11
   0   2   9   37.53    4.15
   0   2  -9   38.83    2.29
   0  -2  -9   38.54    1.98
   0  -2   9   43.18    2.08
   0   2  -9   37.74    1.90
   0  -2  -9   34.54    2.16
   0   2  -9   40.50    2.06
   0   2   9   45.25    3.00
   0  -2   9   41.92    2.02
   0  -2  10    6.75    0.64
   0   2  10    7.08    0.74
   0  -2 -10    6.27    0.84
   0  -2  10    5.57    0.90
   0   2 -10    8.91    0.74
   0  -2 -10    9.20    1.61
   0   2 -10    9.73    1.10
   0   2  10    7.24    1.94
   0  -2 -10    8.38    0.75
   0  -2  10   10.19    0.87
   0   2 -10    7.28    0.73
   0   2 -10    8.43    0.81
   0  -2 -10    7.49    1.06
   0   2 -10    8.19    0.73
   0   2  10    7.50    0.87
   0  -2  10    9.66    0.86
   0  -2  11    3.89    0.50
   0   2  11    4.24    0.56
   0  -2  11    4.36    0.74
   0  -2 -11    3.71    0.69
   0   2 -11    4.32    0.49
   0  -2 -11    5.34    1.36
   0   2 -11    4.54    0.97
   0   2  11    5.59    1.05
   0  -2  11    5.13    0.61
   0  -2 -11    6.50    0.69
   0   2 -11    5.61    0.68
   0   2 -11    5.92    0.77
   0  -2 -11    4.49    0.76
   0   2 -11    5.12    0.58
   0   2  11    4.99    0.70
   0  -2  11    4.46    0.61
   0  -2  12   10.90    0.91
   0   2  12   12.36    1.04
   0  -2 -12   10.83    1.10
   0  -2 -12   14.27    1.05
   0   2 -12   13.97    1.02
   0  -2 -12   16.20    2.25
   0   2 -12   12.59    1.39
   0  -2  12   15.65    1.13
   0  -2 -12   14.35    1.05
   0   2 -12   13.55    1.09
   0   2 -12   14.11    1.13
   0  -2 -12   13.23    1.36
   0   2 -12   16.04    1.14
   0   2  12   14.32    1.18
   0  -2  12   15.58    1.21
   0  -2  13    1.33    0.27
   0   2  13    0.87    0.28
   0  -2  13    1.57    0.44
   0  -2 -13    1.29    0.60
   0  -2 -13    1.51    0.34
   0   2 -13    1.64    0.32
   0  -2 -13    1.68    0.76
   0   2 -13    0.33    0.82
   0  -2  13    1.87    0.39
   0   2 -13    1.12    0.58
   0  -2 -13    1.12    0.43
   0   2 -13    1.02    0.49
   0   2  13    0.77    0.44
   0  -2  14    0.52    0.26
   0   2  14    0.39    0.26
   0  -2  14    0.43    0.36
   0  -2 -14    0.52    0.59
   0   2 -14    1.13    0.39
   0  -2 -14   -0.22    0.69
   0   2 -14    0.09    0.76
   0  -2  14    0.28    0.38
   0   2 -14    0.29    0.51
   0  -2 -14   -0.10    0.39
   0   2 -14    0.04    0.45
   0  -2 -15   24.51    2.65
   0   2 -15   29.53    3.19
   0  -2  15   25.87    2.66
   0   2 -15   26.55    2.81
   0  -2 -15   25.04    2.68
   0   2 -15   24.44    2.53
   0  -2 -16    0.84    0.72
   0   2 -16    0.83    0.69
   0  -2  16    0.53    0.40
   0  -2 -16    0.62    0.53
   0   2 -16    0.49    0.60
   0  -2 -16    0.47    0.50
   0   2 -16    0.72    0.42
   0  -2 -17    0.63    0.76
   0   2 -17   -1.07    0.75
   0  -2  17    0.06    0.46
   0  -2 -17   -0.71    0.50
   0   2 -17   -0.24    0.62
   0  -2 -17    0.15    0.36
   0   2 -17    0.14    0.44
   0  -2 -18    2.06    0.71
   0   2 -18    1.20    0.88
   0  -2  18    1.79    0.49
   0  -2 -18    2.03    0.63
   0   2 -18    1.32    0.73
   0  -2 -18    2.01    0.46
   0   2 -18    2.00    0.49
   0  -2 -19   -0.05    0.91
   0   2 -19    0.80    0.81
   0  -2  19   -0.29    0.52
   0  -2 -19    1.73    0.77
   0   2 -19    0.61    0.70
   0  -2 -19    0.30    0.42
   0   2 -19    0.09    0.49
   0  -2 -20    1.60    0.84
   0   2 -20   -0.18    0.72
   0  -2  20   -0.41    0.42
   0  -2 -20    0.51    0.69
   0   2 -20    0.82    0.73
   0  -2 -20    0.47    0.54
   0   2 -20   -0.37    0.55
   0  -2 -21    0.70    0.78
   0   2 -21    0.87    0.90
   0  -2  21    0.28    0.54
   0  -2 -21    0.19    0.88
   0   2 -21    0.40    0.67
   0  -2 -21   -0.34    0.57
   0   2 -21   -0.48    0.50
   0  -2 -22    2.24    0.90
   0  -2  22    1.59    0.53
   0  -2 -22    1.50    0.69
   0   2 -22    0.86    0.83
   0  -2 -22    1.26    0.64
   0   2 -22    2.63    0.52
   0  -3   0   -0.09    0.30
   0   3   0    0.10    0.35
   0  -3   0    0.09    0.51
   0   3   0    0.09    0.37
   0   3  -1   18.44    1.26
   0  -3   1   18.02    1.23
   0   3   1   15.47    0.93
   0  -3   1   18.66    1.16
   0   3  -1   19.25    1.17
   0  -3  -1   16.69    1.09
   0   3   1   18.78    1.24
   0   3   1   17.74    1.75
   0   3  -1   19.52    1.26
   0  -3   1   19.68    1.26
   0   3  -2   19.94    1.32
   0  -3   2   18.51    1.23
   0   3   2   18.17    1.24
   0  -3  -2   17.58    1.17
   0  -3   2   17.54    1.05
   0   3  -2   19.03    1.14
   0   3   2   19.04    1.44
   0   3   2   18.92    1.32
   0  -3  -2   18.15    1.48
   0   3   2   18.61    1.11
   0   3  -2   19.84    1.33
   0  -3   2   19.03    1.25
   0   3  -3    0.34    0.21
   0  -3   3    0.72    0.25
   0   3   3    0.56    0.26
   0  -3  -3    0.26    0.32
   0  -3   3    0.52    0.26
   0   3  -3    0.39    0.27
   0  -3   3    0.37    0.26
   0  -3  -3    1.11    0.31
   0   3   3    1.10    0.40
   0  -3  -3    0.49    0.23
   0   3   3    0.57    0.28
   0   3  -3    0.66    0.33
   0  -3   3    0.44    0.40
   0   3  -4    2.36    0.32
   0  -3   4    2.00    0.27
   0   3   4    2.34    0.39
   0  -3  -4    2.10    0.51
   0  -3   4    1.82    0.28
   0   3  -4    1.70    0.38
   0  -3   4    1.79    0.32
   0  -3  -4    2.35    0.36
   0   3   4    2.31    0.51
   0  -3  -4    2.13    0.32
   0   3   4    2.36    0.36
   0   3  -4    2.08    0.39
   0   3  -5    4.02    0.37
   0  -3   5    4.13    0.37
   0   3   5    4.42    0.63
   0  -3  -5    4.01    0.67
   0  -3   5    4.02    0.40
   0   3  -5    3.99    0.38
   0  -3  -5    3.76    0.52
   0  -3   5    4.23    0.43
   0   3  -5    3.51    0.42
   0  -3  -5    3.28    0.43
   0   3   5    4.49    0.58
   0  -3  -5    4.34    0.44
   0   3   5    4.46    0.47
   0   3  -6   22.69    1.47
   0  -3   6   22.59    1.35
   0   3   6   25.02    1.55
   0  -3  -6   25.80    1.84
   0  -3   6   23.04    1.42
   0   3  -6   22.23    1.38
   0  -3  -6   25.04    1.07
   0   3   6   23.35    1.65
   0  -3   6   23.74    0.94
   0   3  -6   22.80    1.43
   0   3   6   25.51    1.25
   0  -3  -6   24.24    0.99
   0   3   6   20.89    1.32
   0   3  -7   24.43    0.91
   0  -3   7   26.70    1.23
   0   3   7   24.26    1.56
   0  -3  -7   26.64    1.46
   0  -3   7   22.98    1.36
   0   3  -7   26.60    1.32
   0  -3  -7   26.76    2.05
   0   3   7   29.11    2.16
   0  -3   7   25.35    1.22
   0   3   7   30.44    1.61
   0  -3  -7   28.46    1.40
   0   3   7   26.28    1.52
   0   3  -8    2.53    0.36
   0  -3   8    2.86    0.39
   0   3   8    2.95    0.41
   0  -3  -8    2.78    0.57
   0  -3   8    3.24    0.43
   0   3  -8    3.16    0.46
   0  -3  -8    2.89    0.87
   0   3   8    3.48    0.98
   0  -3  -8    2.69    0.45
   0  -3   8    3.58    0.51
   0   3  -8    3.29    0.52
   0   3   8    3.12    0.56
   0  -3  -8    2.51    0.41
   0   3   8    2.49    0.70
   0  -3   8    3.97    0.57
   0  -3   9   15.11    1.27
   0   3   9   14.11    1.22
   0  -3  -9   15.11    1.42
   0  -3   9   10.83    1.48
   0  -3   9   13.93    1.15
   0   3  -9   16.66    1.42
   0  -3  -9   17.24    2.41
   0   3   9   13.72    2.43
   0  -3  -9   15.73    1.36
   0  -3   9   16.45    1.39
   0   3  -9   15.95    1.36
   0   3   9   16.21    1.72
   0  -3  -9   12.92    1.25
   0   3   9   15.51    1.72
   0   3  -9   13.90    1.21
   0  -3   9   15.16    1.33
   0  -3  10    5.59    0.47
   0   3  10    5.60    0.55
   0  -3 -10    6.74    0.82
   0  -3  10    4.72    0.71
   0   3 -10    6.61    0.68
   0  -3 -10    6.48    1.48
   0   3  10    6.41    1.74
   0   3 -10    5.08    0.79
   0  -3 -10    6.93    0.66
   0  -3  10    7.00    0.63
   0   3 -10    6.77    0.69
   0   3  10    6.52    1.27
   0  -3 -10    6.76    0.78
   0   3 -10    5.95    0.63
   0   3  10    6.22    1.12
   0  -3  10    5.78    0.66
   0  -3  11    3.71    0.46
   0   3  11    3.56    0.47
   0  -3 -11    3.92    0.68
   0  -3  11    2.86    0.59
   0   3 -11    3.53    0.39
   0  -3 -11    4.42    1.21
   0   3  11    4.73    0.99
   0   3 -11    3.65    0.95
   0  -3 -11    4.37    0.52
   0  -3  11    4.84    0.54
   0   3 -11    4.32    0.56
   0   3  11    4.11    0.70
   0  -3 -11    4.29    0.64
   0   3 -11    5.36    0.60
   0   3  11    3.80    0.75
   0  -3  11    5.36    0.77
   0  -3  12    3.60    0.54
   0   3  12    3.27    0.55
   0  -3 -12    3.29    0.70
   0  -3  12    2.95    0.64
   0   3 -12    4.98    0.59
   0  -3 -12    3.48    1.07
   0   3 -12    4.00    0.83
   0   3  12    4.66    0.95
   0  -3  12    4.55    0.67
   0   3 -12    5.61    0.78
   0  -3 -12    3.99    0.76
   0   3 -12    5.13    0.68
   0   3  12    4.14    0.64
   0  -3  13    0.08    0.24
   0   3  13   -0.15    0.30
   0  -3  13    0.07    0.48
   0  -3 -13    0.20    0.60
   0   3 -13    0.04    0.29
   0  -3 -13    0.29    0.71
   0   3 -13   -0.07    0.86
   0  -3  13    0.08    0.39
   0   3 -13   -0.17    0.56
   0  -3 -13    0.12    0.33
   0   3 -13    0.20    0.35
   0   3  13   -0.36    0.43
   0  -3  14    4.66    0.71
   0   3  14    4.66    0.71
   0  -3  14    4.69    0.87
   0  -3 -14    4.94    0.96
   0   3 -14    6.15    0.79
   0  -3 -14    5.57    0.94
   0   3 -14    8.21    1.23
   0  -3  14    6.48    0.85
   0   3 -14    7.02    0.91
   0  -3 -14    6.33    0.98
   0   3 -14    8.50    0.96
   0   3  14    6.51    0.92
   0   3  15    2.77    0.46
   0   3 -15    3.00    0.48
   0  -3 -15    2.91    0.73
   0   3 -15    3.91    1.02
   0  -3  15    3.71    0.55
   0   3 -15    3.58    0.80
   0  -3 -15    3.08    0.52
   0   3 -15    3.75    0.55
   0  -3 -16    2.66    0.70
   0   3 -16    1.32    0.93
   0  -3  16    0.20    0.65
   0   3 -16    0.70    0.81
   0  -3 -16    1.00    0.45
   0   3 -16    0.88    0.91
   0  -3 -17    8.11    1.09
   0   3 -17    7.08    1.13
   0  -3  17    6.72    0.80
   0   3 -17    6.66    0.99
   0  -3 -17    6.76    0.80
   0   3 -17    7.29    0.87
   0  -3 -18    2.33    0.82
   0   3 -18    3.31    0.93
   0  -3  18    0.99    0.45
   0   3 -18    1.37    0.78
   0  -3 -18    2.64    0.45
   0   3 -18    2.28    0.54
   0  -3 -19    2.67    0.97
   0   3 -19    1.55    0.93
   0  -3  19    1.78    0.54
   0   3 -19    2.09    0.65
   0  -3 -19    0.66    0.48
   0   3 -19    1.47    0.47
   0  -3 -20    0.48    0.78
   0   3 -20    0.72    1.03
   0  -3  20    0.52    0.49
   0   3 -20    0.65    0.94
   0  -3 -20    1.07    0.50
   0   3 -20    0.64    0.51
   0  -3 -21    0.39    0.73
   0  -3  21   -1.15    0.46
   0   3 -21    0.29    0.74
   0  -3 -21   -0.25    0.57
   0   3 -21   -0.30    0.48
   0  -4   0  231.60    8.89
   0   4   0  247.32    9.51
   0  -4   0  237.32    9.37
   0   4  -1   18.53    1.16
   0  -4   1   18.78    1.30
   0  -4   1   19.64    1.18
   0   4  -1   19.44    1.19
   0  -4  -1   21.61    1.71
   0   4   1   18.75    1.49
   0  -4   1   19.45    1.41
   0   4   1   17.41    1.65
   0   4  -1   21.14    1.31
   0   4  -2    8.46    0.67
   0  -4   2    7.16    0.60
   0   4   2    7.45    0.63
   0  -4  -2    7.05    0.56
   0  -4   2    7.32    0.54
   0   4  -2    7.53    0.57
   0  -4  -2    7.51    0.60
   0   4   2    7.97    0.80
   0   4   2    7.55    0.58
   0   4   2    7.17    0.86
   0  -4  -2    7.32    0.89
   0   4   2    7.23    0.54
   0   4  -2    7.76    0.67
   0  -4   2    8.00    0.70
   0   4  -3   13.83    0.89
   0  -4   3   13.37    0.91
   0   4   3   12.97    0.85
   0  -4  -3   13.48    0.96
   0  -4   3   11.97    0.81
   0   4  -3   14.18    0.92
   0   4   3   14.08    1.11
   0  -4  -3   12.43    0.94
   0   4   3   13.15    1.00
   0  -4  -3   13.16    0.93
   0   4   3   13.08    0.89
   0   4  -3   14.00    0.94
   0  -4   3   12.38    0.92
   0   4  -4   61.84    2.54
   0  -4   4   61.31    2.62
   0   4   4   62.39    2.68
   0  -4  -4   64.34    2.72
   0  -4   4   59.51    2.56
   0   4  -4   65.47    2.73
   0  -4   4   65.81    2.78
   0  -4  -4   63.32    2.84
   0   4   4   66.42    3.02
   0  -4  -4   61.92    2.59
   0   4   4   61.29    2.73
   0   4  -4   62.01    2.67
   0  -4   4   67.69    2.92
   0   4  -5    7.93    0.59
   0  -4   5    6.65    0.42
   0   4   5    7.08    0.59
   0  -4  -5    6.84    0.64
   0  -4   5    6.76    0.43
   0   4  -5    6.89    0.58
   0  -4   5    6.94    0.60
   0  -4  -5    8.27    0.65
   0   4   5    7.52    0.74
   0  -4  -5    7.31    0.63
   0   4   5    5.55    0.51
   0   4  -5    7.17    0.63
   0  -4   5    6.50    0.56
   0   4  -6   -0.05    0.25
   0  -4   6   -0.04    0.24
   0   4   6   -0.04    0.21
   0  -4  -6    0.02    0.37
   0  -4   6   -0.02    0.22
   0   4  -6    0.29    0.30
   0  -4  -6   -0.13    0.39
   0  -4   6    0.14    0.26
   0  -4  -6   -0.06    0.31
   0   4   6   -0.45    0.46
   0  -4  -6    0.06    0.24
   0   4   6   -0.03    0.28
   0   4  -6    0.08    0.32
   0   4  -7    1.18    0.28
   0  -4   7    1.24    0.27
   0   4   7    1.33    0.35
   0  -4  -7    0.82    0.42
   0  -4   7    0.78    0.25
   0   4  -7    1.23    0.34
   0  -4  -7    1.63    0.47
   0   4   7    1.09    0.60
   0  -4   7    0.81    0.33
   0   4  -7    1.17    0.45
   0  -4  -7    1.00    0.34
   0   4   7    0.81    0.49
   0  -4  -7    1.01    0.27
   0   4   7    1.00    0.33
   0   4  -8   10.25    0.94
   0  -4   8    9.71    0.85
   0   4   8    9.58    1.04
   0  -4  -8   11.23    1.22
   0  -4   8   10.36    0.96
   0   4  -8   12.45    1.07
   0  -4  -8   12.74    1.23
   0   4   8   12.39    1.26
   0  -4  -8   10.09    0.92
   0  -4   8   10.69    1.08
   0   4  -8   11.41    1.05
   0  -4  -8   12.10    1.12
   0   4   8   10.62    1.05
   0  -4  -8    9.85    0.89
   0   4   8   10.46    1.08
   0   4  -9   13.54    1.12
   0  -4   9   14.58    1.07
   0   4   9   17.01    1.45
   0  -4  -9   15.36    0.92
   0  -4   9   15.60    1.05
   0   4  -9   15.79    1.03
   0  -4  -9   17.97    1.56
   0   4   9   17.35    1.84
   0  -4  -9   17.23    1.21
   0  -4   9   15.33    0.81
   0   4  -9   17.12    1.19
   0  -4  -9   14.16    1.10
   0   4   9   16.23    1.32
   0  -4  -9   16.83    1.11
   0   4   9   14.73    1.33
   0  -4  10    0.82    0.26
   0   4  10    1.08    0.28
   0  -4 -10    0.89    0.50
   0  -4  10    0.67    0.26
   0   4 -10    0.93    0.34
   0  -4 -10    0.35    0.46
   0   4  10   -0.17    0.81
   0  -4 -10    1.06    0.37
   0  -4  10    0.89    0.29
   0   4 -10    1.58    0.41
   0  -4 -10    0.70    0.42
   0   4  10    0.83    0.50
   0  -4 -10    1.16    0.33
   0   4  10    0.81    0.36
   0  -4  10    0.30    0.49
   0  -4  11    0.40    0.23
   0   4  11    0.41    0.27
   0  -4 -11    0.19    0.50
   0  -4  11    0.46    0.56
   0  -4  11    0.46    0.29
   0   4 -11    0.54    0.31
   0  -4 -11    0.90    0.66
   0   4  11    0.81    0.74
   0  -4 -11    0.61    0.35
   0  -4  11    0.79    0.39
   0   4 -11    1.39    0.46
   0  -4 -11    0.23    0.40
   0   4  11    0.93    0.68
   0  -4 -11    0.42    0.33
   0   4  11    0.38    0.31
   0   4 -11    0.32    0.33
   0  -4  11    0.47    0.58
   0  -4  12    2.74    0.34
   0   4  12    2.64    0.36
   0  -4 -12    3.73    0.67
   0  -4  12    2.79    0.66
   0   4 -12    3.57    0.51
   0  -4 -12    4.24    0.97
   0   4 -12    1.90    0.80
   0  -4  12    3.77    0.54
   0  -4 -12    4.07    0.59
   0   4 -12    3.73    0.55
   0   4  12    2.66    0.49
   0  -4  13    0.18    0.29
   0   4  13    0.11    0.30
   0  -4 -13    0.29    0.53
   0  -4  13   -0.47    0.58
   0   4 -13    0.33    0.32
   0  -4 -13   -0.13    0.59
   0   4 -13    0.98    0.88
   0  -4  13    0.98    0.35
   0   4 -13    0.67    0.53
   0  -4 -13   -0.19    0.33
   0   4 -13   -0.14    0.40
   0   4  13    0.10    0.49
   0   4  14    1.93    0.34
   0  -4  14    1.49    0.57
   0  -4 -14    1.63    0.64
   0   4 -14    2.23    0.40
   0  -4 -14    2.32    0.87
   0   4 -14    2.50    0.75
   0  -4  14    3.27    0.56
   0   4 -14    2.85    0.61
   0   4  14    2.37    0.61
   0  -4 -14    3.22    0.45
   0   4 -14    2.07    0.44
   0   4  14    2.69    0.61
   0   4  15    2.33    0.39
   0   4 -15    3.07    0.46
   0  -4 -15    1.85    0.91
   0   4 -15    3.38    0.87
   0  -4  15    4.26    0.55
   0   4 -15    2.01    0.60
   0   4  15    2.65    0.79
   0  -4 -15    2.27    0.43
   0   4 -15    2.50    0.56
   0  -4 -16    4.00    0.83
   0   4 -16    4.47    0.80
   0  -4  16    4.55    0.56
   0   4 -16    4.84    0.84
   0  -4 -16    4.34    0.58
   0   4 -16    3.39    0.60
   0  -4 -17    7.41    1.17
   0   4 -17    5.69    1.12
   0  -4  17    8.22    0.94
   0   4 -17    7.69    1.00
   0  -4 -17    6.56    0.82
   0   4 -17    8.22    0.96
   0  -4 -18    8.72    1.19
   0   4 -18    5.84    0.99
   0  -4  18    6.83    0.58
   0   4 -18    6.65    0.86
   0  -4 -18    5.46    0.65
   0   4 -18    6.36    0.81
   0  -4 -19   -0.28    0.73
   0   4 -19   -0.74    0.75
   0  -4  19   -0.04    0.51
   0   4 -19   -0.22    0.66
   0  -4 -19   -0.31    0.52
   0   4 -19    1.11    0.49
   0  -4 -20    2.22    0.96
   0  -4  20    3.02    0.79
   0   4 -20    1.72    0.82
   0  -4 -20    1.88    0.46
   0   4 -20    2.50    0.62
   0  -4 -21    0.77    0.79
   0  -4  21    0.38    0.62
   0   4 -21    1.13    0.81
   0  -4 -21    0.87    0.49
   0   4 -21    0.63    0.50
   0  -5   0    0.02    0.32
   0  -5   0    0.05    0.39
   0   5   0   -0.11    0.34
   0  -5   0    0.43    0.70
   0   5   0    0.50    0.58
   0   5  -1   48.38    2.17
   0  -5   1   45.17    1.99
   0  -5   1   46.65    2.13
   0   5  -1   42.51    1.87
   0  -5  -1   45.47    2.10
   0   5   1   47.99    2.16
   0  -5   1   44.30    2.17
   0   5   1   45.72    2.11
   0   5  -1   47.78    2.17
   0   5  -2   23.92    1.40
   0   5   2   24.11    1.39
   0  -5   2   21.98    1.43
   0  -5  -2   20.63    1.34
   0  -5   2   22.84    1.38
   0   5  -2   22.68    1.32
   0  -5  -2   25.30    1.52
   0   5   2   24.24    1.53
   0   5   2   20.72    1.30
   0  -5   2   21.49    1.50
   0   5   2   22.16    1.35
   0   5  -2   21.65    1.34
   0  -5   2   25.09    1.57
   0   5  -3   37.26    1.69
   0  -5   3   35.38    1.72
   0   5   3   39.84    1.78
   0  -5  -3   37.34    1.78
   0  -5   3   33.26    1.74
   0   5  -3   35.47    1.62
   0  -5  -3   34.88    2.03
   0   5   3   38.03    2.06
   0   5   3   37.64    1.90
   0  -5  -3   32.60    1.82
   0   5   3   31.51    1.77
   0   5  -3   35.18    1.69
   0  -5   3   36.73    1.83
   0   5  -4    1.41    0.25
   0  -5   4    0.54    0.28
   0   5   4    1.09    0.27
   0  -5  -4    0.86    0.37
   0  -5   4    0.40    0.28
   0   5  -4    0.31    0.26
   0   5   4    0.52    0.59
   0   5   4    0.34    0.41
   0  -5  -4    0.48    0.25
   0   5   4    0.94    0.27
   0   5  -4    0.60    0.34
   0  -5   4    0.99    0.43
   0   5  -5    2.60    0.29
   0  -5   5    2.73    0.37
   0   5   5    2.22    0.31
   0  -5  -5    2.65    0.41
   0  -5   5    2.37    0.31
   0   5  -5    2.15    0.35
   0  -5   5    3.03    0.42
   0  -5  -5    2.37    0.34
   0   5   5    2.92    0.48
   0  -5  -5    2.33    0.33
   0   5   5    1.87    0.34
   0   5  -5    2.54    0.39
   0  -5   5    2.58    0.55
   0   5  -6    3.49    0.35
   0  -5   6    2.74    0.33
   0   5   6    3.19    0.37
   0  -5  -6    3.51    0.46
   0  -5   6    2.76    0.34
   0  -5   6    2.56    1.04
   0  -5  -6    2.73    0.44
   0   5   6    3.55    0.58
   0  -5  -6    2.53    0.34
   0   5   6    2.78    0.36
   0   5  -6    3.03    0.44
   0  -5   6    2.35    0.57
   0   5  -7   32.97    1.69
   0  -5   7   29.18    1.42
   0   5   7   30.05    1.48
   0  -5  -7   32.14    2.07
   0  -5   7   27.90    1.40
   0   5  -7   28.65    1.45
   0  -5  -7   30.19    1.81
   0  -5   7   34.31    1.72
   0  -5  -7   32.93    1.81
   0   5   7   35.89    1.82
   0  -5  -7   28.59    1.46
   0   5   7   32.08    1.73
   0  -5   7   31.70    1.66
   0   5  -8    0.86    0.29
   0  -5   8    0.93    0.30
   0   5   8    1.33    0.34
   0  -5  -8    1.35    0.42
   0  -5   8    1.02    0.26
   0   5  -8    0.80    0.29
   0  -5  -8    1.83    0.52
   0   5   8    1.86    0.77
   0  -5   8    1.65    0.48
   0  -5  -8    1.46    0.41
   0   5   8    0.73    0.49
   0  -5  -8    0.70    0.31
   0   5   8    1.21    0.36
   0   5  -8    1.22    0.34
   0   5  -9    2.67    0.36
   0  -5   9    2.91    0.33
   0   5   9    3.00    0.51
   0  -5  -9    2.25    0.58
   0  -5   9    2.72    0.34
   0   5  -9    2.65    0.38
   0  -5  -9    3.42    0.51
   0   5   9    3.21    0.79
   0  -5  -9    3.22    0.38
   0  -5   9    2.73    0.39
   0  -5  -9    2.76    0.46
   0   5   9    2.81    0.54
   0  -5  -9    2.39    0.34
   0   5   9    2.64    0.46
   0   5 -10   17.71    1.27
   0  -5  10   17.09    1.25
   0   5  10   16.58    1.45
   0  -5 -10   17.14    1.41
   0  -5  10   17.98    1.23
   0   5 -10   17.59    1.23
   0  -5 -10   18.95    1.50
   0   5  10   19.86    1.74
   0  -5 -10   19.33    1.36
   0  -5  10   21.43    1.47
   0   5 -10   19.38    1.44
   0  -5 -10   20.95    1.47
   0   5  10   20.42    1.48
   0  -5 -10   19.62    1.38
   0   5  10   19.15    1.48
   0   5 -11    2.85    0.36
   0  -5  11    2.52    0.40
   0   5  11    2.34    0.42
   0  -5 -11    3.02    0.60
   0  -5  11    2.61    0.36
   0   5 -11    3.09    0.46
   0  -5 -11    3.58    0.68
   0  -5  11    4.00    0.63
   0  -5 -11    2.89    0.52
   0  -5 -11    3.11    0.47
   0   5  11    2.38    0.41
   0  -5  12    0.75    0.31
   0   5  12    0.72    0.32
   0  -5 -12    1.21    0.58
   0  -5  12    1.28    0.63
   0  -5  12    0.67    0.34
   0   5 -12    0.71    0.37
   0  -5 -12    0.55    0.58
   0  -5  12    1.17    0.36
   0  -5 -12    0.93    0.54
   0  -5 -12    0.33    0.34
   0   5  12    0.11    0.38
   0  -5  13   -0.20    0.27
   0   5  13   -0.33    0.29
   0  -5 -13    0.26    0.52
   0  -5  13    0.38    0.60
   0   5 -13    0.11    0.34
   0  -5 -13   -0.31    0.56
   0   5 -13   -0.37    0.80
   0  -5  13    0.22    0.35
   0  -5 -13    0.71    0.42
   0   5  13   -0.13    0.55
   0  -5 -13   -0.02    0.29
   0   5 -13    0.33    0.42
   0   5  13    0.17    0.45
   0   5  14    0.25    0.31
   0  -5 -14    0.74    0.53
   0  -5  14    0.17    0.56
   0   5 -14    0.05    0.41
   0  -5 -14    0.95    0.67
   0   5 -14    0.50    0.83
   0  -5  14    0.38    0.40
   0  -5 -14    0.26    0.47
   0   5  14    0.09    0.56
   0  -5 -14    0.06    0.32
   0   5 -14    0.03    0.44
   0   5  14    0.03    0.45
   0   5  15    7.57    0.91
   0   5 -15    9.90    1.09
   0  -5 -15    8.84    1.66
   0   5 -15    7.75    1.29
   0  -5  15    9.67    1.14
   0  -5 -15   10.49    1.30
   0   5 -15   10.55    1.25
   0   5  15    8.18    1.18
   0  -5 -15    8.88    1.01
   0   5 -15    9.80    1.11
   0  -5 -16    3.84    0.81
   0   5 -16    4.64    1.23
   0  -5  16    3.93    0.61
   0  -5 -16    3.54    0.67
   0   5 -16    5.87    1.54
   0  -5 -16    3.26    0.48
   0   5 -16    3.43    0.58
   0  -5 -17    2.28    0.71
   0   5 -17    1.90    0.97
   0  -5  17    1.25    0.63
   0  -5 -17    1.30    0.64
   0   5 -17    1.67    0.68
   0  -5 -17    1.13    0.43
   0   5 -17    3.68    0.59
   0  -5 -18    4.06    0.93
   0   5 -18    3.95    1.11
   0  -5  18    3.29    0.52
   0  -5 -18    3.77    0.73
   0   5 -18    4.07    0.72
   0  -5 -18    3.97    0.53
   0   5 -18    4.71    0.67
   0  -5 -19   -0.54    0.76
   0   5 -19   -0.18    0.91
   0  -5  19   -0.45    0.57
   0  -5 -19   -0.22    0.69
   0   5 -19   -0.19    0.68
   0  -5 -19   -0.61    0.40
   0   5 -19   -0.40    0.55
   0  -5 -20    0.91    0.86
   0  -5  20    0.50    0.44
   0   5 -20    1.02    0.67
   0  -5 -20    0.99    0.47
   0   5 -20    0.70    0.57
   0  -5 -21    0.69    0.87
   0  -5  21    0.10    0.68
   0   5 -21    0.35    0.84
   0   5 -21    0.41    0.51
   0  -6   0   13.31    0.89
   0  -6   0   13.51    0.96
   0   6   0   13.40    0.97
   0  -6   0   12.50    1.10
   0   6   0   14.68    1.15
   0   6  -1   77.01    2.87
   0  -6   1   79.15    2.93
   0  -6   1   84.31    3.21
   0  -6  -1   88.24    3.33
   0   6  -1   87.69    3.28
   0   6   1   79.77    3.08
   0  -6   1   75.71    3.08
   0   6   1   76.44    2.89
   0   6  -1   85.51    3.28
   0   6  -2    4.56    0.39
   0   6   2    5.64    0.37
   0  -6   2    4.37    0.42
   0  -6  -2    3.21    0.43
   0   6  -2    4.82    0.47
   0  -6  -2    4.86    0.53
   0   6   2    4.25    0.58
   0   6   2    3.93    0.41
   0  -6   2    3.78    0.58
   0   6   2    4.12    0.37
   0   6  -2    4.84    0.48
   0   6  -3    5.62    0.39
   0   6   3    5.74    0.41
   0  -6   3    4.65    0.40
   0  -6  -3    4.37    0.45
   0  -6   3    5.15    0.47
   0   6  -3    4.73    0.47
   0  -6  -3    4.36    0.49
   0   6   3    5.02    0.70
   0   6   3    4.33    0.45
   0  -6   3    4.11    0.57
   0   6   3    4.18    0.49
   0   6  -3    4.67    0.47
   0  -6   3    4.70    0.54
   0   6  -4    0.45    0.24
   0   6   4    0.89    0.26
   0  -6   4    0.78    0.28
   0  -6  -4    0.29    0.37
   0  -6   4    0.49    0.40
   0   6  -4    0.90    0.43
   0  -6  -4    0.41    0.41
   0   6   4   -0.27    0.55
   0   6   4    0.62    0.41
   0  -6   4    0.51    0.45
   0  -6  -4    0.64    0.25
   0   6   4    0.63    0.27
   0   6  -4    0.75    0.33
   0  -6   4    0.19    0.43
   0   6  -5    9.20    0.81
   0   6   5    6.86    0.75
   0  -6   5    7.10    0.75
   0  -6  -5    8.12    0.79
   0  -6   5    7.25    0.47
   0   6  -5    7.63    0.83
   0   6   5    8.98    1.07
   0  -6   5    9.52    0.96
   0   6   5    8.42    0.89
   0  -6  -5    7.83    0.83
   0   6   5    7.01    0.75
   0   6  -5    8.22    0.85
   0  -6   5    8.32    0.87
   0   6  -6   28.33    1.40
   0  -6   6   27.10    1.40
   0   6   6   27.47    1.43
   0  -6  -6   30.36    1.55
   0  -6   6   26.16    1.40
   0   6  -6   26.79    1.36
   0   6   6   25.84    1.59
   0  -6   6   28.57    1.48
   0  -6  -6   29.53    1.61
   0   6   6   26.80    1.55
   0  -6  -6   25.77    1.32
   0   6  -6   30.24    1.64
   0  -6   6   27.79    1.57
   0   6  -7    9.74    0.77
   0  -6   7    8.66    0.70
   0   6   7    8.51    0.73
   0  -6  -7    9.31    0.82
   0  -6   7    7.93    0.75
   0   6  -7    8.79    0.77
   0  -6   7    9.20    0.87
   0  -6  -7    9.12    0.86
   0   6   7    7.89    0.80
   0  -6  -7    8.44    0.73
   0   6   7    6.70    0.82
   0   6  -7    8.56    0.82
   0  -6   7    8.71    0.80
   0   6  -8    1.14    0.29
   0  -6   8    0.68    0.27
   0   6   8    1.60    0.34
   0  -6  -8    0.82    0.46
   0  -6   8    0.90    0.37
   0   6  -8    0.87    0.29
   0  -6  -8    0.44    0.41
   0  -6   8    1.39    0.57
   0  -6  -8    1.58    0.36
   0   6   8    0.80    0.51
   0  -6  -8    1.26    0.29
   0   6   8    1.11    0.35
   0   6  -8    1.68    0.46
   0  -6   8    0.92    0.49
   0   6  -9    3.97    0.47
   0  -6   9    3.89    0.76
   0   6   9    4.85    0.56
   0  -6  -9    3.61    0.52
   0  -6   9    3.84    0.47
   0   6  -9    4.01    0.53
   0  -6  -9    4.25    0.66
   0   6   9    5.41    1.06
   0  -6   9    4.84    0.60
   0  -6  -9    4.45    0.61
   0   6   9    4.65    0.68
   0  -6  -9    3.57    0.41
   0   6   9    3.66    0.44
   0   6  -9    4.71    1.07
   0  -6   9    4.00    0.84
   0   6 -10   12.77    0.93
   0  -6  10   13.80    0.92
   0   6  10   12.01    0.89
   0  -6 -10   12.24    1.29
   0  -6  10   12.83    0.83
   0   6 -10   13.08    0.85
   0  -6 -10   15.94    1.12
   0  -6  10   13.71    0.98
   0  -6 -10   14.25    1.03
   0   6  10   12.18    1.04
   0   6 -10   14.20    1.10
   0   6 -11   -0.02    0.27
   0   6  11    0.06    0.26
   0  -6  11   -0.15    0.31
   0  -6 -11    0.05    0.48
   0  -6  11    0.05    0.28
   0   6 -11    0.19    0.36
   0  -6 -11   -0.15    0.60
   0  -6  11   -0.36    0.37
   0  -6 -11    0.17    0.45
   0   6  11    0.40    0.50
   0  -6 -11   -0.05    0.27
   0   6  11    0.17    0.33
   0   6 -12    1.34    0.31
   0   6  12    1.43    0.38
   0  -6  12    1.48    0.40
   0  -6 -12    0.54    0.58
   0  -6  12    1.53    0.34
   0   6 -12    2.07    0.40
   0  -6 -12    1.80    0.59
   0  -6  12    2.08    0.44
   0  -6 -12    2.62    0.51
   0   6  12    1.63    0.69
   0  -6 -12    1.56    0.43
   0   6  12    1.55    0.41
   0   6  13    0.43    0.35
   0  -6  13    0.33    0.33
   0  -6 -13    0.43    0.59
   0  -6  13    0.10    0.58
   0  -6  13    0.47    0.34
   0   6 -13    0.55    0.39
   0  -6 -13    0.53    0.74
   0  -6  13    0.02    0.43
   0  -6 -13    0.05    0.53
   0   6  13    0.91    0.63
   0  -6 -13   -0.20    0.37
   0   6  13    0.56    0.43
   0   6  14    4.82    0.58
   0  -6 -14    4.12    0.77
   0  -6  14    3.02    0.71
   0   6 -14    6.04    0.80
   0  -6 -14    5.07    0.88
   0   6 -14    4.96    1.00
   0  -6  14    5.69    0.76
   0  -6 -14    6.18    0.81
   0  -6 -14    5.46    0.64
   0   6  14    5.49    0.77
   0   6  15    0.43    0.34
   0  -6 -15   -0.15    0.71
   0   6 -15    0.32    0.99
   0  -6  15    0.25    0.40
   0  -6 -15    1.74    0.62
   0  -6 -15    0.11    0.40
   0   6 -15    0.91    0.44
   0  -6 -16    1.03    0.79
   0   6 -16    3.01    1.10
   0  -6  16    0.87    0.54
   0  -6 -16    2.06    0.59
   0   6 -16    1.61    0.69
   0  -6 -16    1.39    0.57
   0   6 -16    1.37    0.64
   0  -6 -17    0.38    0.69
   0   6 -17    1.38    1.09
   0  -6  17    1.23    0.54
   0  -6 -17    0.47    0.50
   0   6 -17    0.59    0.69
   0  -6 -17    1.42    0.42
   0   6 -17    1.27    0.57
   0  -6 -18    4.66    0.95
   0   6 -18    3.51    0.98
   0  -6  18    3.44    0.55
   0  -6 -18    3.45    0.61
   0   6 -18    3.84    0.88
   0  -6 -18    3.48    0.60
   0   6 -18    2.92    0.56
   0  -6 -19    0.78    0.76
   0  -6  19    0.64    0.53
   0  -6 -19    1.29    0.63
   0   6 -19    1.29    0.73
   0  -6 -19    0.10    0.39
   0   6 -19   -0.28    0.63
   0  -6 -20    2.39    0.76
   0  -6  20    3.39    0.69
   0  -6 -20    1.46    0.68
   0   6 -20    3.62    0.94
   0   6 -20    1.58    0.58
   0  -7   0    1.00    0.33
   0   7   0    1.19    0.46
   0  -7   0    0.35    0.56
   0   7   0    0.52    0.51
   0   7  -1    8.91    0.64
   0  -7   1    8.27    0.65
   0  -7   1    8.16    1.52
   0  -7  -1    8.01    0.67
   0   7  -1    8.76    1.09
   0   7   1    8.84    0.78
   0  -7   1    7.40    0.81
   0   7   1    8.20    0.68
   0   7  -1    8.21    0.68
   0   7   1    7.96    0.72
   0   7  -2    6.31    0.68
   0   7   2    6.43    0.72
   0  -7   2    6.60    0.71
   0  -7   2    6.43    1.48
   0   7  -2    6.64    1.51
   0  -7  -2    7.07    0.78
   0   7   2    7.38    0.86
   0   7   2    6.85    0.77
   0  -7   2    6.07    0.86
   0   7   2    5.90    0.80
   0   7  -2    7.05    0.81
   0   7  -3    1.56    0.29
   0   7   3    1.82    0.34
   0  -7   3    1.42    0.30
   0  -7  -3    1.77    0.41
   0  -7  -3    2.06    0.45
   0   7   3    1.91    0.63
   0   7   3    1.65    0.40
   0  -7   3    1.48    0.60
   0   7   3    1.96    0.38
   0   7  -3    2.15    0.46
   0   7  -4    1.15    0.27
   0   7   4    1.26    0.29
   0  -7   4    1.27    0.31
   0  -7  -4    0.98    0.34
   0  -7   4    1.06    0.47
   0   7  -4    1.19    0.59
   0  -7  -4    1.65    0.43
   0   7   4    0.52    0.59
   0   7   4    0.91    0.35
   0  -7   4    1.56    0.54
   0   7   4    1.09    0.30
   0   7  -4    1.37    0.45
   0  -7   4    1.25    0.48
   0   7  -5   12.33    0.92
   0   7   5   13.23    1.01
   0  -7   5   13.08    0.99
   0  -7  -5   12.57    0.98
   0  -7   5   12.14    1.02
   0   7  -5   11.46    0.92
   0  -7  -5   12.42    1.15
   0   7   5   12.12    1.23
   0   7   5   12.44    1.04
   0  -7   5   10.31    1.01
   0  -7  -5   11.59    0.92
   0   7   5   10.62    0.92
   0   7  -5   13.42    1.09
   0  -7   5   13.00    1.11
   0   7  -6    2.89    0.32
   0   7   6    3.02    0.34
   0  -7   6    2.49    0.34
   0  -7  -6    2.85    0.42
   0  -7   6    2.34    0.29
   0   7  -6    2.87    0.38
   0   7   6    2.54    0.67
   0  -7   6    2.81    0.45
   0   7   6    2.82    0.45
   0  -7   6    2.89    0.60
   0  -7  -6    2.90    0.37
   0   7   6    2.66    0.33
   0   7  -6    2.31    0.55
   0  -7   6    3.85    0.52
   0   7  -7    1.15    0.71
   0   7   7    0.34    0.31
   0  -7  -7    0.84    0.40
   0   7  -7    1.13    0.33
   0   7   7    0.90    0.56
   0  -7  -7    0.45    0.41
   0   7   7    0.84    0.42
   0   7   7    0.68    0.45
   0  -7  -7    0.70    0.28
   0   7   7    0.96    0.30
   0   7  -8   35.43    2.30
   0   7   8   35.81    2.29
   0  -7   8   33.35    2.14
   0  -7  -8   33.69    2.18
   0  -7   8   33.88    2.18
   0   7  -8   35.05    2.29
   0  -7   8   35.53    2.38
   0  -7  -8   37.66    2.54
   0   7   8   33.98    2.24
   0  -7   8   30.80    2.21
   0   7   8   27.66    2.08
   0  -7  -8   32.79    2.25
   0   7   8   30.52    2.18
   0   7  -8   39.58    2.61
   0  -7   8   29.36    1.99
   0   7  -9    2.61    0.33
   0   7   9    2.36    0.31
   0  -7   9    1.90    0.33
   0  -7  -9    2.34    0.42
   0  -7   9    1.94    0.32
   0   7  -9    1.78    0.36
   0  -7  -9    1.38    0.42
   0  -7   9    1.82    0.40
   0  -7  -9    1.99    0.48
   0   7   9    1.56    0.61
   0  -7   9    2.48    0.64
   0   7   9    1.95    0.55
   0  -7  -9    2.01    0.36
   0   7   9    1.49    0.37
   0   7  -9    2.24    0.45
   0   7 -10    4.88    0.65
   0   7  10    4.60    0.61
   0  -7  10    4.75    0.63
   0  -7 -10    4.27    0.81
   0  -7  10    4.90    0.65
   0   7 -10    4.29    0.66
   0  -7 -10    5.83    0.92
   0  -7  10    4.46    0.66
   0  -7 -10    5.90    0.78
   0   7  10    3.81    0.75
   0  -7 -10    4.65    0.62
   0   7  10    4.24    0.66
   0   7 -10    5.14    0.78
   0   7 -11    8.21    0.87
   0   7  11    9.72    0.95
   0  -7  11    8.33    0.82
   0  -7 -11   10.12    1.13
   0  -7  11   10.13    0.95
   0   7 -11   10.39    0.99
   0  -7 -11   10.62    1.09
   0  -7  11    9.30    0.94
   0   7  11    7.81    1.02
   0  -7 -11   10.40    0.99
   0   7  11    8.55    0.91
   0   7 -11    9.84    1.02
   0   7 -12    5.75    0.75
   0   7  12    5.44    0.73
   0  -7  12    5.47    0.75
   0  -7 -12    6.39    0.99
   0  -7  12    5.38    0.71
   0   7 -12    5.78    0.76
   0  -7 -12    7.62    1.06
   0  -7  12    6.41    0.95
   0  -7 -12    6.74    0.94
   0   7  12    4.08    0.87
   0  -7 -12    6.33    0.82
   0   7  12    5.91    0.86
   0   7 -12    6.31    0.90
   0   7 -13    6.10    0.82
   0   7  13    5.78    0.85
   0  -7 -13    5.46    1.01
   0  -7  13    6.62    0.86
   0   7 -13    6.77    0.90
   0  -7 -13    7.53    1.10
   0  -7  13    8.11    1.11
   0  -7 -13    6.68    0.97
   0  -7 -13    6.35    0.86
   0   7  13    5.87    0.93
   0   7  14    2.11    0.40
   0  -7  14    1.69    0.72
   0  -7  14    2.18    0.58
   0  -7 -14    1.52    0.54
   0  -7  14    2.64    0.47
   0  -7 -14    2.31    0.51
   0  -7 -14    2.32    0.46
   0   7  15    0.51    0.31
   0  -7 -15    0.99    0.66
   0   7 -15   -0.27    1.27
   0  -7  15    0.73    0.42
   0  -7 -15    1.66    0.53
   0  -7 -15    1.23    0.42
   0  -7 -16    9.19    1.13
   0   7 -16    9.68    1.32
   0  -7  16    8.65    0.90
   0  -7 -16    9.22    0.96
   0  -7 -16    7.66    0.80
   0  -7 -17    3.24    0.73
   0   7 -17    1.61    1.03
   0  -7  17    1.48    0.55
   0  -7 -17    1.37    0.61
   0   7 -17    2.00    0.76
   0  -7 -17    2.23    0.51
   0   7 -17    1.69    0.55
   0  -7 -18   -0.13    0.77
   0  -7  18    0.52    0.55
   0  -7 -18    0.88    0.59
   0   7 -18    0.90    0.62
   0  -7 -18    0.66    0.43
   0   7 -18    1.44    0.51
   0  -7 -19    0.36    0.67
   0  -7  19   -0.25    0.55
   0  -7 -19    0.81    0.62
   0   7 -19   -0.07    0.79
   0   7 -19   -0.24    0.55
   0  -7 -20    0.50    0.72
   0  -7  20   -0.47    0.57
   0  -7 -20    0.10    0.66
   0   7 -20    1.34    0.81
   0   7 -20   -0.41    0.59
   0  -8   0    0.62    0.33
   0  -8   0    0.30    0.34
   0   8   0   -0.04    0.43
   0   8   0    0.20    0.45
   0   8  -1   21.33    1.17
   0  -8   1   20.44    0.68
   0  -8   1   23.07    1.84
   0  -8  -1   25.51    1.44
   0   8  -1   22.89    2.12
   0   8   1   23.34    1.34
   0  -8   1   17.64    1.63
   0   8   1   21.86    1.21
   0   8  -1   23.66    1.33
   0   8   1   23.11    1.46
   0   8  -2    0.11    0.28
   0   8   2    0.55    0.25
   0  -8   2    0.38    0.33
   0  -8   2    0.29    0.33
   0   8  -2   -0.13    0.63
   0   8   2    0.39    0.52
   0  -8   2    0.33    0.51
   0   8   2    0.09    0.37
   0   8  -2    0.37    0.42
   0   8  -3    5.99    0.54
   0   8   3    5.89    0.56
   0  -8   3    5.79    0.55
   0  -8  -3    6.21    0.61
   0  -8   3    5.99    0.57
   0   8  -3    6.41    0.65
   0  -8  -3    6.35    0.66
   0   8   3    7.21    0.79
   0   8   3    6.61    0.69
   0  -8   3    4.71    0.62
   0   8   3    5.14    0.39
   0   8  -3    6.86    0.70
   0   8   4    0.17    0.26
   0  -8  -4    0.55    0.39
   0  -8   4    1.15    0.55
   0  -8  -4    0.13    0.55
   0   8   4    0.03    0.61
   0   8   4    0.12    0.37
   0  -8   4   -0.30    0.79
   0   8   4    0.17    0.27
   0   8  -4    0.96    0.72
   0  -8   4    0.29    0.48
   0   8  -5   17.10    1.20
   0   8   5   17.16    1.27
   0  -8   5   15.64    1.10
   0  -8  -5   17.53    1.23
   0  -8   5   16.74    1.26
   0   8  -5   18.34    1.31
   0  -8  -5   21.00    1.50
   0   8   5   17.28    1.45
   0   8   5   13.94    1.04
   0  -8   5   17.65    1.35
   0   8  -5   17.94    1.28
   0  -8   5   18.34    1.39
   0   8   6    2.06    0.32
   0  -8  -6    1.90    0.48
   0  -8   6    1.97    0.66
   0   8  -6    1.63    0.37
   0  -8  -6    1.92    0.48
   0   8   6    1.28    0.64
   0  -8   6    1.68    0.86
   0   8   6    2.18    0.47
   0  -8  -6    1.50    0.31
   0   8   6    1.30    0.29
   0  -8   6    2.18    0.82
   0   8  -7   24.69    1.60
   0   8   7   19.81    1.31
   0  -8   7   20.40    1.37
   0  -8  -7   22.18    1.53
   0  -8   7   20.73    1.42
   0   8  -7   19.88    1.38
   0  -8  -7   20.21    1.48
   0   8   7   22.50    1.79
   0  -8   7   22.07    1.56
   0   8   7   21.07    1.53
   0  -8   7   21.51    1.66
   0  -8  -7   21.82    1.49
   0   8   7   19.74    1.51
   0   8  -7   26.21    1.77
   0  -8   7   23.21    1.68
   0   8  -8    6.35    0.70
   0   8   8    5.42    0.63
   0  -8   8    5.77    0.67
   0  -8  -8    6.28    0.76
   0  -8   8    6.28    0.72
   0   8  -8    5.74    0.69
   0  -8   8    5.99    0.71
   0   8   8    6.16    0.79
   0  -8   8    5.55    0.85
   0  -8  -8    5.78    0.65
   0   8   8    5.35    0.67
   0   8  -8    6.26    0.76
   0   8  -9   17.91    1.63
   0   8   9   21.25    1.88
   0  -8   9   20.29    1.81
   0  -8  -9   18.38    1.73
   0  -8   9   17.86    1.68
   0   8  -9   21.66    1.94
   0  -8   9   21.22    1.95
   0  -8  -9   21.36    1.98
   0   8   9   16.37    1.86
   0  -8  -9   20.81    1.85
   0   8   9   19.00    1.80
   0   8  -9   23.81    2.29
   0   8 -10    3.05    0.57
   0   8  10    4.01    0.53
   0  -8  10    3.72    0.54
   0  -8 -10    4.15    0.68
   0  -8  10    3.65    0.51
   0   8 -10    3.53    0.50
   0  -8  10    3.96    0.70
   0  -8 -10    5.76    0.78
   0   8  10    3.22    0.72
   0  -8 -10    3.41    0.39
   0   8  10    2.67    0.50
   0   8 -10    3.59    0.65
   0   8 -11    1.82    0.35
   0   8  11    1.79    0.34
   0  -8  11    2.27    0.37
   0  -8 -11    1.60    0.63
   0  -8  11    1.92    0.43
   0   8 -11    1.47    0.37
   0  -8 -11    1.89    0.60
   0  -8  11    1.71    0.45
   0  -8 -11    1.76    0.49
   0   8  11    1.45    0.49
   0  -8 -11    1.61    0.37
   0   8  11    1.56    0.41
   0   8 -11    1.72    0.56
   0   8 -12    4.94    0.74
   0   8  12    4.22    0.55
   0  -8  12    4.27    0.63
   0  -8 -12    3.56    0.74
   0  -8  12    5.31    0.75
   0   8 -12    5.16    0.72
   0  -8 -12    6.34    0.97
   0  -8  12    5.48    0.80
   0  -8 -12    6.38    0.92
   0  -8 -12    5.85    0.81
   0   8  12    5.53    0.84
   0   8 -12    6.40    0.87
   0   8 -13    0.30    0.32
   0   8  13    0.22    0.34
   0  -8  13    0.18    0.29
   0  -8 -13    0.53    0.71
   0  -8  13    0.09    0.48
   0  -8 -13   -0.35    0.54
   0  -8 -13    0.34    0.39
   0   8 -13    0.31    0.49
   0   8 -14    4.87    0.72
   0   8  14    4.29    0.51
   0  -8  14    4.91    0.69
   0  -8 -14    8.50    1.13
   0  -8  14    7.16    0.63
   0  -8 -14    6.54    0.96
   0  -8 -14    5.27    0.75
   0   8 -14    6.04    0.92
   0   8  15    6.94    0.79
   0  -8  15   10.44    1.06
   0  -8 -15   10.21    1.18
   0  -8  15   11.40    1.24
   0  -8 -15   10.96    1.22
   0  -8 -15   10.06    1.05
   0   8 -15    7.80    0.90
   0  -8 -16    0.31    0.62
   0   8 -16   -0.63    1.12
   0  -8  16    0.45    0.50
   0  -8 -16    0.30    0.55
   0  -8 -16    0.97    0.45
   0  -8 -17    0.48    0.66
   0  -8  17    0.55    0.51
   0  -8 -17    0.37    0.62
   0  -8 -18    4.24    1.01
   0  -8  18    5.58    0.76
   0  -8 -18    5.60    0.85
   0   8 -18    4.03    0.91
   0  -8 -19    1.39    0.74
   0  -8  19    1.59    0.56
   0  -8 -19    1.99    0.81
   0   8 -19    1.97    0.73
   0   8 -19    2.64    0.61
   0   9   0    0.03    0.28
   0  -9   0    0.03    0.34
   0  -9   0   -0.43    0.34
   0   9   0    0.07    0.46
   0   9   0   -0.11    0.44
   0   9  -1    4.03    0.44
   0  -9   1    3.49    0.40
   0  -9   1    3.50    0.42
   0  -9  -1    3.03    0.40
   0   9  -1    3.89    0.57
   0   9   1    4.11    0.65
   0  -9   1    2.84    0.64
   0   9   1    2.85    0.38
   0   9  -1    3.71    0.55
   0   9   1    3.30    0.50
   0   9   2   -0.10    0.27
   0  -9   2   -0.28    0.80
   0   9   2   -0.20    0.36
   0   9  -2    1.68    0.56
   0   9   2    0.18    0.39
   0   9  -3    8.36    0.75
   0   9   3    7.95    0.73
   0  -9   3    6.40    0.64
   0  -9  -3    6.40    0.64
   0  -9   3    8.30    0.82
   0  -9  -3    7.89    0.82
   0   9  -3    7.91    0.78
   0   9   3    7.96    0.88
   0   9   3    7.56    0.76
   0  -9   3    5.41    0.80
   0   9   3    7.28    0.70
   0   9  -3    8.27    0.91
   0   9  -4    0.20    0.37
   0   9   4    0.21    0.25
   0  -9   4    0.19    0.36
   0  -9  -4    0.46    0.36
   0  -9   4    0.55    0.29
   0   9  -4    0.41    0.36
   0   9   4    0.67    0.49
   0   9   4    1.18    0.60
   0  -9   4    0.34    0.62
   0   9   4    0.21    0.38
   0   9  -4    0.83    0.60
   0   9  -5   10.07    0.81
   0   9   5    9.61    0.78
   0  -9   5    8.99    0.62
   0  -9  -5    9.39    0.83
   0  -9   5    8.40    0.90
   0   9  -5   10.47    0.84
   0  -9  -5   12.12    1.01
   0   9   5   10.17    1.09
   0   9   5   10.60    0.91
   0  -9   5    8.51    1.06
   0   9   5    7.93    0.83
   0   9  -5   10.03    0.89
   0  -9   5   10.16    0.96
   0   9  -6    2.05    0.34
   0   9   6    1.68    0.33
   0  -9   6    2.15    0.40
   0  -9  -6    2.69    0.50
   0  -9   6    2.12    0.33
   0   9  -6    2.67    0.42
   0  -9  -6    3.09    0.54
   0  -9   6    2.48    0.45
   0   9   6    2.20    0.47
   0  -9   6    2.69    0.69
   0   9   6    1.65    0.35
   0   9  -6    2.46    0.47
   0  -9   6    2.81    0.62
   0   9  -7    9.45    0.97
   0   9   7    7.99    0.94
   0  -9   7    9.27    0.91
   0  -9  -7    8.24    1.04
   0  -9   7    8.92    1.04
   0   9  -7    8.45    1.03
   0  -9  -7    9.94    1.12
   0  -9   7   10.28    1.04
   0  -9   7    8.89    1.20
   0  -9  -7    8.50    1.03
   0   9   7    7.89    1.00
   0   9  -7   11.04    1.18
   0   9  -8    0.27    0.76
   0   9   8    0.47    0.34
   0  -9   8    1.16    0.33
   0  -9   8    0.26    0.40
   0   9  -8    0.57    0.38
   0  -9  -8    0.43    0.55
   0  -9   8    0.22    0.54
   0  -9   8    0.58    0.99
   0  -9  -8    0.79    0.34
   0   9   8    0.66    0.34
   0   9  -9   -0.08    0.27
   0   9   9   -0.49    0.32
   0  -9   9    0.49    0.35
   0  -9   9   -0.17    0.31
   0   9  -9    0.13    0.37
   0  -9   9    0.66    0.45
   0  -9  -9    0.04    0.30
   0   9   9    0.19    0.31
   0   9  -9   -0.09    0.44
   0   9 -10    0.74    0.50
   0   9  10    0.63    0.31
   0  -9  10    0.34    0.35
   0  -9  10    0.15    0.37
   0   9 -10    0.49    0.46
   0  -9  10    0.60    0.45
   0  -9 -10    0.21    0.32
   0   9  10    0.23    0.37
   0   9 -10    0.44    0.44
   0   9 -11    5.45    1.00
   0   9  11    5.56    0.79
   0  -9  11    4.97    0.73
   0  -9  11    5.23    1.00
   0   9 -11    5.82    0.83
   0  -9  11    5.88    0.85
   0  -9 -11    5.72    0.81
   0  -9 -11    6.12    0.91
   0   9  11    5.02    0.80
   0   9 -11    7.78    1.07
   0   9 -12    2.25    0.35
   0   9  12    2.64    0.36
   0  -9  12    2.18    0.32
   0  -9 -12    2.65    0.62
   0  -9  12    3.46    0.67
   0  -9 -12    2.99    0.52
   0  -9 -12    1.91    0.39
   0   9 -12    3.18    0.51
   0   9 -13    2.14    0.34
   0   9  13    2.04    0.39
   0  -9  13    2.37    0.39
   0  -9 -13    4.13    0.66
   0  -9  13    2.52    0.50
   0  -9 -13    3.01    0.59
   0  -9 -13    2.12    0.41
   0   9 -13    2.58    0.55
   0   9 -14    1.29    0.48
   0   9  14    1.93    0.47
   0  -9  14    2.16    0.51
   0  -9 -14    2.48    0.72
   0  -9  14    2.20    0.54
   0  -9 -14    1.59    0.56
   0  -9 -14    1.75    0.42
   0   9 -14    4.12    0.59
   0   9  15    0.56    0.43
   0  -9  15   -0.05    0.42
   0  -9 -15    0.82    0.60
   0  -9  15    0.81    0.52
   0  -9 -15   -0.42    0.55
   0  -9 -15   -0.11    0.40
   0   9 -15    0.09    0.46
   0  -9 -16    5.69    0.84
   0  -9  16    4.69    0.60
   0  -9 -16    6.05    0.74
   0   9 -16    6.53    0.79
   0  -9 -17    2.94    0.83
   0  -9  17    1.83    0.54
   0  -9 -17    2.16    0.73
   0   9 -17    1.15    0.54
   0  -9 -18   -0.20    0.79
   0  -9  18   -0.61    0.56
   0  -9 -18   -0.20    0.75
   0   9 -18   -0.01    0.62
   0  -9 -19    0.86    0.75
   0  -9  19    1.59    0.56
   0  -9 -19    1.92    0.56
   0   9 -19    1.80    0.96
   0  10   0    2.13    0.35
   0 -10   0    1.93    0.41
   0  10   0    2.32    0.49
   0  10   0    1.70    0.32
   0  10   0    1.96    0.47
   0  10  -1    6.14    0.85
   0 -10   1    5.84    0.81
   0 -10   1    5.68    0.69
   0 -10  -1    5.55    0.72
   0  10  -1    5.74    0.95
   0  10   1    6.49    0.94
   0  10   1    4.99    0.55
   0  10  -1    8.50    1.21
   0  10   1    7.26    0.80
   0  10  -2   13.18    0.84
   0 -10   2   12.04    0.86
   0 -10   2   13.20    0.85
   0 -10  -2   13.68    1.26
   0  10  -2   13.40    0.93
   0  10   2   12.82    1.36
   0  10   2   12.81    1.15
   0 -10   2   11.51    1.01
   0  10   2   12.95    0.89
   0  10  -2   12.22    0.93
   0  10   2   11.11    1.00
   0  10  -3    3.04    0.62
   0  10   3    2.67    0.37
   0 -10   3    2.19    0.56
   0 -10   3    2.66    0.39
   0 -10  -3    3.63    0.56
   0  10  -3    3.45    0.66
   0  10   3    3.92    0.95
   0  10   3    3.08    0.61
   0 -10   3    1.83    0.68
   0  10   3    3.11    0.48
   0  10  -3    2.40    0.71
   0  10   3    1.59    0.58
   0  10   4    0.33    0.33
   0 -10   4    0.11    0.46
   0 -10  -4   -0.98    0.62
   0  10  -4    0.12    0.45
   0  10   4   -0.28    0.58
   0  10   4    0.24    0.31
   0  10  -5    1.16    0.67
   0  10   5    1.08    0.34
   0 -10   5    0.87    0.43
   0 -10   5    0.94    0.35
   0  10  -5    1.12    0.47
   0 -10  -5    1.62    0.78
   0 -10   5    1.66    1.05
   0  10   5    1.10    0.45
   0  10   6    0.18    0.31
   0 -10   6    0.03    0.36
   0 -10   6    0.04    0.29
   0  10  -6    0.20    0.38
   0 -10  -6   -0.15    0.53
   0 -10   6    0.22    0.72
   0  10   6    0.18    0.36
   0  10  -6    0.01    0.66
   0  10  -7   10.39    0.95
   0  10   7   10.91    0.99
   0 -10   7   11.66    1.08
   0 -10   7   12.42    1.11
   0  10  -7   10.31    1.04
   0 -10  -7   13.75    1.34
   0 -10   7   11.65    1.12
   0 -10   7   10.23    1.15
   0  10   7    9.73    1.06
   0  10  -7   13.06    1.23
   0  10  -8    1.69    0.40
   0  10   8    1.37    0.42
   0 -10   8    2.14    0.44
   0 -10   8    2.05    0.36
   0  10  -8    1.81    0.48
   0 -10  -8    2.04    0.67
   0 -10   8    1.95    0.42
   0  10   8    1.29    0.36
   0  10  -8    2.59    0.47
   0  10  -9    6.55    1.15
   0  10   9    6.80    0.88
   0 -10   9    5.33    0.74
   0 -10   9    5.66    0.77
   0  10  -9    7.25    0.95
   0 -10  -9    8.50    0.75
   0 -10   9    7.04    0.98
   0 -10  -9    6.23    0.84
   0  10   9    5.24    0.78
   0  10  -9    8.50    0.65
   0  10 -10    7.29    1.02
   0  10  10    5.67    0.79
   0 -10  10    7.49    0.98
   0  10 -10    7.33    0.96
   0 -10  10    6.55    0.90
   0 -10 -10    7.15    0.91
   0  10 -10    8.62    0.65
   0  10 -11    0.26    0.35
   0  10  11    0.00    0.36
   0 -10  11    0.34    0.35
   0 -10  11   -0.07    0.32
   0 -10  11    0.10    0.54
   0 -10 -11   -0.19    0.38
   0  10 -11    0.28    0.51
   0  10 -12   -0.12    0.35
   0  10  12    0.20    0.38
   0 -10  12   -0.02    0.33
   0 -10  12    0.42    0.48
   0 -10 -12    0.21    0.41
   0  10 -12    0.25    0.54
   0  10 -13    2.45    0.51
   0  10  13    1.71    0.42
   0 -10  13    1.96    0.37
   0 -10 -13    3.46    0.72
   0 -10  13    3.51    0.58
   0 -10 -13    2.76    0.49
   0  10 -13    2.28    0.56
   0  10  14    2.57    0.41
   0 -10  14    3.41    0.44
   0 -10 -14    1.97    0.78
   0 -10  14    3.34    0.54
   0 -10 -14    3.18    0.61
   0  10 -14    2.62    0.62
   0  10  15    2.13    0.49
   0 -10 -15    2.14    0.70
   0 -10  15    1.86    0.59
   0 -10 -15    2.10    0.68
   0  10 -15    3.08    0.60
   0 -10 -16    1.04    0.84
   0 -10  16   -0.33    0.56
   0 -10 -16    0.25    0.56
   0  10 -16   -0.21    0.56
   0 -10 -17    4.63    0.96
   0 -10  17    5.26    0.84
   0 -10 -17    3.54    0.76
   0  10 -17    5.59    0.90
   0 -10 -18    0.94    0.88
   0 -10  18    0.54    0.50
   0 -10 -18    1.49    0.72
   0  10 -18    0.92    0.62
   0  11   0    0.30    0.31
   0 -11   0   -0.25    0.37
   0  11   0    0.15    0.59
   0  11   0    0.04    0.31
   0  11   0   -0.11    0.46
   0  11  -1    2.73    0.39
   0 -11   1    2.75    0.38
   0 -11  -1    2.61    0.46
   0  11  -1    2.82    0.56
   0  11   1    2.38    0.64
   0  11   1    1.94    0.35
   0  11  -1    2.53    0.60
   0  11   1    2.69    0.50
   0  11  -2    0.51    0.38
   0 -11   2    0.34    0.44
   0  11  -2    0.06    0.62
   0  11   2    0.47    0.42
   0  11  -2   -0.49    0.60
   0  11   2    1.49    0.62
   0  11  -3   15.07    1.38
   0  11   3   15.19    1.36
   0 -11   3   16.09    1.43
   0 -11  -3   14.93    1.39
   0  11  -3   14.24    1.36
   0 -11   3   10.89    1.40
   0  11   3   11.41    1.17
   0  11  -3   15.76    1.55
   0  11   3   13.09    1.34
   0  11  -4   15.72    1.59
   0  11   4   17.24    1.51
   0 -11   4   14.84    1.35
   0 -11  -4   17.77    1.57
   0  11  -4   17.78    1.60
   0 -11   4   13.03    1.65
   0  11  -4   18.55    1.85
   0  11   4   15.07    1.46
   0  11  -5    3.36    0.38
   0  11   5    2.48    0.39
   0 -11   5    2.19    0.40
   0 -11  -5    3.89    0.92
   0  11  -5    2.76    0.51
   0 -11   5    2.38    0.86
   0  11   5    2.26    0.43
   0  11  -5    2.71    0.49
   0  11  -6    4.40    0.61
   0  11   6    5.17    0.70
   0 -11   6    4.33    0.66
   0  11  -6    4.09    0.69
   0 -11  -6    5.30    0.81
   0 -11   6    4.03    0.89
   0  11   6    3.08    0.41
   0  11  -6    5.45    0.81
   0  11  -7    6.73    0.85
   0  11   7    5.80    0.78
   0 -11   7    5.87    0.84
   0  11  -7    6.00    0.85
   0 -11  -7    7.82    1.18
   0 -11   7    7.05    1.00
   0  11   7    5.22    0.78
   0  11  -7    5.44    0.84
   0  11  -8    2.59    0.40
   0  11   8    2.81    0.45
   0 -11   8    2.94    0.48
   0  11  -8    2.42    0.52
   0 -11  -8    2.92    0.83
   0 -11   8    3.43    0.67
   0  11  -8    4.05    0.64
   0  11  -9    1.87    0.33
   0  11   9    0.86    0.38
   0 -11   9    1.31    0.39
   0  11  -9    1.67    0.51
   0 -11  -9    1.20    0.56
   0 -11   9    1.07    0.56
   0  11  -9    1.38    0.48
   0  11 -10   13.60    1.33
   0  11  10   11.50    1.15
   0 -11  10   12.22    1.21
   0 -11 -10   14.21    1.52
   0 -11  10   13.54    1.36
   0  11 -10   13.69    1.40
   0  11 -11    5.97    0.69
   0  11  11    5.98    0.63
   0 -11  11    4.99    0.57
   0 -11  11    5.62    0.69
   0 -11 -11    4.67    0.70
   0  11 -11    6.33    0.65
   0  11 -12    1.27    0.54
   0  11  12    1.21    0.56
   0 -11  12    1.54    0.58
   0 -11  12    1.92    0.61
   0  11 -12    2.09    0.63
   0  11 -13    3.56    0.52
   0  11  13    2.99    0.53
   0 -11  13    3.82    0.51
   0 -11  13    4.35    0.61
   0  11 -13    5.08    0.71
   0  11  14   -0.00    0.40
   0 -11 -14    0.94    0.67
   0 -11  14    0.19    0.50
   0  11 -14    1.02    0.50
   0  11  15    0.56    0.44
   0 -11 -15    0.81    0.70
   0 -11  15    0.67    0.54
   0  11 -15    0.25    0.64
   0 -11 -16   -1.36    0.96
   0 -11  16    0.40    0.62
   0  11 -16   -0.92    0.60
   0 -11 -17    4.92    0.90
   0 -11  17    4.76    0.56
   0  11 -17    4.37    0.65
   0  12   0    1.20    0.85
   0 -12   0    2.31    0.43
   0  12   0    1.21    0.44
   0  12   0    1.49    0.86
   0  12  -1    2.90    0.40
   0 -12   1    4.03    0.62
   0 -12  -1    3.84    0.66
   0  12  -1    3.32    0.53
   0  12   1    2.87    0.47
   0  12  -1    3.25    0.63
   0  12   1    3.30    0.66
   0  12  -2    2.35    0.58
   0 -12   2    2.23    0.48
   0 -12  -2    2.75    0.47
   0  12   2    2.65    0.45
   0  12  -2    3.06    1.02
   0  12   2    2.10    0.54
   0  12  -3    1.99    0.40
   0  12   3    2.08    0.39
   0 -12   3    2.00    0.40
   0 -12  -3    2.09    0.53
   0  12   3    1.65    0.45
   0  12  -3    1.53    0.54
   0  12   3    1.15    0.50
   0  12  -4    1.03    0.31
   0  12   4    0.62    0.42
   0 -12   4    0.95    0.48
   0 -12  -4    0.24    0.43
   0  12  -4    0.67    0.57
   0 -12   4    0.80    0.61
   0  12   4    0.93    0.36
   0  12  -4    0.42    0.44
   0  12   4    0.60    0.48
   0  12  -5   12.57    1.35
   0  12   5   12.32    1.33
   0 -12   5   12.82    1.39
   0 -12  -5   14.12    1.56
   0  12  -5   12.93    1.46
   0 -12   5   11.66    1.52
   0  12   5   10.38    1.22
   0  12  -5   12.91    1.45
   0  12   5    9.56    1.32
   0  12  -6    0.56    0.36
   0  12   6    0.19    0.46
   0 -12   6    0.59    0.45
   0 -12  -6    0.68    0.67
   0  12  -6    1.02    0.48
   0 -12   6    0.31    0.71
   0  12  -6    0.74    0.55
   0  12  -7    0.06    0.32
   0  12   7   -0.25    0.35
   0 -12   7    0.14    0.39
   0 -12  -7    0.55    0.46
   0  12  -7   -0.04    0.43
   0 -12   7    0.21    0.49
   0  12  -7    0.20    0.51
   0  12  -8    0.37    0.42
   0  12   8   -0.33    0.34
   0 -12   8    0.78    0.38
   0 -12  -8    1.18    0.57
   0 -12   8    0.36    0.53
   0  12  -8    0.84    0.58
   0  12  -9    5.68    0.75
   0  12   9    6.36    0.83
   0 -12   9    7.04    0.91
   0 -12  -9    7.68    1.01
   0 -12   9    7.46    0.89
   0  12  -9    7.23    0.71
   0  12 -10    0.82    0.41
   0  12  10   -0.33    0.38
   0 -12  10    0.61    0.39
   0 -12 -10    1.01    0.78
   0 -12  10    0.21    0.54
   0  12 -10   -0.20    0.53
   0  12 -11    7.71    0.86
   0  12  11    5.43    0.63
   0 -12  11    5.79    0.71
   0 -12 -11    7.47    0.96
   0 -12  11    8.79    0.92
   0  12 -11    8.86    0.99
   0  12 -12    0.16    0.40
   0  12  12    0.53    0.40
   0 -12  12    0.47    0.39
   0 -12  12    0.02    0.62
   0  12 -12   -0.16    0.50
   0  12 -13    3.99    0.40
   0  12  13    4.62    0.52
   0 -12  13    4.37    0.60
   0  12 -13    5.51    0.86
   0  12  14   -0.11    0.37
   0 -12  14   -0.41    0.62
   0  12 -14   -0.06    0.63
   0  12  15    6.07    0.88
   0 -12 -15    8.50    1.33
   0 -12  15   11.07    1.47
   0  12 -15    8.37    1.25
   0 -12 -16    1.69    0.79
   0 -12  16    1.50    0.58
   0  12 -16    1.84    0.56
   0  13   0    0.69    0.30
   0 -13   0    0.77    0.45
   0  13   0    0.87    0.40
   0  13   0    0.99    0.48
   0  13  -1   -0.32    0.35
   0 -13   1    0.17    0.50
   0 -13  -1    0.16    0.42
   0  13   1   -0.50    0.45
   0  13  -1   -0.17    0.56
   0  13   1   -0.61    0.44
   0  13  -2    8.94    0.97
   0 -13   2   11.89    1.29
   0 -13  -2   10.97    1.20
   0  13   2    7.14    0.82
   0  13  -2   11.88    1.32
   0  13   2    9.70    1.25
   0  13  -3    3.56    0.60
   0  13   3    3.11    0.48
   0 -13   3    3.09    0.46
   0 -13  -3    4.10    0.64
   0  13  -3    4.16    0.75
   0  13   3    2.45    0.65
   0  13  -4   -0.10    0.32
   0  13   4    0.14    0.45
   0 -13   4    0.11    0.40
   0 -13  -4    0.22    0.50
   0  13  -4   -0.28    0.43
   0  13   4    0.34    0.51
   0  13  -5    2.90    0.44
   0  13   5    3.09    0.52
   0 -13   5    2.32    0.46
   0 -13  -5    1.74    0.50
   0  13  -5    2.71    0.57
   0  13   5    2.28    0.61
   0  13  -6    0.17    0.35
   0  13   6   -0.08    0.41
   0 -13   6   -0.03    0.38
   0 -13  -6    0.02    0.50
   0  13  -6   -0.50    0.53
   0  13   6   -0.16    0.55
   0  13  -7    1.39    0.53
   0  13   7    1.52    0.64
   0 -13   7    0.38    0.37
   0 -13  -7    0.84    0.56
   0 -13   7    1.50    0.68
   0  13  -7    0.75    0.62
   0  13  -8    3.89    0.58
   0  13   8    3.22    0.51
   0 -13   8    2.63    0.53
   0 -13  -8    5.19    0.75
   0 -13   8    4.27    0.69
   0  13  -8    2.96    0.68
   0  13  -9    1.02    0.36
   0  13   9    0.74    0.45
   0 -13   9    1.34    0.42
   0 -13  -9    0.12    0.53
   0 -13   9    0.32    0.54
   0  13  -9    1.03    0.57
   0  13 -10    3.15    0.51
   0  13  10    2.21    0.42
   0 -13  10    2.75    0.39
   0 -13 -10    4.08    0.74
   0 -13  10    4.10    0.73
   0  13 -10    2.98    0.69
   0  13 -11    3.77    0.45
   0  13  11    3.96    0.58
   0 -13 -11    5.64    0.95
   0 -13  11    3.66    0.68
   0  13 -11    4.59    0.69
   0  13 -12    0.05    0.36
   0  13  12    0.57    0.39
   0 -13 -12    0.17    0.66
   0 -13  12    0.80    0.59
   0  13 -12   -0.09    0.54
   0  13  13    1.04    0.52
   0 -13 -13    2.86    0.80
   0 -13  13    1.90    0.57
   0  13 -13    2.42    0.70
   0  13  14    1.72    0.40
   0 -13  14    1.25    0.58
   0  13 -14    3.10    0.70
   0  13  15    0.64    0.46
   0 -13  15    1.41    0.56
   0  13 -15    1.19    0.69
   0  14   0    3.30    0.42
   0 -14   0    3.47    0.54
   0  14   0    3.84    0.65
   0  14  -1    0.20    0.36
   0 -14   1    0.42    0.48
   0 -14  -1    0.58    0.47
   0  14  -1    0.87    0.52
   0  14   1    0.46    0.57
   0  14  -2    0.17    0.33
   0 -14   2   -0.44    0.42
   0 -14  -2    0.11    0.43
   0  14  -2    0.03    0.49
   0  14   2   -0.58    0.43
   0  14  -3    0.57    0.38
   0  14   3    0.22    0.47
   0 -14   3    1.41    0.57
   0 -14  -3    0.36    0.50
   0  14  -3    2.47    0.59
   0  14   3    0.60    0.48
   0  14  -4    2.19    0.42
   0  14   4    1.84    0.45
   0 -14   4    1.84    0.52
   0 -14  -4    2.25    0.55
   0  14  -4    0.66    0.51
   0  14   4    0.57    0.51
   0  14  -5    1.01    0.51
   0  14   5    1.00    0.54
   0 -14   5    1.31    0.62
   0 -14  -5    1.99    0.59
   0  14  -5    1.74    0.49
   0  14   5    0.23    0.55
   0  14  -6    4.24    0.53
   0  14   6    3.35    0.56
   0 -14   6    5.68    0.72
   0 -14  -6    4.78    0.74
   0  14  -6    3.71    0.59
   0  14  -7    0.07    0.46
   0  14   7    0.57    0.52
   0 -14   7    0.40    0.47
   0 -14  -7   -0.96    0.52
   0 -14   7    0.39    0.60
   0  14  -7    0.29    0.51
   0  14  -8    0.10    0.42
   0  14   8    0.39    0.40
   0 -14   8    0.28    0.43
   0 -14  -8   -0.03    0.55
   0 -14   8    0.51    0.55
   0  14  -8    0.91    0.62
   0  14  -9    0.09    0.43
   0  14   9    0.28    0.42
   0 -14   9    0.35    0.43
   0 -14  -9   -0.66    0.63
   0 -14   9   -0.15    0.56
   0  14  -9   -0.23    0.61
   0  14 -10    0.05    0.37
   0  14  10    0.39    0.47
   0 -14 -10    0.82    0.60
   0 -14  10    0.25    0.57
   0  14 -10   -0.01    0.60
   0  14 -11    1.86    0.49
   0  14  11    1.61    0.51
   0 -14 -11    3.45    0.80
   0 -14  11    1.38    0.55
   0  14 -11    1.34    0.62
   0  14 -12    0.38    0.49
   0  14  12    0.41    0.51
   0 -14 -12    0.46    0.64
   0 -14  12   -0.20    0.65
   0  14 -12   -0.19    0.77
   0  14  13    1.99    0.45
   0 -14 -13    5.32    0.99
   0 -14  13    3.57    0.79
   0  14 -13    2.58    0.69
   0  14  14   -0.13    0.40
   0 -14 -14   -0.62    0.81
   0 -14  14    0.26    0.68
   0  14 -14    0.08    0.59
   0  15   0   -0.49    0.37
   0 -15   0    1.04    0.53
   0  15   0    0.36    0.57
   0  15  -1    1.23    0.43
   0  15   1    0.37    0.35
   0 -15   1    1.07    0.49
   0 -15  -1    1.12    0.43
   0  15  -1    0.92    0.50
   0  15   1    0.87    0.57
   0  15  -2    0.37    0.38
   0 -15   2    0.66    0.41
   0 -15  -2   -0.35    0.49
   0  15  -2    0.85    0.58
   0  15   2    0.21    0.57
   0  15  -3    1.08    0.40
   0  15   3    0.92    0.44
   0 -15   3    1.00    0.53
   0 -15  -3    1.00    0.51
   0  15  -3    0.94    0.54
   0  15  -4   -0.26    0.35
   0  15   4    0.18    0.42
   0 -15   4    0.08    0.48
   0 -15  -4    0.08    0.50
   0  15  -4   -0.15    0.49
   0  15  -5    1.41    0.43
   0  15   5    0.36    0.44
   0 -15   5    0.62    0.40
   0 -15  -5    1.51    0.53
   0  15  -5    1.08    0.65
   0  15  -6    0.41    0.45
   0  15   6    0.45    0.47
   0 -15   6   -0.00    0.50
   0 -15  -6    0.22    0.47
   0  15  -6   -0.19    0.54
   0  15  -7   -0.25    0.49
   0  15   7    0.31    0.47
   0 -15   7    0.30    0.46
   0 -15  -7    0.02    0.58
   0 -15   7    0.72    0.52
   0  15  -7    0.26    0.60
   0  15  -8    1.46    0.47
   0  15   8    0.44    0.48
   0 -15   8    1.35    0.50
   0 -15  -8    2.10    0.57
   0 -15   8    2.54    0.60
   0  15  -8    1.81    0.67
   0  15  -9    2.40    0.59
   0  15   9    2.56    0.69
   0 -15  -9    2.57    0.74
   0 -15   9    1.39    0.67
   0  15  -9    2.58    0.68
   0  15 -10   -0.03    0.50
   0  15  10   -0.22    0.50
   0 -15 -10    0.12    0.61
   0 -15  10   -0.47    0.60
   0  15 -10    0.27    0.66
   0  15 -11    0.65    0.45
   0  15  11    0.44    0.50
   0 -15 -11    1.65    0.74
   0 -15  11    0.56    0.54
   0  15 -11    0.74    0.56
   0  15  12    0.09    0.53
   0 -15 -12   -0.27    0.66
   0 -15  12   -0.37    0.53
   0  15 -12    0.91    0.64
   0  16   0    0.86    0.44
   0 -16   0    2.54    0.55
   0  16  -1    0.58    0.45
   0  16   1   -0.15    0.47
   0 -16   1   -0.30    0.49
   0 -16  -1    0.25    0.50
   0  16  -1   -0.21    0.48
   0  16  -2    0.58    0.48
   0 -16   2    1.16    0.48
   0 -16  -2    0.63    0.52
   0  16  -2    0.23    0.64
   0  16  -3    2.64    0.54
   0  16   3    3.90    0.56
   0 -16   3    2.38    0.50
   0 -16  -3    3.65    0.64
   0  16  -3    3.93    0.65
   0  16  -4    2.03    0.42
   0  16   4    0.47    0.43
   0 -16   4    1.56    0.52
   0 -16  -4    2.28    0.52
   0  16  -4    1.09    0.69
   0  16  -5    1.24    0.50
   0  16   5   -0.63    0.46
   0 -16   5   -0.49    0.52
   0 -16  -5    0.40    0.47
   0  16  -5    0.34    0.57
   0  16  -6    0.90    0.43
   0  16   6    1.27    0.44
   0 -16   6    0.72    0.44
   0 -16  -6    2.14    0.63
   0  16  -6    1.75    0.68
   0  16  -7   -0.16    0.57
   0  16   7    0.05    0.49
   0 -16  -7    0.14    0.51
   0 -16   7   -0.61    0.69
   0  16  -7    0.10    0.61
   0  16  -8    0.82    0.55
   0  16   8    0.36    0.46
   0 -16  -8    0.02    0.60
   0 -16   8   -0.43    0.66
   0  16  -8   -0.23    0.62
   0  16  -9   -0.22    0.45
   0  16   9   -0.07    0.47
   0 -16  -9    1.20    0.73
   0 -16   9   -0.01    0.60
   0  16  -9    0.21    0.62
   0  16 -10    0.29    0.45
   0  16  10    0.33    0.47
   0 -16 -10    0.59    0.72
   0 -16  10   -0.47    0.53
   0  16 -10    0.19    0.58
   0  17   0    0.29    0.45
   0 -17   0    0.21    0.50
   0  17  -1    0.06    0.55
   0  17   1   -0.05    0.43
   0 -17   1    0.46    0.48
   0 -17  -1    0.44    0.63
   0  17  -2   -0.79    0.43
   0 -17   2   -0.33    0.59
   0 -17  -2    0.25    0.60
   0  17  -3    1.10    0.55
   0  17   3    0.88    0.43
   0 -17   3    0.52    0.53
   0 -17  -3   -0.29    0.58
   0  17  -4    0.72    0.52
   0  17   4    0.54    0.46
   0 -17   4    0.26    0.39
   0 -17  -4   -0.83    0.54
   0  17  -4    0.82    0.74
   0  17  -5    0.45    0.53
   0  17   5   -0.81    0.53
   0 -17  -5   -0.05    0.55
   0  17  -5    0.04    0.63
   0  17  -6    1.05    0.57
   0  17   6    2.41    0.51
   0 -17  -6    1.69    0.61
   0  17  -6    1.76    0.64
   0  17  -7   -0.61    0.50
   0  17   7   -0.11    0.47
   0 -17  -7    0.87    0.62
   0 -17   7   -0.12    0.62
   0  17  -7   -0.21    0.48
   0  18   0    0.89    0.53
   0 -18   0    0.34    0.49
   0  18  -1   -0.01    0.39
   0  18   1    0.27    0.44
   0 -18   1    0.17    0.65
   0 -18  -1    0.52    0.60
   0  18  -2    0.28    0.50
   0 -18   2    1.04    0.59
   0 -18  -2    0.75    0.64
   0  18  -3    0.37    0.47
   0 -18   3    0.47    0.49
   0 -18  -3    0.74    0.67
   1   0 -22   -1.25    0.80
   1   0 -22    0.54    0.48
   1   0 -21    0.75    0.80
   1   0 -21    1.01    0.74
   1   0 -21   -0.55    0.58
   1   0 -20    0.42    0.85
  -1   0  20    0.09    0.48
   1   0 -20   -1.12    0.73
   1   0 -20    0.14    0.39
   1   0 -19   -0.02    0.71
  -1   0  19    0.56    0.41
   1   0 -19   -0.19    0.56
   1   0 -19    0.43    0.47
   1   0 -18    0.05    0.69
  -1   0  18   -0.73    0.43
   1   0 -18   -0.12    0.63
   1   0 -18   -0.15    0.39
   1   0 -17    1.56    0.86
  -1   0  17    1.75    0.41
   1   0 -17    2.16    0.66
   1   0 -17    1.93    0.51
   1   0 -16    0.98    0.77
  -1   0  16   -1.09    0.46
   1   0 -16    0.52    0.70
   1   0 -16   -0.26    0.50
   1   0 -15   25.96    1.27
  -1   0  15   27.52    0.87
   1   0 -15   24.88    2.38
   1   0 -15   25.38    2.37
  -1   0  14    0.01    0.30
  -1   0  14   -0.08    0.33
   1   0 -14    0.07    0.31
   1   0 -14   -0.40    0.71
  -1   0  14    0.05    0.36
   1   0 -14   -0.03    0.50
   1   0 -14   -0.19    0.36
  -1   0  13   24.49    1.67
   1   0 -13   29.60    1.58
   1   0 -13   33.86    2.25
  -1   0  13   34.41    1.90
   1   0 -13   31.70    1.81
  -1   0  12   -0.13    0.20
  -1   0  12    0.35    0.36
   1   0 -12   -0.09    0.30
   1   0 -12   -0.75    0.59
  -1   0  12   -0.01    0.29
   1   0 -12   -0.42    0.39
   1   0 -12    0.14    0.40
   1   0 -12    0.02    0.35
  -1   0  12    0.43    0.40
  -1   0  11   17.36    1.53
   1   0 -11   17.24    1.18
   1   0 -11   22.40    1.71
  -1   0  11   18.16    1.24
   1   0 -11   18.62    1.41
   1   0 -11   18.65    1.29
  -1   0  11   21.31    1.45
  -1   0  10   -0.07    0.43
   1   0 -10    0.55    0.72
   1   0 -10    0.06    0.27
   1   0 -10   -0.11    0.46
  -1   0  10    0.14    0.30
   1   0 -10    0.00    0.40
   1   0 -10   -0.37    0.34
  -1   0  10    0.08    0.38
   1   0  -9  242.76    2.27
   1   0  -9  226.96    9.85
   1   0  -9  240.70    2.24
  -1   0   8   -0.20    0.41
   1   0  -8   -0.50    0.58
   1   0  -8    0.42    0.54
   1   0  -8   -0.14    0.38
   1   0  -8   -0.14    0.27
  -1   0   8    0.57    0.48
  -1   0   7   15.62    1.53
   1   0  -7   13.29    1.63
   1   0  -7   16.85    1.31
  -1   0   7   18.19    1.45
   1   0  -7   15.62    1.09
   1   0  -7   17.31    1.09
  -1   0   7   18.55    1.18
  -1   0   6   -0.34    0.37
   1   0  -6   -0.48    0.55
  -1   0   6    0.27    0.77
   1   0  -6    0.21    0.36
  -1   0   6   -0.22    0.42
   1   0  -6    0.36    0.26
  -1   0   6   -0.40    0.36
  -1   0   5   63.46    3.72
   1   0  -5   63.10    3.74
   1   0  -5   64.01    2.85
  -1   0   5   69.11    3.20
   1   0  -5   66.96    2.83
  -1   0   5   64.06    2.80
   1   0  -5   57.83    2.40
  -1   0   5   67.69    2.78
  -1   0   4    0.00    0.45
   1   0  -4   -0.26    0.57
   1   0  -4    0.39    0.43
  -1   0   4   -0.13    0.65
   1   0  -4   -0.26    0.27
   1   0  -4    0.26    0.34
  -1   0   4    0.27    0.44
  -1   0   4    0.41    0.36
  -1   0   3    4.31    0.82
   1   0  -3    4.00    1.01
   1   0  -3    5.15    0.70
  -1   0   3    4.79    0.94
   1   0  -3    4.99    0.85
   1   0  -3    4.38    0.51
  -1   0   3    5.98    0.74
  -1   0   3    2.74    0.56
  -1   0   2   -0.08    0.47
   1   0  -2    0.06    0.44
   1   0  -2   -0.88    0.72
  -1   0   2    1.34    0.79
   1   0  -2    0.50    0.32
   1   0  -2   -0.22    0.35
  -1   0   2    0.16    0.33
  -1   0  -2    0.15    0.22
   1   0   2   -0.22    0.27
  -1   0  -2    0.43    0.28
   1   0   2    0.54    0.52
  -1   0  -2    0.08    0.29
   1   0   2    0.06    0.35
  -1   0  -3   17.73    1.09
  -1   0  -3   17.96    1.23
   1   0   3   19.23    1.15
  -1   0  -3   18.82    1.15
   1   0   3   20.00    1.44
  -1   0  -3   19.98    2.06
   1   0   3   20.01    1.24
   1   0   4    0.09    0.18
  -1   0  -4    0.04    0.32
   1   0   4   -0.29    0.23
  -1   0  -4    0.05    0.24
   1   0   4    0.03    0.28
  -1   0  -4   -0.11    0.33
   1   0   4   -0.52    0.52
  -1   0  -4   -0.05    0.29
   1   0   4   -0.41    0.33
   1   0   5    4.13    0.60
  -1   0  -5    4.90    0.97
  -1   0  -5    5.12    0.98
  -1   0  -5    7.05    2.41
   1   0   5    4.15    0.63
  -1   0  -5    5.27    0.64
   1   0   5    5.87    0.89
  -1   0  -5    4.98    1.27
   1   0   5    6.87    0.68
   1   0   6    0.00    0.34
  -1   0  -6   -0.28    0.82
  -1   0  -6   -0.15    0.26
  -1   0  -6    0.09    0.53
   1   0   6    0.06    0.24
  -1   0  -6   -0.11    0.32
   1   0   6    0.69    0.45
  -1   0  -6   -0.14    0.29
   1   0   6    0.05    0.29
   1   0   7    4.94    0.53
  -1   0  -7    4.66    1.03
  -1   0  -7    4.07    0.49
  -1   0  -7    4.10    1.16
   1   0   7    3.94    0.36
  -1   0  -7    4.77    0.47
  -1   0  -7    3.82    0.39
   1   0   7    5.69    0.54
   1   0   8   -0.06    0.25
  -1   0  -8    0.11    0.27
  -1   0  -8    0.41    0.62
   1   0   8   -0.05    0.28
  -1   0  -8    0.03    0.33
  -1   0  -8    0.03    0.26
   1   0   8   -0.29    0.34
  -1   0  -9   26.37    1.60
   1   0   9   26.92    1.61
  -1   0  -9   30.51    1.77
   1   0   9   27.71    1.68
  -1   0  -9   30.57    1.67
   1   0   9   23.48    1.64
   1   0  10    0.05    0.26
  -1   0 -10    0.25    0.27
  -1   0 -10   -0.35    0.84
   1   0  10    0.28    0.32
  -1   0 -10   -0.31    0.39
   1   0  10   -0.12    0.49
  -1   0 -10    0.27    0.35
   1   0  10    0.19    0.42
   1   0  11   24.77    1.72
  -1   0 -11   23.20    1.51
  -1   0 -11   25.96    1.98
   1   0  11   24.10    1.64
  -1   0 -11   23.31    1.59
   1   0  11   22.73    1.66
  -1   0 -11   23.27    1.56
   1   0  11   22.69    1.58
   1   0  12    0.15    0.37
  -1   0 -12   -0.16    0.28
  -1   0 -12   -0.39    0.67
   1   0  12   -0.43    0.31
  -1   0 -12    0.07    0.37
   1   0  12   -0.03    0.58
  -1   0 -12    0.06    0.34
   1   0  12   -0.15    0.41
  -1   0 -13    0.65    0.41
  -1   0 -13    3.26    0.78
   1   0  13    1.75    0.38
   1   0  13    0.15    0.68
  -1   0 -13    2.18    0.45
   1   0  13    1.78    0.74
  -1   0 -14   -0.57    0.63
   1   0  14   -0.03    0.42
  -1   0 -14   -0.61    0.30
  -1   0 -15   38.75    1.35
   1   0  15   38.63    0.93
  -1   0 -15   35.76    3.62
  -1   0 -16    1.24    0.81
   1   0  16    0.30    0.68
  -1   0 -16   -0.06    0.62
  -1   0 -16    1.09    0.58
  -1   0 -17    5.92    1.00
   1   0  17    5.43    0.81
  -1   0 -17    6.84    1.02
  -1   0 -17    7.29    0.55
  -1   0 -18   -0.31    0.72
   1   0  18    0.09    0.43
  -1   0 -18    0.15    0.61
  -1   0 -18   -0.06    0.49
  -1   0 -19    2.35    0.99
   1   0  19    2.56    0.49
  -1   0 -19   -0.62    0.68
  -1   0 -19    2.43    0.57
  -1   0 -20   -0.57    1.01
  -1   0 -20    0.34    0.62
  -1   0 -20   -0.16    0.45
  -1   0 -21    8.09    1.40
  -1   0 -21    8.96    1.38
  -1   0 -21    6.50    0.92
  -1   0 -22    1.18    0.83
  -1   0 -22   -0.27    0.80
  -1   0 -22   -0.47    0.53
   1  -1 -22    1.26    0.90
  -1  -1  22    0.03    0.53
   1  -1 -22    2.13    0.88
   1   1 -22    0.61    0.68
   1  -1 -22    1.46    0.65
   1   1 -22    0.73    0.51
   1  -1 -21    1.34    0.74
   1   1 -21   -0.43    0.74
  -1  -1  21   -0.25    0.51
   1  -1 -21    1.08    0.71
   1   1 -21   -0.05    0.73
   1  -1 -21    0.48    0.59
   1   1 -21    0.04    0.50
   1  -1 -20    0.25    0.77
   1   1 -20    0.48    0.83
  -1  -1  20    0.17    0.44
   1  -1 -20    0.97    0.67
   1   1 -20    0.05    0.65
   1  -1 -20    1.66    0.50
   1   1 -20    1.59    0.58
   1  -1 -19    0.21    0.72
   1   1 -19   -0.12    0.75
  -1  -1  19   -0.16    0.48
   1  -1 -19    0.10    0.75
   1   1 -19   -0.01    0.84
   1  -1 -19    0.71    0.44
   1   1 -19    0.77    0.50
   1  -1 -18    0.11    0.66
   1   1 -18    0.72    0.80
  -1  -1  18    0.59    0.58
   1  -1 -18   -0.37    0.64
   1   1 -18   -0.08    0.64
   1  -1 -18   -0.55    0.49
   1   1 -18    0.02    0.46
   1  -1 -17   17.79    1.84
   1   1 -17   19.56    2.02
  -1   1  17   17.71    1.69
  -1  -1  17   17.00    1.63
   1  -1 -17   18.52    1.83
   1   1 -17   19.25    1.91
   1  -1 -17   16.11    1.57
   1   1 -17   20.67    1.95
   1  -1 -16    0.01    0.67
   1   1 -16    0.82    0.68
  -1   1  16   -0.50    0.35
  -1  -1  16   -0.80    0.50
   1  -1 -16   -0.32    0.54
   1   1 -16    0.05    0.56
   1  -1 -16    0.60    0.42
   1   1 -16    0.24    0.39
  -1   1  15    9.08    0.98
  -1  -1  15    8.93    1.11
   1   1 -15   10.73    1.08
   1  -1 -15    9.22    1.31
   1   1 -15   11.99    1.39
  -1   1  15   11.22    1.15
  -1  -1  15   12.90    1.31
   1  -1 -15   13.90    1.52
   1   1 -15   12.24    1.30
   1  -1 -15   12.28    1.28
   1   1 -15   11.84    1.20
  -1  -1  14    0.46    0.26
  -1   1  14   -0.03    0.39
  -1  -1  14    0.29    0.39
   1  -1 -14    0.28    0.81
   1  -1 -14    0.82    0.40
   1   1 -14    1.02    0.39
   1  -1 -14    0.14    0.58
   1   1 -14   -0.08    0.46
  -1   1  14    0.59    0.36
  -1  -1  14    0.86    0.36
   1  -1 -14    0.77    0.50
   1   1 -14    0.59    0.53
   1  -1 -14    0.80    0.38
   1   1 -14    0.67    0.38
  -1  -1  13    0.78    0.28
  -1   1  13    0.80    0.36
  -1  -1  13    0.90    0.42
   1  -1 -13    1.22    0.63
   1  -1 -13    1.37    0.32
   1   1 -13    0.92    0.37
   1  -1 -13    2.04    0.79
   1   1 -13    2.07    0.59
  -1   1  13    0.99    0.44
  -1  -1  13    0.81    0.39
   1  -1 -13    1.31    0.51
   1   1 -13    0.75    0.54
   1  -1 -13    1.14    0.46
   1   1 -13    0.58    0.43
  -1   1  13    1.10    0.42
  -1  -1  12    0.17    0.29
  -1   1  12    0.17    0.32
  -1  -1  12    0.40    0.41
   1  -1 -12    0.16    0.65
   1  -1 -12   -0.12    0.29
   1   1 -12    0.09    0.30
   1  -1 -12    0.41    0.55
   1   1 -12   -0.45    0.53
  -1   1  12    0.68    0.36
  -1  -1  12    0.09    0.30
   1  -1 -12   -0.15    0.35
   1   1 -12    0.35    0.39
   1  -1 -12    0.24    0.47
   1   1 -12    0.44    0.46
   1  -1 -12    0.38    0.31
   1   1 -12   -0.22    0.35
  -1   1  12    0.15    0.42
  -1  -1  12    0.28    0.42
  -1  -1  11   20.13    1.43
  -1   1  11   18.23    1.57
  -1  -1  11   18.80    1.67
   1  -1 -11   17.25    1.73
   1   1 -11   23.73    1.56
   1  -1 -11   24.02    1.74
   1   1 -11   25.00    1.94
  -1   1  11   20.58    1.44
  -1  -1  11   20.84    1.57
   1  -1 -11   23.37    1.60
   1   1 -11   22.31    1.54
   1  -1 -11   21.67    1.44
   1   1 -11   22.57    1.48
  -1   1  11   24.27    1.68
  -1  -1  11   24.42    1.65
  -1  -1  10    0.75    0.27
  -1   1  10    0.66    0.34
  -1  -1  10    0.95    0.43
   1  -1 -10    0.42    0.51
   1   1 -10    0.71    0.32
   1  -1 -10    0.69    0.52
   1   1 -10    0.39    0.58
  -1   1  10    1.34    0.74
  -1   1  10    0.44    0.35
  -1  -1  10    1.42    0.34
   1  -1 -10    1.27    0.45
   1   1 -10    1.13    0.41
   1  -1 -10    1.37    0.33
   1   1 -10    1.06    0.35
  -1   1  10    0.38    0.38
  -1  -1  10    1.05    0.43
  -1  -1   9    6.26    0.70
  -1   1   9    6.60    0.87
  -1  -1   9    5.68    0.99
   1  -1  -9    6.02    0.91
   1   1  -9    6.82    0.70
   1  -1  -9    7.84    0.96
   1   1  -9    7.87    1.02
  -1   1   9    7.50    1.12
  -1  -1   9    4.69    0.65
   1  -1  -9    8.32    1.09
   1   1  -9    7.36    0.81
  -1   1   9    6.58    0.88
   1  -1  -9    7.93    0.77
   1   1  -9    7.64    0.75
  -1   1   9    8.77    0.85
  -1  -1   9    9.46    0.90
  -1  -1   8   13.81    0.90
  -1   1   8   15.05    1.32
  -1  -1   8   12.57    1.49
   1  -1  -8   12.53    1.33
   1   1  -8   16.07    1.03
   1  -1  -8   18.31    1.36
   1   1  -8   13.39    1.25
  -1   1   8   16.89    1.41
   1  -1  -8   16.12    1.30
   1   1  -8   15.77    1.13
  -1   1   8   15.54    1.12
   1  -1  -8   14.50    0.93
   1   1  -8   16.45    1.13
  -1   1   8   17.02    1.13
  -1  -1   8   17.97    1.17
  -1  -1   7  313.24   10.83
  -1   1   7  339.57    4.48
   1  -1  -7  312.61   11.98
   1   1  -7  307.84   10.51
   1  -1  -7  332.49    3.53
   1   1  -7  331.38    4.76
  -1   1   7  346.59    4.29
   1  -1  -7  323.38   11.58
   1   1  -7  332.69    3.36
   1  -1  -7  330.47    2.84
  -1   1   7  340.92    3.09
  -1  -1   6    2.81    0.35
  -1   1   6    3.14    0.54
   1  -1  -6    2.40    0.64
  -1  -1   6    2.71    0.83
   1   1  -6    2.81    0.32
   1  -1  -6    3.27    0.57
  -1   1   6    2.77    0.66
   1   1  -6    2.53    0.63
   1  -1  -6    3.31    0.50
  -1   1   6    1.43    0.51
   1   1  -6    2.71    0.44
   1  -1  -6    3.45    0.36
  -1   1   6    3.35    0.41
  -1  -1   6    3.06    0.45
  -1  -1   5   41.29    1.82
  -1   1   5   46.85    2.88
  -1  -1   5   37.20    2.78
   1   1  -5   41.02    1.79
   1  -1  -5   42.16    2.00
  -1   1   5   41.54    2.17
   1   1  -5   43.44    2.23
   1  -1  -5   40.88    2.02
   1   1  -5   41.55    2.00
   1  -1  -5   41.89    1.91
  -1   1   5   42.72    1.86
  -1  -1   4   72.56    2.95
  -1  -1   4   80.75    4.09
   1   1  -4   73.20    2.95
   1  -1  -4   76.03    3.33
  -1   1   4   74.12    3.41
   1   1  -4   79.88    3.67
   1  -1  -4   71.27    3.80
   1  -1  -4   75.11    3.42
   1   1  -4   76.62    3.30
   1  -1  -4   70.50    3.05
  -1   1   4   76.95    3.20
  -1  -1   3    9.42    0.66
  -1   1   3   12.65    1.51
   1  -1  -3   11.60    1.16
   1   1  -3    9.21    1.06
   1  -1  -3   10.67    1.77
  -1   1   3   11.05    1.12
   1   1  -3   10.18    0.99
   1  -1  -3    8.66    0.80
   1   1  -3    8.04    1.20
   1  -1  -3    9.54    0.85
   1  -1  -3    9.28    0.72
  -1   1   3   10.08    0.71
  -1  -1   2  172.06    6.66
   1  -1  -2  190.84    7.66
   1  -1  -2  198.94    7.72
   1  -1  -2  173.24    7.73
   1   1  -2  181.42    7.32
   1   1   2   84.06    3.68
  -1  -1  -2   76.80    4.70
   1  -1   2   92.83    4.41
  -1   1  -2   76.87    3.33
   1  -1   2   81.30    3.58
  -1   1  -2   78.40    3.44
  -1  -1  -2   76.93    3.65
   1   1   2   85.88    4.49
  -1  -1  -2   95.21    5.02
   1   1   2   87.82    5.74
   1  -1   2   80.93    3.57
   1   1   3   12.11    1.45
  -1   1  -3   12.41    0.87
  -1  -1  -3   12.52    0.86
   1  -1   3   10.38    0.86
  -1   1  -3   10.32    0.77
  -1  -1  -3   11.13    0.71
   1  -1   3   11.14    0.68
  -1   1  -3   11.03    0.73
  -1  -1  -3   11.09    0.83
   1   1   3   11.32    0.84
   1   1   3   12.52    1.11
  -1  -1  -3   12.34    0.88
   1   1   3   12.53    1.42
   1  -1   3   12.35    0.92
  -1   1  -4   36.47    1.93
   1   1   4   34.52    2.18
  -1  -1  -4   36.28    1.81
   1  -1   4   37.37    1.82
  -1   1  -4   37.36    2.07
  -1  -1  -4   34.45    2.48
  -1  -1  -4   36.36    1.83
   1  -1   4   35.13    1.69
  -1   1  -4   35.91    1.63
  -1  -1  -4   34.03    1.72
   1   1   4   39.11    2.11
   1  -1   4   40.61    2.04
   1   1   4   42.35    2.09
  -1  -1  -4   39.20    2.08
   1   1   4   38.56    2.69
  -1   1  -4   36.90    1.79
   1  -1   4   41.33    1.89
   1   1   5    4.33    0.46
  -1  -1  -5    2.76    0.86
   1  -1   5    3.70    1.17
   1  -1   5    2.87    0.59
  -1   1  -5    5.12    0.74
  -1  -1  -5    6.33    1.07
   1   1   5    4.42    1.01
   1   1   5    4.20    0.55
  -1  -1  -5    3.52    0.54
   1  -1   5    2.82    0.53
  -1   1  -5    5.54    0.52
   1   1   5    4.11    0.70
   1  -1   5    5.31    0.68
   1   1   5    5.66    0.72
  -1  -1  -5    3.64    0.76
   1   1   5    4.34    1.33
  -1   1  -5    3.61    0.49
   1  -1   5    5.91    0.61
   1   1   6    0.83    0.27
  -1  -1  -6    1.08    0.40
   1  -1   6    0.75    0.47
  -1  -1  -6    0.82    0.29
   1  -1   6    0.91    0.24
  -1   1  -6    0.68    0.32
  -1  -1  -6    1.57    0.56
   1   1   6    0.92    0.28
  -1  -1  -6    0.79    0.39
   1  -1   6    0.84    0.28
  -1   1  -6    1.43    0.37
   1   1   6    0.58    0.50
   1  -1   6    0.54    0.48
  -1  -1  -6    0.94    0.35
  -1   1  -6    1.09    0.31
   1   1   6    1.23    0.41
   1  -1   6    1.01    0.38
   1  -1   7   50.81    2.66
   1  -1   7   45.94    2.23
  -1  -1  -7   55.98    3.04
  -1  -1  -7   57.73    5.91
   1   1   7   53.81    2.23
  -1  -1  -7   44.83    2.15
   1  -1   7   46.43    2.27
  -1  -1  -7   44.13    2.98
  -1   1  -7   52.56    2.34
   1   1   7   44.37    2.32
   1   1   8   24.11    0.94
   1  -1   8   24.09    0.95
  -1  -1  -8   21.50    1.84
  -1  -1  -8   26.01    1.35
  -1   1  -8   27.97    1.19
  -1  -1  -8   29.29    3.17
  -1   1  -8   28.17    1.64
   1   1   8   27.36    1.24
   1  -1   8   25.53    1.34
  -1  -1  -8   25.60    1.24
  -1   1  -8   27.92    1.28
   1   1   8   25.93    1.29
  -1  -1  -8   24.49    1.49
  -1   1  -8   27.84    1.28
   1   1   8   27.71    1.27
   1  -1   8   27.05    1.24
   1   1   9   11.27    1.09
   1  -1   9   13.26    1.23
  -1  -1  -9   10.57    1.34
  -1  -1  -9   14.21    1.20
  -1   1  -9   15.37    1.26
  -1  -1  -9   15.55    1.80
  -1   1  -9   14.52    1.46
   1   1   9   13.32    1.19
   1  -1   9   14.35    1.23
  -1  -1  -9   13.65    1.19
  -1   1  -9   15.59    1.35
   1  -1   9   14.33    1.34
   1   1   9   13.91    1.29
  -1  -1  -9   13.27    1.58
  -1   1  -9   16.18    1.39
   1   1   9   13.15    1.16
   1  -1   9   15.00    1.31
   1   1  10   -0.10    0.22
  -1  -1 -10   -0.29    0.50
  -1  -1 -10   -0.07    0.30
  -1   1 -10   -0.07    0.26
  -1  -1 -10   -0.02    0.67
  -1   1 -10    1.10    1.05
   1   1  10    0.13    0.26
   1  -1  10    0.37    0.28
  -1  -1 -10   -0.09    0.32
  -1   1 -10    0.32    0.38
  -1   1 -10   -0.23    0.40
   1  -1  10   -0.03    0.55
   1   1  10    0.19    0.43
  -1  -1 -10    0.33    0.33
  -1   1 -10   -0.12    0.34
   1   1  10   -0.01    0.36
   1  -1  10    0.10    0.35
   1   1  11    0.58    0.34
  -1  -1 -11    0.73    0.57
  -1  -1 -11    1.28    0.44
  -1   1 -11    1.52    0.39
  -1  -1 -11    1.45    0.67
  -1   1 -11    2.08    0.74
   1   1  11    2.05    0.35
   1  -1  11    0.54    0.35
  -1  -1 -11    1.89    0.46
  -1   1 -11    1.42    0.53
  -1   1 -11    1.32    0.51
   1   1  11    2.06    0.60
   1  -1  11    1.42    0.61
  -1  -1 -11    1.37    0.36
  -1   1 -11    1.57    0.43
   1   1  11    1.03    0.53
   1  -1  11    1.56    0.58
   1   1  12    0.94    0.25
  -1  -1 -12    0.58    0.59
  -1  -1 -12    1.28    0.33
  -1   1 -12    0.58    0.49
  -1  -1 -12    1.44    0.66
  -1   1 -12    1.78    1.00
   1   1  12    1.65    0.38
   1  -1  12    1.43    0.39
  -1  -1 -12    1.33    0.43
  -1   1 -12    1.50    0.76
  -1   1 -12    1.66    0.67
   1   1  12    0.75    0.69
   1  -1  12    0.36    0.64
  -1  -1 -12    1.79    0.33
  -1   1 -12    1.24    0.50
   1   1  12    1.20    0.45
   1  -1  12    0.97    0.64
   1   1  13   10.24    1.15
   1   1  13   10.20    1.10
  -1  -1 -13   13.52    1.24
  -1   1 -13   12.78    1.17
  -1  -1 -13   14.57    1.50
  -1   1 -13   13.47    1.49
   1   1  13   14.49    1.35
   1  -1  13   15.60    1.47
  -1   1 -13   13.94    1.39
   1   1  13   14.77    1.50
  -1  -1 -13   16.03    1.46
  -1   1 -13   13.70    1.27
   1   1  13   13.88    1.34
   1   1  14    0.02    0.28
  -1  -1 -14    0.71    0.62
  -1   1 -14    0.97    0.83
   1   1  14    0.16    0.39
   1  -1  14    0.59    0.53
  -1   1 -14   -0.05    0.56
  -1  -1 -14   -0.31    0.38
  -1   1 -14    0.54    0.39
  -1  -1 -15    2.76    0.99
  -1   1 -15    3.66    0.89
   1   1  15    3.03    0.53
   1  -1  15    3.54    0.62
  -1   1 -15    4.37    0.76
  -1  -1 -15    2.67    0.60
  -1   1 -15    3.51    0.61
  -1  -1 -16    0.42    0.78
  -1   1 -16    0.92    0.85
   1  -1  16    0.38    0.41
  -1   1 -16    0.72    0.67
  -1  -1 -16    1.01    0.43
  -1   1 -16    0.73    0.47
  -1  -1 -17   15.06    1.66
  -1   1 -17   15.41    1.73
   1  -1  17   16.97    1.63
  -1   1 -17   15.91    1.64
  -1  -1 -17   15.74    1.54
  -1   1 -17   15.49    1.50
  -1  -1 -18    0.22    0.78
  -1   1 -18   -0.03    0.89
   1  -1  18    0.41    0.48
  -1   1 -18    0.31    0.63
  -1  -1 -18    0.40    0.42
  -1   1 -18   -0.07    0.50
  -1  -1 -19    3.03    0.95
  -1   1 -19    3.21    0.95
   1  -1  19    3.49    0.55
  -1   1 -19    5.32    0.81
  -1  -1 -19    3.86    0.53
  -1   1 -19    3.48    0.60
  -1  -1 -20   -0.02    0.97
  -1   1 -20    0.60    0.90
   1  -1  20    0.94    0.60
  -1   1 -20    0.42    0.71
  -1  -1 -20    0.67    0.48
  -1   1 -20    0.40    0.54
  -1  -1 -21    0.68    1.02
  -1   1 -21   -0.54    0.82
   1  -1  21    0.36    0.57
  -1  -1 -21    0.16    0.52
  -1   1 -21    0.18    0.59
  -1  -1 -21   -0.20    0.46
  -1   1 -21    1.01    0.54
  -1  -1 -22    1.60    0.85
  -1   1 -22    1.29    1.06
  -1  -1 -22    0.62    0.77
  -1   1 -22    0.55    0.71
  -1  -1 -22    1.00    0.55
  -1   1 -22    0.67    0.59
   1  -2 -22    0.72    0.74
  -1  -2  22    1.19    0.58
   1  -2 -22    0.29    0.89
   1   2 -22    1.67    0.80
   1  -2 -22    0.38    0.64
   1   2 -22    0.04    0.58
   1  -2 -21    1.70    0.80
  -1  -2  21    1.63    0.54
   1  -2 -21    3.31    0.82
   1   2 -21    1.81    0.67
   1  -2 -21    2.34    0.48
   1   2 -21    1.89    0.50
   1  -2 -20    0.32    0.70
   1   2 -20    0.49    0.85
  -1  -2  20    0.63    0.49
   1  -2 -20    1.39    0.78
   1   2 -20    0.33    0.68
   1  -2 -20    1.38    0.52
   1   2 -20    0.39    0.45
   1  -2 -19    1.20    0.97
   1   2 -19    0.57    0.75
  -1  -2  19    0.53    0.46
   1  -2 -19    0.86    0.75
   1   2 -19    1.78    0.74
   1  -2 -19    0.42    0.55
   1   2 -19    1.03    0.51
   1  -2 -18    2.33    0.70
   1   2 -18    1.11    0.80
  -1  -2  18    1.92    0.50
   1  -2 -18    2.13    0.62
   1   2 -18    2.38    0.61
   1  -2 -18    1.89    0.55
   1   2 -18    2.28    0.45
   1  -2 -17    4.05    0.75
   1   2 -17    4.59    0.84
  -1  -2  17    5.18    0.77
   1  -2 -17    5.35    0.94
   1   2 -17    5.05    0.90
   1  -2 -17    4.32    0.49
   1   2 -17    3.96    0.56
  -1   2  16    0.00    0.33
   1  -2 -16    0.80    0.57
   1   2 -16    0.35    0.85
  -1  -2  16    0.37    0.48
   1  -2 -16    0.27    0.60
   1   2 -16    0.58    0.56
   1  -2 -16    0.64    0.40
   1   2 -16   -0.87    0.40
  -1   2  15    2.31    0.35
  -1  -2  15    1.76    0.86
   1  -2 -15    1.96    0.79
   1   2 -15    3.21    0.49
   1  -2 -15    4.05    0.91
   1   2 -15    2.49    0.68
  -1  -2  15    2.78    0.73
   1  -2 -15    3.53    0.65
   1   2 -15    2.45    0.58
   1  -2 -15    2.83    0.46
   1   2 -15    2.97    0.57
  -1  -2  14   -0.05    0.28
  -1   2  14   -0.12    0.36
  -1  -2  14    0.11    0.50
   1  -2 -14    0.16    0.60
   1   2 -14    0.04    0.27
   1  -2 -14   -0.42    0.53
   1   2 -14    0.75    0.68
  -1  -2  14   -0.13    0.39
   1  -2 -14    0.39    0.62
   1   2 -14   -0.45    0.58
   1  -2 -14    0.30    0.41
   1   2 -14   -0.26    0.37
  -1  -2  13   11.43    1.09
  -1   2  13   12.03    1.25
  -1  -2  13   10.13    1.21
   1  -2 -13   11.14    1.38
   1   2 -13   12.91    1.21
   1  -2 -13   12.91    1.34
   1   2 -13   15.98    1.66
  -1  -2  13   16.05    1.46
   1  -2 -13   15.42    1.45
   1   2 -13   17.14    1.61
   1  -2 -13   14.15    1.49
   1   2 -13   16.75    1.53
  -1   2  13   15.27    1.45
  -1  -2  12    0.22    0.21
  -1   2  12    0.67    0.36
  -1  -2  12    0.05    0.44
   1  -2 -12   -0.02    0.51
   1   2 -12    0.03    0.32
   1  -2 -12    0.37    0.47
   1   2 -12    0.27    0.52
  -1   2  12    0.35    0.80
  -1  -2  12    0.17    0.52
   1  -2 -12   -0.07    0.52
   1   2 -12    0.37    0.45
   1  -2 -12    0.87    0.32
   1   2 -12   -0.09    0.34
  -1   2  12    0.27    0.46
  -1  -2  12    0.12    0.49
  -1  -2  11    5.56    0.57
  -1   2  11    5.48    0.67
  -1  -2  11    3.68    0.82
   1  -2 -11    4.92    0.77
   1   2 -11    5.33    0.56
   1  -2 -11    5.95    0.76
   1   2 -11    4.76    0.87
  -1   2  11    6.26    1.69
  -1  -2  11    5.02    0.57
   1   2 -11    5.89    0.69
   1  -2 -11    5.03    0.87
   1   2 -11    5.77    0.69
  -1   2  11    5.08    0.77
   1  -2 -11    6.19    0.88
   1   2 -11    6.27    0.63
  -1   2  11    5.21    0.67
  -1  -2  11    5.86    0.71
  -1  -2  10    3.37    0.32
  -1   2  10    2.89    0.49
   1  -2 -10    2.40    0.57
  -1  -2  10    2.70    0.56
   1   2 -10    2.97    0.35
   1  -2 -10    2.63    0.59
   1   2 -10    2.84    0.75
  -1   2  10    4.14    1.11
  -1  -2  10    3.00    0.39
   1  -2 -10    3.40    0.63
   1   2 -10    4.51    0.57
  -1   2  10    1.40    0.43
   1  -2 -10    3.43    0.49
   1   2 -10    2.71    0.37
  -1   2  10    3.46    0.42
  -1  -2  10    3.60    0.52
  -1  -2   9   39.38    1.90
  -1   2   9   36.89    2.18
   1  -2  -9   38.87    2.58
   1   2  -9   41.17    1.98
   1  -2  -9   39.19    3.69
   1   2  -9   44.01    2.45
  -1   2   9   43.58    4.17
  -1  -2   9   40.90    1.95
   1  -2  -9   41.29    2.89
   1   2  -9   45.31    2.28
   1  -2  -9   46.12    2.82
   1   2  -9   41.29    1.99
  -1   2   9   41.59    2.55
  -1  -2   9   45.14    2.14
  -1  -2   8   25.89    1.22
  -1   2   8   27.25    1.60
   1  -2  -8   24.41    1.38
  -1  -2   8   22.55    2.28
   1   2  -8   24.50    0.69
   1  -2  -8   27.60    2.33
  -1   2   8   27.47    3.12
   1   2  -8   25.01    1.46
   1  -2  -8   26.55    2.45
   1   2  -8   26.73    1.28
  -1   2   8   27.00    1.83
  -1  -2   8   28.25    1.27
  -1  -2   7   17.67    1.13
  -1   2   7   17.35    1.26
   1  -2  -7   19.51    1.71
  -1  -2   7   15.22    1.61
   1   2  -7   15.99    1.10
   1  -2  -7   18.73    2.18
  -1   2   7   20.11    2.57
   1   2  -7   15.41    1.58
   1  -2  -7   19.92    1.50
  -1   2   7   22.06    1.84
  -1  -2   7   17.74    1.23
  -1  -2   6   31.27    1.72
  -1   2   6   33.08    1.88
   1  -2  -6   38.56    2.18
   1   2  -6   29.62    2.17
   1  -2  -6   40.89    2.18
   1  -2  -6   38.95    1.81
  -1   2   6   41.53    2.31
   1   2  -5    1.36    0.31
  -1  -2   5    1.25    0.37
  -1   2   5    1.22    0.32
   1  -2  -5    1.08    0.47
  -1  -2   5    0.86    0.23
   1   2  -5    1.34    0.26
   1  -2  -5    2.58    0.45
  -1   2   5    3.11    0.68
   1  -2  -5    0.95    0.38
   1  -2  -5    1.88    0.28
  -1   2   5    1.41    0.34
   1   2  -4    6.22    0.44
  -1  -2   4    6.33    0.44
  -1   2   4    6.73    0.96
   1  -2  -4    6.50    0.79
  -1  -2   4    6.36    0.45
   1   2  -4    5.94    0.54
   1  -2  -4    7.25    0.69
   1  -2  -4    9.56    0.67
  -1   2   4    9.25    0.63
   1   2  -4    5.84    0.46
   1   2  -3   12.38    0.87
  -1  -2   3   12.86    1.00
   1  -2  -3   14.37    1.20
  -1  -2   3   11.96    0.83
   1   2  -3   12.21    1.09
   1  -2  -3   12.70    1.54
  -1   2   3   11.03    1.79
   1  -2  -3   15.76    1.17
   1   2  -3   13.16    1.05
  -1  -2   3   13.79    0.97
   1   2  -2   92.29    3.74
  -1  -2   2   93.84    3.85
  -1  -2   2   98.99    6.36
   1  -2  -2   93.40    4.78
  -1   2   2   88.32    4.56
   1   2  -2   98.69    4.16
  -1  -2   2   97.25    4.10
  -1  -2   1  111.02    4.61
  -1  -2   1  117.81    4.96
   1  -2  -1  106.44    4.57
  -1   2   1  108.85    4.61
   1   2  -1  131.78    5.20
  -1  -2   1  127.00    5.15
   1  -2   0  127.43    5.29
  -1  -2   0  130.82    5.37
   1   2   0  130.15    5.44
   1   2   0  149.57    6.54
   1   2   1   29.36    1.97
  -1   2  -1   27.45    1.73
  -1  -2  -1   25.48    2.11
   1   2   1   26.15    2.73
  -1  -2  -1   25.70    1.50
   1   2   1   24.83    1.52
  -1   2  -1   30.52    2.07
   1  -2   1   28.96    1.86
   1   2   2    3.91    0.94
  -1   2  -2    3.98    0.98
   1  -2   2    5.44    1.12
   1  -2   2    3.39    0.48
  -1   2  -2    3.21    0.56
  -1  -2  -2    1.62    0.94
   1   2   2    1.59    1.13
  -1  -2  -2   13.10    4.03
  -1  -2  -2    1.67    0.55
   1   2   3   30.55    1.67
  -1   2  -3   32.11    1.84
  -1  -2  -3   30.76    2.39
   1  -2   3   31.11    1.80
   1  -2   3   30.12    1.86
  -1   2  -3   28.60    1.67
   1  -2   3   28.91    1.78
  -1   2  -3   28.92    1.81
  -1  -2  -3   30.12    1.95
   1   2   3   30.47    2.08
   1   2   3   30.47    2.89
  -1  -2  -3   28.90    1.85
   1   2   3   28.61    1.82
  -1   2  -4    0.03    0.26
   1   2   4    0.17    0.35
   1  -2   4    0.62    0.31
  -1  -2  -4    0.12    0.29
   1  -2   4    0.02    0.26
  -1   2  -4    0.04    0.31
   1  -2   4    0.16    0.26
  -1   2  -4    0.08    0.35
  -1  -2  -4    0.44    0.39
   1   2   4    0.20    0.44
   1   2   4    0.47    0.60
  -1  -2  -4    0.06    0.29
   1   2   4    0.19    0.35
   1  -2   4    0.58    0.39
  -1   2  -5    1.26    0.24
   1   2   5    1.24    0.37
   1  -2   5    1.07    0.28
  -1  -2  -5    1.28    0.32
   1  -2   5    1.10    0.26
  -1   2  -5    1.82    0.36
  -1  -2  -5    1.27    0.50
  -1  -2  -5    1.49    0.34
   1  -2   5    1.87    0.32
  -1   2  -5    1.14    0.35
  -1  -2  -5    1.39    0.38
   1   2   5    0.92    0.52
   1   2   5    1.55    0.51
  -1  -2  -5    1.23    0.32
   1   2   5    1.25    0.35
   1  -2   5    1.35    0.49
  -1   2  -6   26.97    1.59
   1   2   6   31.37    1.88
   1  -2   6   32.39    1.77
  -1  -2  -6   30.85    1.81
   1  -2   6   27.96    1.53
  -1   2  -6   32.52    1.77
  -1  -2  -6   31.03    1.91
   1   2   6   28.10    1.98
  -1  -2  -6   30.43    1.71
   1  -2   6   31.96    1.91
  -1   2  -6   32.89    0.97
  -1  -2  -6   33.36    1.77
   1   2   6   32.00    1.97
   1   2   6   34.28    1.70
  -1  -2  -6   32.20    1.83
   1   2   6   29.34    2.14
  -1   2  -6   31.79    1.80
   1  -2   6   34.44    1.60
   1   2   7   46.89    1.98
   1  -2   7   49.63    2.06
  -1  -2  -7   51.08    2.35
   1  -2   7   54.10    2.08
  -1   2  -7   52.46    2.09
  -1  -2  -7   53.42    2.42
   1   2   7   55.01    2.67
  -1  -2  -7   51.04    2.12
   1  -2   7   53.58    2.15
  -1   2  -7   58.21    2.37
  -1  -2  -7   48.77    2.02
   1   2   7   53.89    2.27
   1  -2   7   51.37    2.16
   1   2   7   52.67    2.30
  -1  -2  -7   51.47    2.18
   1   2   7   49.94    3.04
  -1   2  -7   56.84    2.26
   1  -2   7   58.46    2.30
   1   2   8   14.94    1.10
   1  -2   8   13.63    0.99
  -1  -2  -8   14.12    1.22
   1  -2   8   15.21    0.97
  -1   2  -8   18.01    1.14
  -1  -2  -8   17.81    2.08
   1   2   8   16.40    1.57
  -1  -2  -8   14.73    1.01
   1  -2   8   18.74    1.20
  -1   2  -8   18.27    1.27
  -1  -2  -8   17.05    1.21
   1   2   8   16.04    1.17
   1   2   8   15.77    1.21
   1  -2   8   18.21    1.29
  -1  -2  -8   15.64    1.19
  -1   2  -8   17.47    1.15
   1   2   8   12.86    1.40
   1  -2   8   19.09    1.27
   1   2   9    5.42    0.77
  -1  -2  -9    6.01    1.19
   1  -2   9    4.76    1.11
   1  -2   9    6.38    0.78
  -1   2  -9    8.52    0.81
  -1  -2  -9    6.65    1.76
   1   2   9    6.30    1.30
  -1  -2  -9    6.90    0.85
   1  -2   9    8.26    0.96
  -1   2  -9    9.98    0.96
  -1  -2  -9    6.86    0.95
   1  -2   9    8.26    0.95
   1   2   9    7.47    0.98
  -1  -2  -9    6.61    1.00
  -1   2  -9    7.81    0.85
   1   2   9    6.18    0.93
   1  -2   9    8.51    0.93
   1   2  10    0.79    0.27
   1  -2  10    0.84    0.52
  -1  -2 -10    1.04    0.46
  -1  -2 -10    1.02    0.39
  -1   2 -10    0.41    0.27
  -1  -2 -10    1.68    0.57
  -1   2 -10    1.28    0.77
  -1  -2 -10    0.74    0.35
   1  -2  10    1.14    0.33
  -1   2 -10    1.56    0.41
  -1  -2 -10    1.29    0.39
   1   2  10    1.04    0.54
   1  -2  10    0.94    0.58
  -1  -2 -10    0.94    0.50
  -1   2 -10    1.56    0.36
   1   2  10    0.92    0.39
   1  -2  10    1.23    0.42
   1   2  11    0.12    0.29
  -1  -2 -11   -0.03    0.54
  -1  -2 -11    0.06    0.32
  -1   2 -11    0.08    0.31
  -1  -2 -11    0.89    0.62
  -1   2 -11    0.29    0.78
   1  -2  11    0.56    0.28
  -1  -2 -11    0.28    0.35
  -1   2 -11   -0.18    0.39
  -1   2 -11    1.14    0.44
   1  -2  11    0.54    0.66
   1   2  11    0.45    0.52
  -1  -2 -11    0.70    0.29
  -1   2 -11    0.50    0.36
   1   2  11    0.60    0.53
   1  -2  11    0.85    0.54
   1   2  12    0.25    0.25
  -1  -2 -12    0.36    0.52
  -1  -2 -12    0.27    0.35
  -1   2 -12    0.62    0.36
  -1  -2 -12    0.33    0.59
  -1   2 -12    0.77    0.70
   1  -2  12   -0.13    0.47
  -1  -2 -12   -0.01    0.39
  -1   2 -12    0.07    0.46
  -1   2 -12    0.40    0.56
   1  -2  12   -0.19    0.82
   1   2  12   -0.02    0.53
  -1  -2 -12    0.61    0.36
  -1   2 -12   -0.12    0.36
   1   2  12    0.35    0.40
   1  -2  12    0.85    0.61
   1   2  13    0.47    0.30
  -1  -2 -13    0.87    0.61
  -1   2 -13    1.81    0.40
  -1  -2 -13    1.27    0.62
  -1   2 -13    1.77    0.78
   1  -2  13    1.64    0.46
  -1   2 -13    1.15    0.55
   1   2  13    0.48    0.59
  -1  -2 -13    1.49    0.40
  -1   2 -13    1.22    0.41
   1   2  13    0.34    0.42
   1   2  14    0.17    0.28
  -1  -2 -14    0.06    0.55
  -1  -2 -14   -0.24    0.69
  -1   2 -14   -0.39    0.73
   1  -2  14    0.09    0.40
  -1   2 -14   -0.30    0.62
   1   2  14    0.22    0.67
  -1  -2 -14    0.44    0.41
  -1   2 -14    0.09    0.47
   1   2  14    0.00    0.52
   1   2  15    2.35    0.39
  -1  -2 -15    2.99    0.81
  -1   2 -15    3.27    0.82
   1  -2  15    2.41    0.45
  -1   2 -15    5.18    1.09
  -1  -2 -15    4.14    0.54
  -1   2 -15    3.57    0.56
  -1  -2 -16    0.87    0.86
  -1   2 -16    2.56    1.10
   1  -2  16    1.54    0.65
  -1   2 -16    0.78    0.81
  -1  -2 -16    1.37    0.40
  -1   2 -16    0.93    0.45
  -1  -2 -17   -0.63    0.91
  -1   2 -17    2.60    0.92
   1  -2  17    0.66    0.40
  -1   2 -17    0.13    0.60
  -1  -2 -17    0.27    0.38
  -1   2 -17   -0.48    0.45
  -1  -2 -18    3.43    0.85
  -1   2 -18    5.21    1.02
   1  -2  18    4.30    0.57
  -1   2 -18    4.75    0.75
  -1  -2 -18    4.81    0.62
  -1   2 -18    5.02    0.67
  -1  -2 -19    1.47    0.92
  -1   2 -19    1.65    0.86
   1  -2  19    2.66    0.54
  -1   2 -19    2.87    0.70
  -1  -2 -19    2.49    0.49
  -1   2 -19    2.69    0.52
  -1  -2 -20    1.41    0.82
  -1   2 -20    0.58    0.81
   1  -2  20   -0.26    0.42
  -1   2 -20    1.20    0.72
  -1  -2 -20    0.72    0.53
  -1   2 -20    0.59    0.50
  -1  -2 -21   -0.78    0.77
  -1   2 -21   -0.40    1.26
   1  -2  21   -0.35    0.58
  -1   2 -21    0.19    0.85
  -1  -2 -21    0.13    0.58
  -1   2 -21   -0.30    0.49
   1  -3 -21    1.98    0.85
  -1  -3  21    0.93    0.54
   1  -3 -21    1.19    0.68
   1   3 -21    1.14    0.84
   1  -3 -21    0.71    0.50
   1   3 -21    0.85    0.53
   1  -3 -20    0.87    0.83
  -1  -3  20    2.04    0.52
   1  -3 -20    1.40    0.82
   1   3 -20    2.27    0.77
   1  -3 -20    2.14    0.61
   1   3 -20    0.89    0.63
   1  -3 -19    0.79    0.61
   1   3 -19    0.84    1.05
  -1  -3  19    0.76    0.46
   1  -3 -19    1.94    0.81
   1   3 -19    0.44    0.62
   1  -3 -19    0.25    0.50
   1   3 -19    1.66    0.49
   1  -3 -18    2.17    0.77
   1   3 -18    0.83    0.83
  -1  -3  18    0.34    0.50
   1  -3 -18    1.14    0.64
   1   3 -18    1.20    0.66
   1  -3 -18    1.62    0.48
   1   3 -18    1.05    0.53
   1  -3 -17   -0.91    0.65
   1   3 -17   -0.62    0.91
  -1  -3  17    0.48    0.49
   1  -3 -17    0.42    0.55
   1   3 -17    1.74    0.66
   1  -3 -17    0.55    0.46
   1   3 -17   -0.17    0.72
   1  -3 -16   12.15    1.60
   1   3 -16   11.06    1.42
  -1  -3  16   10.93    1.20
   1  -3 -16    9.76    1.19
   1   3 -16   12.28    1.56
   1  -3 -16   10.60    1.38
   1   3 -16   11.02    1.20
  -1   3  15    3.65    0.56
  -1  -3  15    3.44    0.61
   1  -3 -15    3.40    0.86
   1   3 -15    4.67    0.44
   1  -3 -15    5.41    0.96
   1   3 -15    4.49    0.96
  -1  -3  15    5.90    0.82
   1  -3 -15    3.95    0.57
   1   3 -15    4.99    0.86
   1  -3 -15    4.77    0.70
   1   3 -15    6.14    0.87
  -1  -3  14    1.14    0.31
  -1   3  14    1.55    0.32
  -1  -3  14    1.47    0.61
   1  -3 -14    2.19    0.86
   1   3 -14    1.81    0.40
   1  -3 -14    1.56    0.72
   1   3 -14    0.98    0.68
  -1  -3  14    1.63    0.44
   1  -3 -14    3.07    0.62
   1   3 -14    1.61    0.56
   1  -3 -14    1.75    0.50
   1   3 -14    1.18    0.49
  -1  -3  13    9.61    0.98
  -1   3  13    9.10    0.98
   1  -3 -13    8.96    1.25
   1   3 -13    8.58    1.05
   1  -3 -13    9.15    1.43
   1   3 -13    9.37    1.43
  -1  -3  13   12.19    1.17
   1  -3 -13   10.03    1.28
   1   3 -13   11.02    1.16
   1  -3 -13   10.76    1.26
   1   3 -13   10.85    1.06
  -1   3  13    9.43    1.17
  -1  -3  12    0.38    0.25
  -1   3  12    0.77    0.34
   1  -3 -12    1.02    0.73
  -1  -3  12    0.42    0.56
   1   3 -12    1.32    0.36
   1  -3 -12    0.89    0.67
   1   3 -12   -0.07    0.73
  -1   3  12    0.16    0.77
  -1  -3  12    1.00    0.40
   1  -3 -12    0.14    0.65
   1   3 -12    0.67    0.46
   1  -3 -12    0.50    0.54
   1   3 -12    0.30    0.36
  -1   3  12    0.38    0.54
  -1  -3  11    0.46    0.27
  -1   3  11    0.13    0.35
   1  -3 -11    0.29    0.51
  -1  -3  11    0.40    0.60
   1   3 -11    0.71    0.35
   1  -3 -11    0.88    0.63
  -1   3  11    0.28    0.81
   1   3 -11    0.36    0.62
  -1  -3  11    0.86    0.36
   1   3 -11    0.14    0.35
   1   3 -11    0.68    0.58
   1  -3 -11    1.46    0.37
   1   3 -11    0.74    0.31
  -1   3  11    0.30    0.44
  -1  -3  11    1.11    0.47
  -1  -3  10    0.82    0.29
  -1   3  10    1.20    0.37
   1  -3 -10    0.80    0.54
  -1  -3  10    0.21    0.51
   1   3 -10    0.97    0.36
   1  -3 -10    2.19    0.74
  -1   3  10   -0.18    0.88
   1   3 -10    0.75    0.74
  -1  -3  10    0.40    0.49
   1   3 -10    0.83    0.48
   1  -3 -10    0.62    0.48
  -1   3  10    0.79    0.44
  -1  -3  10    0.76    0.43
  -1  -3   9    1.23    0.30
  -1   3   9    1.76    0.45
   1  -3  -9    1.81    0.60
  -1  -3   9    1.23    0.72
   1   3  -9    1.15    0.29
   1  -3  -9    3.94    1.06
  -1   3   9    0.93    1.10
   1   3  -9    0.41    0.71
  -1  -3   9    1.05    0.53
   1  -3  -9    2.76    0.70
  -1   3   9    1.97    0.70
  -1  -3   9    1.02    0.45
  -1  -3   8    7.72    0.71
  -1   3   8    6.64    0.84
   1  -3  -8    8.73    1.25
  -1  -3   8    7.36    1.28
  -1  -3   8    6.34    0.68
   1   3  -8    6.99    0.75
  -1   3   8   12.94    1.75
   1  -3  -8   10.98    1.02
  -1   3   8   11.43    1.02
  -1   3   7   25.14    0.93
   1  -3  -7   25.73    1.25
   1  -3  -7   29.37    1.47
   1   3  -6    0.33    0.22
  -1  -3   6    0.94    0.33
  -1   3   6    2.17    0.45
   1  -3  -6    0.87    0.61
  -1  -3   6    0.59    0.39
   1   3  -6    0.57    0.35
   1  -3  -6    1.81    0.81
  -1   3   6    0.12    0.76
   1  -3  -6    0.91    0.39
  -1   3   6    0.81    0.41
   1   3  -6    0.46    0.41
   1   3  -5    5.03    0.39
  -1  -3   5    5.07    0.40
  -1   3   5    5.80    0.51
   1  -3  -5    5.10    0.68
  -1  -3   5    4.29    0.38
   1   3  -5    5.26    0.43
   1  -3  -5    6.08    0.73
  -1   3   5    5.60    1.34
   1  -3  -5    5.55    0.67
  -1   3   5    4.94    0.69
   1   3  -5    5.17    0.51
  -1  -3   5    4.40    0.46
   1   3  -4    0.34    0.29
  -1  -3   4    0.35    0.27
  -1   3   4    0.27    0.29
   1  -3  -4    0.12    0.36
  -1  -3   4    0.04    0.22
   1   3  -4   -0.21    0.29
   1  -3  -4   -0.22    0.36
  -1   3   4   -0.60    0.49
   1  -3  -4    0.06    0.21
  -1   3   4   -0.09    0.31
   1   3  -4    0.27    0.25
  -1  -3   4   -0.22    0.37
   1   3  -3    1.82    0.28
  -1  -3   3    1.28    0.27
  -1   3   3    1.38    0.29
   1  -3  -3    1.40    0.36
  -1  -3   3    1.41    0.27
   1   3  -3    1.66    0.30
   1  -3  -3    1.01    0.38
   1  -3  -3    1.68    0.38
  -1   3   3    1.39    0.49
   1   3  -3    1.82    0.31
  -1  -3   3    1.62    0.37
   1   3  -2    1.46    0.27
  -1  -3   2    1.74    0.32
  -1   3   2    2.05    0.32
  -1  -3   2    1.53    0.30
   1   3  -2    1.74    0.38
   1  -3  -2    1.46    0.39
  -1   3   2    1.59    0.38
   1   3  -2    1.59    0.37
  -1  -3   2    1.63    0.44
  -1  -3   1   31.12    1.86
  -1  -3   1   31.94    1.78
   1   3  -1   31.42    1.86
   1  -3  -1   32.00    1.81
  -1   3   1   35.70    1.86
   1   3  -1   36.03    1.78
  -1  -3   1   33.11    1.71
   1  -3   0   75.47    3.31
  -1   3   0   76.11    3.28
  -1  -3   0   79.01    3.34
   1   3   0   76.40    3.26
  -1   3   0   76.97    3.46
   1   3   0   83.70    3.65
  -1  -3   0   78.44    3.56
   1   3   1   22.98    1.44
  -1   3  -1   25.14    1.61
   1  -3   1   23.83    1.55
   1  -3   1   21.40    1.24
  -1   3  -1   24.32    1.41
  -1  -3  -1   24.06    1.58
   1   3   1   22.69    1.60
   1   3   1   21.85    1.30
  -1   3  -1   24.68    1.71
   1  -3   1   23.40    1.70
   1   3   1   24.01    1.58
  -1   3  -1   23.46    1.50
   1   3   2    4.70    0.46
  -1  -3  -2    4.32    0.46
  -1   3  -2    4.83    0.47
   1  -3   2    4.29    0.44
   1  -3   2    4.57    0.40
  -1   3  -2    4.65    0.43
  -1  -3  -2    5.13    0.58
   1   3   2    4.29    0.65
  -1  -3  -2    4.22    0.46
   1   3   2    4.60    0.51
  -1   3  -2    4.20    0.59
   1  -3   2    5.18    0.75
  -1  -3  -2    4.66    0.72
  -1  -3  -2    4.18    0.70
   1   3   2    4.42    0.40
  -1   3  -2    4.31    0.49
   1   3   3    1.09    0.26
  -1   3  -3    1.14    0.23
  -1  -3  -3    0.99    0.28
   1  -3   3    1.13    0.30
   1  -3   3    0.45    0.26
  -1   3  -3    0.98    0.29
   1   3   3    0.65    0.57
   1  -3   3    1.02    0.32
  -1  -3  -3    0.31    0.33
   1   3   3    0.71    0.41
   1  -3   3    1.56    0.57
  -1  -3  -3    1.07    0.25
   1   3   3    0.87    0.27
  -1   3  -3    0.49    0.30
  -1   3  -4    3.24    0.34
   1   3   4    2.97    0.31
   1  -3   4    3.53    0.40
  -1  -3  -4    2.40    0.60
   1  -3   4    2.89    0.36
  -1   3  -4    3.15    0.38
   1   3   4    2.50    0.69
   1  -3   4    3.53    0.40
  -1  -3  -4    2.89    0.40
   1   3   4    1.96    0.49
   1  -3   4    3.31    0.56
   1   3   4    2.95    0.84
  -1  -3  -4    2.68    0.33
   1   3   4    2.89    0.34
  -1   3  -5    4.98    0.41
   1   3   5    4.73    0.67
   1  -3   5    4.97    0.44
  -1  -3  -5    4.40    0.71
   1  -3   5    4.89    0.46
  -1   3  -5    4.40    0.50
   1  -3   5    4.79    0.49
  -1   3  -5    4.16    0.45
  -1  -3  -5    4.71    0.65
   1   3   5    5.20    0.60
   1  -3   5    3.01    0.53
   1   3   5    4.96    0.89
  -1  -3  -5    4.57    0.53
   1   3   5    4.82    0.48
  -1   3  -6   13.17    0.87
   1   3   6   13.35    1.19
   1  -3   6   13.91    0.93
  -1  -3  -6   12.72    0.91
   1  -3   6   14.34    0.93
  -1   3  -6   13.85    0.92
  -1  -3  -6   11.06    1.32
  -1  -3  -6   13.00    0.87
   1  -3   6   15.18    1.03
  -1   3  -6   13.88    1.04
  -1  -3  -6   13.24    1.01
   1   3   6   15.14    1.13
   1   3   6   13.04    1.63
  -1  -3  -6   12.82    0.98
   1   3   6   12.22    0.98
   1  -3   6   14.21    0.99
  -1   3  -7    0.44    0.34
   1   3   7    1.30    0.35
   1  -3   7    0.82    0.36
  -1  -3  -7    0.71    0.51
   1  -3   7    1.23    0.40
  -1   3  -7    1.64    0.39
  -1  -3  -7    1.12    0.56
   1   3   7    1.25    0.87
  -1  -3  -7    0.78    0.50
   1  -3   7    0.70    0.34
  -1   3  -7    1.90    0.46
  -1  -3  -7    1.19    0.51
   1   3   7    0.97    0.59
   1   3   7    1.58    0.75
  -1  -3  -7    0.66    0.45
   1   3   7    0.16    0.43
   1  -3   7    1.96    0.59
  -1   3  -8    4.75    0.66
   1   3   8    5.44    0.61
   1  -3   8    5.34    0.66
  -1  -3  -8    5.90    0.75
   1  -3   8    5.66    0.62
  -1   3  -8    5.92    0.65
  -1  -3  -8    6.70    0.88
   1   3   8    6.30    1.06
  -1  -3  -8    5.02    0.68
   1  -3   8    5.40    0.64
  -1   3  -8    5.90    0.70
  -1  -3  -8    6.68    0.79
   1   3   8    5.43    0.78
   1   3   8    5.75    0.89
  -1  -3  -8    5.75    0.71
   1   3   8    4.76    0.69
  -1   3  -8    6.47    0.73
   1  -3   8    6.22    0.78
   1   3   9   18.50    1.30
   1  -3   9   17.70    1.23
  -1  -3  -9   16.90    1.30
   1  -3   9   19.98    1.22
  -1   3  -9   19.63    1.27
  -1  -3  -9   23.19    1.67
   1   3   9   20.99    1.63
  -1  -3  -9   22.22    1.36
   1  -3   9   20.26    1.33
  -1   3  -9   20.57    1.47
  -1  -3  -9   21.11    1.37
   1   3   9   21.15    1.42
   1  -3   9   16.75    1.24
   1   3   9   19.22    1.42
  -1  -3  -9   20.51    1.34
   1   3   9   18.39    1.89
  -1   3  -9   22.54    1.40
   1  -3   9   21.91    1.51
   1   3  10    9.43    0.91
   1  -3  10    8.82    0.91
  -1  -3 -10   10.00    1.02
   1  -3  10   10.59    0.55
  -1   3 -10   11.51    0.87
  -1  -3 -10   12.36    1.59
   1   3  10   11.15    1.27
  -1  -3 -10   12.00    0.91
   1  -3  10   10.92    0.85
  -1   3 -10   11.49    0.91
  -1  -3 -10   10.92    0.98
   1   3  10   12.27    1.08
   1  -3  10   10.06    1.11
   1   3  10   10.39    1.03
  -1  -3 -10   12.21    0.92
  -1   3 -10   11.54    0.95
   1   3  10    9.03    1.26
   1  -3  10   11.26    0.95
   1   3  11    3.98    0.51
   1  -3  11    3.93    0.49
  -1  -3 -11    3.47    0.53
   1  -3  11    2.46    0.74
  -1   3 -11    4.60    0.51
  -1  -3 -11    4.29    0.96
   1   3  11    3.71    1.02
  -1  -3 -11    4.64    0.60
   1  -3  11    4.86    0.57
  -1   3 -11    4.18    0.58
  -1  -3 -11    6.32    0.71
   1   3  11    4.47    0.69
   1  -3  11    4.04    0.79
   1   3  11    4.63    0.70
  -1  -3 -11    4.61    0.58
  -1   3 -11    4.61    0.60
   1   3  11    4.94    0.71
   1  -3  11    4.47    0.58
   1   3  12    8.06    0.84
   1  -3  12    7.49    1.04
  -1  -3 -12    7.43    0.96
  -1   3 -12   11.46    0.78
  -1  -3 -12    9.50    1.47
  -1   3 -12   10.27    1.06
   1  -3  12    9.08    1.00
  -1  -3 -12   10.36    0.89
   1   3  12   10.23    0.99
  -1  -3 -12   10.63    0.83
  -1   3 -12   11.53    0.81
   1   3  12   11.29    0.85
   1   3  13    0.91    0.28
  -1  -3 -13    1.10    0.63
  -1   3 -13    1.47    0.37
  -1  -3 -13    0.21    0.64
  -1   3 -13    1.53    0.65
   1  -3  13    1.45    0.37
  -1  -3 -13    1.42    0.53
  -1   3 -13    1.42    0.53
   1   3  13    0.68    0.60
  -1  -3 -13    1.24    0.37
  -1   3 -13    1.47    0.48
   1   3  13    1.28    0.41
   1   3  14    6.21    0.86
  -1  -3 -14    5.24    0.98
  -1   3 -14    8.66    0.93
  -1  -3 -14    7.31    1.07
  -1   3 -14    6.05    1.03
   1  -3  14    7.16    0.83
  -1  -3 -14    6.97    0.68
  -1   3 -14    8.14    1.01
   1   3  14    5.76    0.92
  -1  -3 -14    7.93    0.85
  -1   3 -14    8.26    0.92
   1   3  14    8.33    0.95
   1   3  15    4.70    0.57
  -1  -3 -15    8.45    0.92
  -1   3 -15    6.51    1.25
   1  -3  15    5.22    0.77
  -1  -3 -15    6.35    0.96
  -1   3 -15    6.76    1.23
  -1  -3 -15    6.33    0.89
  -1   3 -15    7.59    1.02
  -1  -3 -16   21.82    2.33
  -1   3 -16   20.41    2.30
   1  -3  16   19.58    2.08
  -1  -3 -16   18.76    2.01
  -1   3 -16   22.37    2.34
  -1  -3 -16   21.28    2.15
  -1   3 -16   20.81    2.14
  -1  -3 -17    1.01    0.93
  -1   3 -17    0.60    0.97
   1  -3  17    1.24    0.54
  -1  -3 -17    1.37    0.73
  -1   3 -17   -0.38    0.79
  -1  -3 -17    0.52    0.51
  -1   3 -17    0.19    0.76
  -1  -3 -18    1.31    0.82
  -1   3 -18    3.11    0.96
   1  -3  18    1.72    0.44
  -1   3 -18    2.30    0.65
  -1  -3 -18    1.31    0.44
  -1   3 -18    1.67    0.67
  -1  -3 -19    1.32    0.82
  -1   3 -19   -0.60    0.93
   1  -3  19    0.05    0.56
  -1   3 -19   -0.49    0.71
  -1  -3 -19    0.85    0.44
  -1   3 -19    0.97    0.48
  -1  -3 -20    4.10    1.09
  -1   3 -20    2.79    1.07
   1  -3  20    3.00    0.66
  -1   3 -20    3.06    0.97
  -1  -3 -20    3.85    0.62
  -1   3 -20    2.40    0.61
  -1  -3 -21    2.34    0.84
  -1   3 -21    0.29    0.86
   1  -3  21    1.86    0.52
  -1   3 -21    1.02    0.85
  -1  -3 -21    1.17    0.47
  -1   3 -21    1.05    0.49
   1  -4 -21    0.31    0.79
  -1  -4  21    1.15    0.55
   1  -4 -21   -0.48    0.67
   1   4 -21    0.44    0.81
   1  -4 -21    0.41    0.44
   1   4 -21    0.87    0.58
   1  -4 -20    1.77    0.79
  -1  -4  20    1.69    0.64
   1  -4 -20    1.17    0.64
   1   4 -20    1.54    0.65
   1  -4 -20    1.09    0.48
   1   4 -20    1.01    0.52
   1  -4 -19    0.33    0.75
  -1  -4  19    0.27    0.54
   1  -4 -19    1.42    0.64
   1   4 -19    0.88    0.85
   1  -4 -19    0.17    0.41
   1   4 -19    0.79    0.55
   1  -4 -18    1.24    0.75
   1   4 -18   -0.12    1.26
  -1  -4  18    0.42    0.52
   1  -4 -18    1.57    0.56
   1   4 -18    0.05    0.92
   1  -4 -18    1.48    0.50
   1   4 -18    1.11    0.52
   1  -4 -17    0.66    0.70
   1   4 -17   -0.52    1.12
  -1  -4  17    0.24    0.43
   1  -4 -17   -0.28    0.65
   1   4 -17   -1.06    0.96
   1  -4 -17    0.22    0.45
  -1   4  16    1.88    0.39
   1  -4 -16    2.97    0.82
   1   4 -16    2.01    0.84
  -1  -4  16    3.45    0.48
   1   4 -16    2.56    0.77
   1  -4 -16    2.68    0.56
   1   4 -16    3.00    0.66
  -1   4  15    6.36    0.90
  -1  -4  15    4.36    0.74
   1   4 -15    7.15    0.92
   1  -4 -15    7.34    1.56
   1   4 -15    7.96    1.29
  -1  -4  15    7.26    0.97
   1   4 -15    8.66    1.14
   1  -4 -15    6.72    1.07
   1   4 -15    7.59    1.11
  -1  -4  14    4.46    0.63
  -1   4  14    4.33    0.61
   1  -4 -14    4.19    0.99
  -1  -4  14    3.20    0.86
   1   4 -14    4.54    0.65
   1  -4 -14    6.10    1.27
   1   4 -14    6.14    1.21
  -1  -4  14    6.00    0.85
   1   4 -14    5.46    0.93
   1  -4 -14    4.85    0.81
   1   4 -14    5.78    0.82
  -1  -4  13    1.60    0.34
  -1   4  13    2.37    0.36
   1  -4 -13    1.47    0.64
  -1  -4  13    1.50    0.53
   1   4 -13    2.12    0.35
   1  -4 -13    1.63    0.65
   1   4 -13    2.86    0.81
  -1  -4  13    1.72    0.42
   1   4 -13    2.00    0.63
   1  -4 -13    1.58    0.37
   1   4 -13    1.78    0.44
  -1   4  13    1.25    0.54
  -1  -4  12    1.64    0.31
  -1   4  12    2.11    0.42
   1  -4 -12    1.57    0.56
  -1  -4  12    1.43    0.63
   1   4 -12    1.87    0.31
   1  -4 -12    2.16    0.67
   1   4 -12    1.39    0.75
  -1  -4  12    2.34    0.44
   1   4 -12    2.85    0.60
   1  -4 -12    2.06    0.43
  -1   4  12    2.47    0.53
  -1  -4  11    1.65    0.28
  -1   4  11    1.56    0.38
   1  -4 -11    1.19    0.49
  -1  -4  11    0.63    0.66
   1   4 -11    1.28    0.34
   1  -4 -11    1.73    0.55
  -1   4  11    0.70    0.82
   1   4 -11    1.66    0.70
  -1  -4  11    1.83    0.45
   1   4 -11    0.78    0.39
   1  -4 -11    1.17    0.39
  -1   4  11    1.20    0.38
  -1  -4  11    1.28    0.43
  -1  -4  10    2.92    0.29
  -1   4  10    3.30    0.50
   1  -4 -10    3.98    0.64
  -1  -4  10    2.34    0.69
   1   4 -10    3.54    0.36
   1  -4 -10    5.47    0.89
  -1   4  10    4.49    1.17
  -1  -4  10    3.62    0.41
   1   4 -10    3.03    0.38
   1  -4 -10    3.25    0.53
  -1   4  10    5.13    0.80
   1   4  -9    2.65    0.36
  -1  -4   9    2.62    0.32
  -1   4   9    4.39    0.45
   1  -4  -9    2.81    0.55
  -1  -4   9    2.44    0.34
   1   4  -9    2.08    0.41
   1  -4  -9    3.17    0.79
  -1   4   9    3.54    1.07
  -1  -4   9    3.05    0.66
   1  -4  -9    3.15    0.46
  -1   4   9    3.63    0.48
   1   4  -8   11.99    1.13
  -1  -4   8   14.14    1.19
  -1   4   8   16.86    1.52
   1  -4  -8   14.81    1.49
  -1  -4   8   11.31    1.00
   1   4  -8   13.15    1.15
   1  -4  -8   18.16    2.24
  -1   4   8   14.56    2.12
  -1  -4   8   12.39    1.17
   1  -4  -8   16.27    1.70
  -1   4   8   14.56    1.40
   1   4  -8   12.81    1.17
   1   4  -7   -0.13    0.23
  -1  -4   7    0.17    0.23
  -1   4   7    0.08    0.28
   1  -4  -7    0.21    0.43
  -1  -4   7   -0.07    0.23
   1   4  -7   -0.00    0.25
   1  -4  -7   -0.12    0.42
  -1   4   7   -0.34    0.64
  -1   4   7    0.02    0.41
   1  -4  -7    0.04    0.27
  -1   4   7   -0.10    0.32
   1   4  -7    0.12    0.31
  -1  -4   7    0.69    0.44
   1   4  -6    0.17    0.21
  -1  -4   6    0.17    0.21
  -1   4   6    0.72    0.29
   1  -4  -6    0.05    0.39
  -1  -4   6    0.00    0.24
   1   4  -6   -0.07    0.27
   1  -4  -6    0.33    0.35
  -1   4   6   -0.28    0.54
  -1   4   6   -0.25    0.43
   1  -4  -6    0.15    0.28
  -1   4   6    0.17    0.29
   1   4  -6    0.05    0.25
  -1  -4   6    0.32    0.33
   1   4  -5    8.39    0.63
  -1  -4   5    8.42    0.61
  -1   4   5    8.09    0.67
   1  -4  -5    8.88    0.74
  -1  -4   5    8.18    0.63
   1   4  -5    7.72    0.66
   1  -4  -5    8.29    0.73
  -1   4   5    8.31    0.86
   1  -4  -5    8.78    1.10
  -1   4   5    8.74    0.71
   1   4  -5    8.82    0.69
  -1  -4   5    9.00    0.86
   1   4  -4   17.29    1.11
  -1  -4   4   17.03    1.03
  -1   4   4   17.50    1.09
   1  -4  -4   18.35    1.22
  -1  -4   4   15.96    0.99
   1   4  -4   16.20    1.07
  -1   4   4   17.27    1.13
   1  -4  -4   17.78    1.60
  -1   4   4   16.47    1.11
   1   4  -4   18.79    1.30
  -1  -4   4   18.19    1.24
   1   4  -3    5.11    0.81
  -1  -4   3    5.04    0.70
  -1   4   3    5.34    0.60
   1  -4  -3    4.63    0.93
  -1  -4   3    4.95    0.45
   1   4  -3    4.84    0.56
  -1   4   3    5.05    0.80
   1  -4  -3    5.15    0.83
  -1   4   3    4.93    0.70
   1   4  -3    5.34    0.97
  -1  -4   3    5.68    1.07
   1   4  -2    0.73    0.30
  -1  -4   2    1.13    0.29
  -1   4   2    1.01    0.24
  -1  -4   2    1.02    0.30
   1   4  -2    0.74    0.32
  -1   4   2    1.49    0.45
   1  -4  -2    1.13    0.29
  -1   4   2    1.09    0.30
   1   4  -2    0.75    0.36
  -1  -4   2    0.64    0.37
  -1  -4   1   87.25    3.61
  -1  -4   1  101.25    4.11
  -1   4   1   98.44    4.22
   1   4  -1   95.32    3.95
  -1   4   1   96.58    3.91
   1   4  -1  102.75    4.45
  -1  -4   1  100.84    4.38
   1  -4   0  281.08   10.89
   1  -4   0  279.63   10.67
  -1   4   0  272.99   10.44
  -1  -4   0  288.69   11.03
   1   4   0  278.19   10.71
  -1   4   0  286.58   11.29
   1   4   0  304.33   11.88
   1   4   1   73.90    3.08
  -1   4  -1   75.84    3.31
   1  -4   1   70.03    3.05
   1  -4   1   72.39    3.01
  -1   4  -1   72.78    3.04
  -1  -4  -1   76.25    3.36
   1   4   1   70.82    3.17
  -1   4  -1   73.48    3.42
   1  -4   1   69.17    3.17
   1   4   1   68.46    3.09
  -1   4  -1   73.59    3.18
   1   4   2    4.01    0.36
  -1   4  -2    4.43    0.48
  -1  -4  -2    3.30    0.40
   1  -4   2    4.31    0.44
   1  -4   2    3.70    0.40
  -1   4  -2    3.74    0.41
  -1  -4  -2    3.57    0.49
   1   4   2    4.58    0.61
   1   4   2    3.53    0.45
   1  -4   2    4.05    0.71
   1   4   2    3.77    0.38
  -1   4  -2    4.25    0.47
   1   4   3   48.91    2.10
  -1   4  -3   47.44    2.13
  -1  -4  -3   47.86    2.16
   1  -4   3   45.28    2.06
   1  -4   3   46.25    2.03
  -1   4  -3   45.89    2.01
  -1  -4  -3   44.97    2.45
   1   4   3   48.22    2.83
  -1  -4  -3   47.59    2.14
   1   4   3   45.96    2.09
   1  -4   3   50.95    2.49
  -1  -4  -3   44.67    1.94
   1   4   3   44.64    2.07
  -1   4  -3   49.53    2.22
   1  -4   3   47.45    2.23
  -1   4  -4   16.07    1.00
   1   4   4   14.86    0.88
   1  -4   4   15.49    1.00
  -1  -4  -4   14.96    0.97
   1  -4   4   14.71    0.95
  -1   4  -4   16.01    1.08
   1   4   4   14.37    1.26
   1  -4   4   15.73    1.00
  -1  -4  -4   14.25    0.98
   1   4   4   15.42    1.09
   1  -4   4   14.78    1.12
  -1  -4  -4   13.51    0.90
   1   4   4   12.81    0.95
  -1   4  -4   16.63    1.18
  -1   4  -5    2.55    0.34
   1   4   5    2.65    0.30
   1  -4   5    3.23    0.38
  -1  -4  -5    2.48    0.37
   1  -4   5    2.60    0.39
  -1   4  -5    2.34    0.34
   1   4   5    1.49    0.75
   1  -4   5    2.43    0.44
  -1  -4  -5    2.21    0.47
   1   4   5    3.02    0.47
   1  -4   5    2.62    0.64
   1   4   5    2.93    0.58
  -1  -4  -5    2.23    0.32
   1   4   5    2.44    0.44
  -1   4  -5    1.95    0.48
  -1   4  -6    3.98    0.32
   1   4   6    4.53    0.43
   1  -4   6    3.91    0.35
  -1  -4  -6    3.78    0.58
   1  -4   6    4.08    0.35
  -1   4  -6    3.82    0.39
   1  -4   6    4.46    0.43
  -1  -4  -6    4.56    0.62
   1   4   6    5.02    0.57
   1  -4   6    3.75    0.61
   1   4   6    4.11    0.85
  -1  -4  -6    3.87    0.37
   1   4   6    3.18    0.40
  -1   4  -7    1.28    0.27
   1   4   7    1.01    0.27
   1  -4   7    1.19    0.27
  -1  -4  -7    1.13    0.34
   1  -4   7    1.06    0.29
  -1   4  -7    1.13    0.31
   1  -4   7    1.14    0.31
  -1   4  -7    1.18    0.42
  -1  -4  -7    1.69    0.41
   1   4   7    0.58    0.54
   1  -4   7    1.75    0.60
   1   4   7    0.98    0.48
  -1  -4  -7    1.04    0.32
   1   4   7    0.83    0.36
  -1   4  -8   29.32    1.52
   1   4   8   30.31    1.59
   1  -4   8   27.83    1.44
  -1  -4  -8   29.93    1.58
   1  -4   8   31.75    1.62
  -1   4  -8   32.52    1.61
  -1  -4  -8   32.01    1.75
  -1  -4  -8   30.92    1.56
   1  -4   8   32.12    1.73
  -1   4  -8   32.17    1.77
  -1  -4  -8   32.04    1.65
   1   4   8   30.78    1.61
   1   4   8   26.57    2.32
  -1  -4  -8   29.24    1.61
   1   4   8   29.21    1.68
   1  -4   8   29.87    1.55
  -1   4  -9    8.43    0.84
   1   4   9    9.20    0.84
   1  -4   9    9.29    0.78
  -1  -4  -9    9.57    0.85
   1  -4   9    9.49    0.81
  -1   4  -9   10.23    0.83
  -1  -4  -9   11.40    1.07
   1   4   9   10.36    1.21
  -1  -4  -9   10.11    0.82
   1  -4   9   11.56    0.96
  -1   4  -9   11.11    1.04
  -1  -4  -9   10.08    0.87
   1   4   9   12.14    1.06
   1   4   9    9.60    1.37
  -1  -4  -9   10.69    1.06
   1   4   9    8.97    1.01
   1  -4   9   10.59    0.91
  -1   4 -10    1.76    0.32
   1   4  10    1.44    0.29
   1  -4  10    2.08    0.33
  -1  -4 -10    1.86    0.42
   1  -4  10    2.48    0.34
  -1   4 -10    1.32    0.31
  -1  -4 -10    3.28    0.57
   1   4  10    1.88    0.89
  -1  -4 -10    2.20    0.39
   1  -4  10    2.23    0.37
  -1   4 -10    1.61    0.43
  -1  -4 -10    2.40    0.44
   1   4  10    1.90    0.57
   1   4  10    2.81    0.64
  -1  -4 -10    2.30    0.39
   1   4  10    1.43    0.50
  -1   4 -10    2.21    0.44
   1  -4  10    2.51    0.48
   1   4  11    1.49    0.37
   1  -4  11    1.25    0.28
  -1  -4 -11    1.69    0.53
   1  -4  11    0.96    0.50
   1  -4  11    2.00    0.35
  -1   4 -11    2.33    0.36
  -1  -4 -11    2.30    0.72
   1   4  11    3.19    0.85
  -1  -4 -11    2.14    0.37
   1  -4  11    1.57    0.74
  -1   4 -11    1.85    0.46
  -1  -4 -11    1.15    0.49
   1   4  11    1.01    0.47
   1   4  11    1.74    0.53
  -1  -4 -11    1.79    0.35
  -1   4 -11    1.80    0.53
   1   4  11    1.27    0.42
   1  -4  11    1.88    0.62
   1   4  12    7.25    0.94
   1  -4  12    6.72    0.88
  -1  -4 -12    7.04    1.06
   1  -4  12    5.53    0.99
   1  -4  12    9.06    0.55
  -1   4 -12    8.50    1.02
  -1  -4 -12    9.15    1.22
   1  -4  12    9.92    1.08
  -1  -4 -12    9.00    1.14
   1   4  12    8.29    1.15
  -1  -4 -12    8.67    1.11
  -1   4 -12    9.02    1.13
   1   4  12    6.71    1.06
   1   4  13    4.51    0.58
   1  -4  13    3.62    0.50
  -1  -4 -13    4.13    0.66
   1  -4  13    2.65    0.70
  -1   4 -13    4.67    0.56
  -1  -4 -13    5.63    1.04
  -1   4 -13    4.59    0.94
   1  -4  13    5.71    0.67
  -1  -4 -13    5.21    0.66
   1   4  13    3.57    0.75
  -1  -4 -13    4.95    0.62
  -1   4 -13    5.11    0.65
   1   4  13    4.92    0.71
   1   4  14    2.05    0.37
   1  -4  14    2.04    0.60
  -1  -4 -14    2.10    0.72
  -1   4 -14    3.00    0.44
  -1  -4 -14    4.19    0.88
  -1   4 -14    2.40    1.00
   1  -4  14    2.48    0.46
  -1  -4 -14    2.23    0.60
  -1   4 -14    3.58    0.71
   1   4  14    2.90    0.71
  -1  -4 -14    2.62    0.42
  -1   4 -14    2.64    0.49
   1   4  14    2.43    0.55
   1   4  15   -0.20    0.30
  -1  -4 -15    0.68    0.58
  -1   4 -15    1.09    0.82
   1  -4  15    0.26    0.41
  -1  -4 -15    0.65    0.51
  -1   4 -15    0.83    0.64
   1   4  15   -0.15    0.65
  -1  -4 -15   -0.01    0.40
  -1   4 -15    0.33    0.47
  -1  -4 -16   -0.07    0.70
  -1   4 -16    1.16    0.92
   1  -4  16    0.21    0.43
  -1  -4 -16    0.56    0.55
  -1   4 -16   -0.66    0.69
  -1  -4 -16   -0.02    0.37
  -1   4 -16    0.11    0.51
  -1  -4 -17    1.91    0.76
  -1   4 -17    3.69    1.13
   1  -4  17    2.27    0.46
  -1  -4 -17    2.60    0.68
  -1   4 -17    2.26    0.60
  -1  -4 -17    3.10    0.53
  -1   4 -17    2.95    0.59
  -1  -4 -18    5.13    0.98
  -1   4 -18    2.77    1.13
   1  -4  18    3.87    0.60
  -1  -4 -18    3.89    0.70
  -1   4 -18    4.40    0.69
  -1  -4 -18    3.93    0.58
  -1   4 -18    4.49    0.63
  -1  -4 -19   -0.29    0.97
  -1   4 -19   -0.62    1.00
   1  -4  19    0.44    0.53
  -1  -4 -19    0.11    0.63
  -1   4 -19    0.08    0.59
  -1  -4 -19    0.98    0.56
  -1   4 -19    0.37    0.57
  -1  -4 -20    0.78    0.86
  -1   4 -20    0.50    0.95
   1  -4  20    0.56    0.58
  -1  -4 -20    1.67    0.71
  -1   4 -20    1.36    0.65
  -1  -4 -20    1.31    0.48
  -1   4 -20    0.69    0.53
  -1  -4 -21    0.78    0.89
   1  -4  21    0.22    0.60
  -1  -4 -21    1.83    0.78
  -1   4 -21    1.12    0.97
  -1   4 -21    0.74    0.63
   1  -5 -21    1.23    0.69
  -1  -5  21    0.44    0.55
   1   5 -21   -0.32    0.70
   1  -5 -21    0.73    0.58
   1   5 -21    0.83    0.63
   1  -5 -20    1.66    0.72
  -1  -5  20    1.94    0.51
   1   5 -20    0.88    0.75
   1  -5 -20    0.93    0.51
   1   5 -20    1.37    0.54
   1  -5 -19    4.29    0.86
  -1  -5  19    4.72    0.73
   1   5 -19    3.36    0.65
   1  -5 -19    2.96    0.57
   1   5 -19    4.38    0.60
   1  -5 -18    4.27    0.84
   1   5 -18    2.52    0.99
  -1  -5  18    2.42    0.58
   1   5 -18    2.73    0.75
   1  -5 -18    3.71    0.56
   1   5 -18    4.24    0.53
   1  -5 -17    2.53    0.98
   1   5 -17    1.55    0.94
  -1  -5  17    2.21    0.43
   1   5 -17    2.76    0.77
   1  -5 -17    2.19    0.48
   1   5 -17    2.31    0.56
  -1   5  16    4.03    0.54
   1  -5 -16    5.76    1.29
   1   5 -16    6.30    1.24
  -1  -5  16    5.39    0.84
   1   5 -16    4.12    0.88
   1  -5 -16    5.10    0.79
   1   5 -16    4.76    0.57
  -1   5  15    0.18    0.36
  -1  -5  15    0.37    0.59
   1  -5 -15    0.66    0.66
   1   5 -15   -0.47    1.56
  -1  -5  15   -0.16    0.56
   1  -5 -15    0.11    0.39
  -1   5  14    0.29    0.35
   1  -5 -14    0.37    0.66
  -1  -5  14    0.19    0.57
   1   5 -14   -0.05    0.40
   1  -5 -14   -0.03    0.61
   1   5 -14    0.52    0.81
  -1  -5  14   -0.44    0.40
   1   5 -14    0.31    0.58
   1  -5 -14    0.04    0.37
  -1  -5  13    8.26    0.79
  -1   5  13    6.66    0.85
   1  -5 -13    7.88    1.03
  -1  -5  13    6.17    0.98
   1   5 -13    8.42    0.82
   1  -5 -13   11.66    1.52
   1   5 -13    6.82    1.28
  -1  -5  13    8.51    0.85
   1  -5 -13    9.11    1.00
  -1   5  13    7.66    0.93
  -1  -5  12    4.17    0.58
  -1   5  12    5.18    0.75
   1  -5 -12    3.87    0.84
  -1  -5  12    3.52    0.85
   1   5 -12    3.91    0.58
   1  -5 -12    4.54    0.93
   1   5 -12    4.31    1.05
  -1  -5  12    4.08    0.62
   1  -5 -12    3.97    0.70
  -1   5  12    4.58    0.83
  -1  -5  11    0.69    0.32
  -1   5  11    1.45    0.37
   1  -5 -11    0.14    0.52
  -1  -5  11    0.46    0.28
   1   5 -11    0.47    0.38
   1  -5 -11    1.88    0.89
  -1  -5  11    0.54    0.50
   1  -5 -11    1.79    0.43
  -1   5  11    0.94    0.41
   1   5 -10    4.41    0.53
  -1  -5  10    4.57    0.54
  -1   5  10    4.41    0.64
   1  -5 -10    4.61    0.97
  -1  -5  10    3.58    0.35
   1   5 -10    4.51    0.68
   1  -5 -10    4.49    0.66
  -1   5  10    4.77    0.88
  -1  -5  10    5.48    0.72
   1   5 -10    5.34    0.77
  -1   5  10    4.15    0.94
   1  -5 -10    4.31    0.56
  -1   5  10    4.26    0.62
   1   5 -10    4.73    0.84
   1   5  -9   10.19    0.89
  -1  -5   9   10.20    0.87
  -1   5   9   10.89    1.08
   1  -5  -9    9.95    1.22
  -1  -5   9    9.03    0.78
   1   5  -9    9.86    0.89
   1  -5  -9   11.13    1.16
  -1   5   9   10.01    1.21
  -1  -5   9   10.34    0.90
  -1   5   9    8.62    1.03
   1  -5  -9    9.94    0.94
  -1   5   9    8.77    0.88
   1   5  -9   11.33    0.88
  -1  -5   9   10.73    0.90
   1   5  -8   28.77    1.70
  -1  -5   8   26.55    1.55
  -1   5   8   30.36    1.82
   1  -5  -8   28.18    2.06
  -1  -5   8   26.12    1.54
   1   5  -8   26.83    1.66
   1  -5  -8   30.82    1.94
  -1   5   8   26.67    1.85
  -1  -5   8   29.22    1.77
  -1   5   8   29.09    1.99
   1  -5  -8   26.83    1.74
  -1   5   8   28.47    1.71
   1   5  -8   30.40    1.84
  -1  -5   8   30.53    1.90
   1   5  -7   10.06    0.88
  -1  -5   7    9.67    0.84
  -1   5   7    9.25    0.84
   1  -5  -7    9.05    0.89
  -1  -5   7    9.02    0.82
   1   5  -7    8.61    1.65
   1  -5  -7    9.37    0.92
  -1   5   7    9.07    1.23
  -1  -5   7    7.42    1.13
  -1   5   7    8.50    0.85
   1  -5  -7    9.34    1.02
  -1   5   7    8.30    0.85
   1   5  -7    8.84    0.84
  -1  -5   7   10.39    0.99
   1   5  -6   56.99    2.18
  -1  -5   6   65.14    2.44
  -1   5   6   59.90    2.41
   1  -5  -6   60.28    2.42
  -1  -5   6   58.64    2.46
   1   5  -6   57.30    2.25
   1  -5  -6   66.75    2.67
  -1   5   6   58.33    2.58
   1  -5  -6   61.70    2.66
  -1   5   6   55.09    2.28
   1   5  -6   63.40    2.50
  -1  -5   6   65.02    2.59
   1   5  -5   14.98    0.97
  -1  -5   5   14.74    0.97
  -1   5   5   15.42    1.00
   1  -5  -5   14.13    0.99
  -1  -5   5   12.66    0.99
   1   5  -5   14.04    1.01
   1  -5  -5   13.70    0.94
  -1   5   5   14.86    1.16
   1  -5  -5   13.06    1.08
  -1   5   5   12.65    0.88
   1   5  -5   14.87    1.06
  -1  -5   5   13.45    0.97
   1   5  -4    0.18    0.24
  -1  -5   4    0.30    0.29
  -1   5   4   -0.32    0.29
   1  -5  -4   -0.05    0.31
  -1  -5   4   -0.10    0.26
   1   5  -4   -0.27    0.29
  -1   5   4    0.42    0.39
   1  -5  -4   -0.06    0.25
  -1   5   4    0.07    0.29
   1   5  -4    0.13    0.38
  -1  -5   4    0.53    0.43
   1   5  -3   31.58    1.73
  -1  -5   3   31.80    1.79
  -1   5   3   33.07    1.50
   1  -5  -3   34.98    1.62
  -1  -5   3   31.19    2.66
   1   5  -3   32.27    1.86
  -1   5   3   33.92    1.63
  -1   5   3   35.49    1.67
   1  -5  -3   34.28    1.61
  -1   5   3   32.30    2.31
   1   5  -3   32.51    1.87
  -1  -5   3   31.39    1.81
   1   5  -2   14.08    0.92
  -1  -5   2   12.66    0.92
  -1   5   2   12.31    0.81
  -1  -5   2   13.33    0.90
   1   5  -2   13.42    0.94
  -1   5   2   12.73    1.00
  -1   5   2   13.62    0.99
   1   5  -2   13.55    1.04
  -1  -5   2   11.98    0.88
  -1  -5   1   95.60    3.82
  -1  -5   1   97.78    3.96
   1  -5  -1   99.02    4.02
  -1   5   1  110.54    4.43
   1   5  -1  102.53    4.18
  -1   5   1  101.65    4.41
  -1   5   1   97.15    4.00
   1   5  -1  100.31    4.21
  -1  -5   1   97.56    4.23
   1  -5   0   14.05    0.96
   1  -5   0   15.04    0.96
  -1  -5   0   15.04    0.98
  -1   5   0   15.34    1.01
   1   5   0   14.12    1.00
  -1   5   0   15.10    1.12
   1   5   0   14.65    1.14
   1   5   1   15.15    1.11
   1  -5   1   10.96    1.04
   1  -5   1   10.86    0.85
  -1   5  -1   11.13    0.90
  -1  -5  -1   12.73    1.25
   1   5   1   12.26    1.29
   1  -5   1   11.58    1.06
   1   5   1   12.05    1.28
  -1   5  -1   10.15    0.94
   1   5   2   14.22    0.89
  -1   5  -2   15.33    0.96
  -1  -5  -2   13.70    0.98
   1  -5   2   14.22    1.02
   1  -5   2   14.40    0.96
  -1   5  -2   14.80    0.96
  -1  -5  -2   13.66    1.03
   1   5   2   13.59    1.09
   1   5   2   13.67    0.91
   1  -5   2   13.78    1.09
   1   5   2   13.60    0.93
  -1   5  -2   14.80    1.00
   1   5   3   11.70    0.59
  -1   5  -3   12.01    0.90
  -1  -5  -3   11.56    0.75
   1  -5   3   11.63    0.79
   1  -5   3   10.59    0.68
  -1   5  -3    9.90    0.69
  -1  -5  -3   11.34    0.95
   1   5   3   13.30    1.26
   1   5   3   10.46    0.80
   1  -5   3    9.96    1.04
   1   5   3    9.49    0.69
  -1   5  -3   11.65    0.94
   1  -5   3   11.60    0.94
  -1   5  -4    0.12    0.25
   1   5   4    0.51    0.27
   1  -5   4    0.26    0.27
  -1  -5  -4    0.23    0.31
   1  -5   4    0.21    0.21
  -1   5  -4    0.08    0.36
  -1  -5  -4    0.34    0.44
   1   5   4    0.14    0.59
  -1  -5  -4   -0.09    0.33
   1   5   4    0.36    0.50
   1  -5   4    0.01    0.57
  -1  -5  -4    0.30    0.24
   1   5   4    0.35    0.24
  -1   5  -4    0.26    0.34
   1  -5   4    0.78    0.42
  -1   5  -5    2.05    0.32
   1   5   5    2.85    0.31
   1  -5   5    2.37    0.37
  -1  -5  -5    2.30    0.41
   1  -5   5    1.08    0.40
  -1   5  -5    1.92    0.42
  -1  -5  -5    1.56    0.53
   1   5   5    1.80    0.71
   1  -5   5    1.50    0.36
  -1  -5  -5    2.54    0.40
   1   5   5    2.76    0.54
   1  -5   5    2.59    0.57
  -1  -5  -5    1.88    0.29
   1   5   5    1.35    0.31
  -1   5  -5    2.85    0.53
   1  -5   5    2.57    0.63
  -1   5  -6   51.75    2.37
   1   5   6   54.27    2.49
   1  -5   6   51.07    2.41
  -1  -5  -6   50.82    2.88
   1  -5   6   47.53    2.31
  -1   5  -6   51.98    2.47
   1  -5   6   47.06    2.28
  -1  -5  -6   49.09    2.42
   1   5   6   51.31    2.70
   1  -5   6   50.19    2.57
   1   5   6   47.41    2.67
  -1  -5  -6   49.01    2.35
  -1   5  -6   56.26    2.64
  -1   5  -7    4.78    0.58
   1   5   7    5.05    0.59
   1  -5   7    4.90    0.61
  -1  -5  -7    4.53    0.81
   1  -5   7    4.70    0.61
  -1   5  -7    5.04    0.65
   1  -5   7    5.01    0.72
  -1  -5  -7    5.19    0.71
   1   5   7    4.97    0.72
   1  -5   7    4.74    0.84
   1   5   7    5.17    0.82
  -1  -5  -7    4.69    0.63
   1   5   7    3.70    0.54
  -1   5  -7    4.85    0.63
  -1   5  -8   13.79    1.08
   1   5   8   16.55    1.15
   1  -5   8   17.06    1.16
  -1  -5  -8   16.83    1.39
   1  -5   8   17.67    1.21
  -1   5  -8   17.50    1.21
   1  -5   8   18.01    1.23
  -1  -5  -8   19.04    1.40
   1   5   8   14.89    0.85
   1  -5   8   16.29    1.31
   1   5   8   17.24    1.70
  -1  -5  -8   15.24    0.87
   1   5   8   13.39    1.15
  -1   5  -9    4.89    0.56
   1   5   9    4.77    0.55
   1  -5   9    4.36    0.48
  -1  -5  -9    5.03    0.62
   1  -5   9    5.27    0.53
  -1   5  -9    5.21    0.60
  -1  -5  -9    5.53    0.77
   1   5   9    3.77    0.91
  -1  -5  -9    5.47    0.64
   1  -5   9    5.70    0.88
  -1  -5  -9    6.34    0.77
   1   5   9    6.64    0.81
   1  -5   9    4.68    0.79
   1   5   9    5.34    0.94
  -1  -5  -9    5.05    0.57
   1   5   9    4.03    0.62
  -1   5 -10    1.43    0.29
   1   5  10    1.51    0.33
   1  -5  10    1.18    0.32
  -1  -5 -10    0.79    0.42
   1  -5  10    1.72    0.34
  -1   5 -10    1.83    0.34
  -1  -5 -10    1.62    0.55
   1   5  10    1.22    0.90
  -1  -5 -10    1.35    0.40
  -1   5 -10    1.65    0.40
  -1  -5 -10    0.98    0.46
   1   5  10    2.87    0.70
   1  -5  10    1.70    0.63
   1   5  10    1.24    0.66
  -1  -5 -10    1.14    0.29
   1   5  10    1.32    0.42
   1  -5  10    1.49    0.55
  -1   5 -11   11.77    0.86
   1   5  11   14.33    0.93
   1  -5  11   13.94    0.98
  -1  -5 -11   14.42    1.03
   1  -5  11   14.68    0.90
  -1   5 -11   14.82    0.95
  -1  -5 -11   17.45    1.24
   1  -5  11   17.66    1.09
   1   5  11   12.92    1.26
  -1  -5 -11   15.86    1.04
   1   5  11   15.62    1.20
   1   5  12    0.38    0.25
   1  -5  12    0.50    0.28
  -1  -5 -12   -0.14    0.51
   1  -5  12    0.54    0.93
   1  -5  12    0.12    0.30
  -1   5 -12    0.57    0.40
  -1  -5 -12   -0.06    0.62
   1  -5  12    0.49    0.33
  -1  -5 -12    1.33    0.46
   1   5  12    0.07    0.59
  -1  -5 -12    0.76    0.33
  -1   5 -12    1.15    0.48
   1   5  12    0.42    0.41
   1   5  13    1.03    0.34
   1  -5  13    1.19    0.38
  -1  -5 -13    2.20    0.61
   1  -5  13    1.37    0.59
   1  -5  13    1.95    0.32
  -1   5 -13    1.58    0.39
  -1  -5 -13    2.86    0.74
   1  -5  13    2.10    0.43
  -1  -5 -13    2.17    0.52
   1   5  13    1.31    0.63
  -1  -5 -13    1.40    0.34
  -1   5 -13    1.64    0.66
   1   5  13    1.05    0.50
   1   5  14    2.04    0.36
  -1  -5 -14    2.84    0.67
   1  -5  14    1.50    0.63
  -1  -5 -14    2.55    0.78
  -1   5 -14    2.16    0.89
   1  -5  14    2.92    0.49
  -1  -5 -14    2.37    0.50
   1   5  14    2.30    0.69
  -1  -5 -14    3.11    0.49
  -1   5 -14    2.81    0.57
   1   5  14    3.25    0.64
   1   5  15    1.83    0.30
  -1  -5 -15    1.19    0.65
  -1   5 -15    2.32    0.99
   1  -5  15    1.65    0.46
  -1  -5 -15    2.79    0.56
  -1   5 -15    1.83    0.59
  -1  -5 -15    2.65    0.47
  -1   5 -15    1.50    0.53
   1   5  15    1.08    0.45
  -1  -5 -16    8.63    1.15
  -1   5 -16    9.01    1.26
   1  -5  16    7.42    0.89
  -1  -5 -16    8.83    1.03
  -1   5 -16    7.79    1.04
  -1  -5 -16    7.67    0.86
  -1   5 -16    7.01    0.93
  -1  -5 -17    1.19    0.80
  -1   5 -17    1.00    0.91
   1  -5  17    0.65    0.44
  -1  -5 -17    1.42    0.67
  -1   5 -17    1.02    0.67
  -1  -5 -17    0.77    0.42
  -1   5 -17    1.06    0.49
  -1  -5 -18    2.97    0.79
  -1   5 -18    1.73    1.17
   1  -5  18    3.93    0.59
  -1  -5 -18    3.68    0.69
  -1   5 -18    4.11    0.78
  -1  -5 -18    2.37    0.54
  -1   5 -18    2.98    0.55
  -1  -5 -19    8.70    1.23
  -1   5 -19    8.10    1.39
   1  -5  19    6.61    0.82
  -1  -5 -19    7.24    1.00
  -1   5 -19    6.54    1.02
  -1  -5 -19    5.95    0.81
  -1   5 -19    6.08    0.82
  -1  -5 -20    1.07    0.86
   1  -5  20    0.03    0.48
  -1  -5 -20   -0.76    0.79
  -1   5 -20    0.65    0.77
  -1   5 -20    0.37    0.49
  -1  -5 -21    1.04    0.91
   1  -5  21   -0.08    0.52
  -1  -5 -21   -0.72    0.64
  -1   5 -21    0.16    0.82
  -1   5 -21    0.17    0.50
   1  -6 -20    0.21    0.74
  -1  -6  20    0.84    0.55
   1   6 -20    0.29    0.77
   1  -6 -20   -0.34    0.53
   1   6 -20   -0.10    0.67
   1  -6 -19   -0.25    0.70
  -1  -6  19    0.23    0.56
   1   6 -19    0.89    0.65
   1  -6 -19    0.67    0.37
   1   6 -19    0.60    0.45
   1  -6 -18    1.30    0.64
  -1  -6  18    1.70    0.53
   1   6 -18    0.34    0.80
   1  -6 -18    0.68    0.51
   1   6 -18    0.64    0.53
   1  -6 -17    0.64    0.68
   1   6 -17    1.10    0.98
  -1  -6  17    1.02    0.54
   1   6 -17   -0.44    0.65
   1  -6 -17    0.39    0.42
   1   6 -17    0.54    0.46
  -1   6  16    2.04    0.41
   1  -6 -16    1.90    0.70
   1   6 -16    1.92    0.98
  -1  -6  16    2.86    0.53
   1   6 -16    2.54    0.72
   1  -6 -16    2.74    0.50
  -1   6  15   10.01    1.15
   1  -6 -15   11.31    1.51
   1   6 -15   10.93    1.43
  -1  -6  15    9.54    1.00
   1   6 -15    9.79    1.15
   1  -6 -15   12.78    1.38
  -1   6  14    3.81    0.61
   1  -6 -14    4.35    0.77
  -1  -6  14    2.52    0.73
   1   6 -14    5.16    0.75
   1  -6 -14    4.67    1.00
   1   6 -14    2.72    1.24
  -1  -6  14    5.07    0.78
   1  -6 -14    4.53    0.60
  -1  -6  13    1.73    0.31
  -1   6  13    1.37    0.41
   1  -6 -13    2.12    0.65
  -1  -6  13    0.98    0.59
   1   6 -13    1.70    0.40
   1  -6 -13    1.93    0.69
   1   6 -13    2.51    0.89
  -1  -6  13    2.38    0.48
   1  -6 -13    1.99    0.43
  -1   6  13    1.11    0.47
   1   6 -12    0.30    0.30
  -1  -6  12   -0.03    0.35
  -1   6  12    0.26    0.28
   1  -6 -12    0.39    0.54
  -1  -6  12    0.49    0.32
   1   6 -12    0.23    0.32
   1  -6 -12    0.33    0.57
  -1  -6  12    0.90    0.40
   1  -6 -12    0.60    0.43
   1  -6 -12    0.49    0.34
  -1   6  12    0.38    0.37
   1   6 -12    1.29    0.59
   1   6 -11    1.37    0.31
  -1  -6  11    1.41    0.33
  -1   6  11    1.38    0.37
   1  -6 -11    0.79    0.55
  -1  -6  11    0.88    0.34
   1   6 -11    0.96    0.36
   1  -6 -11    0.94    0.51
  -1  -6  11    1.17    0.40
   1  -6 -11    1.19    0.39
   1  -6 -11    1.37    0.30
  -1   6  11    0.90    0.38
   1   6 -11    2.24    0.42
   1   6 -10    4.24    0.61
  -1  -6  10    4.10    0.98
  -1   6  10    3.99    0.61
   1  -6 -10    3.83    0.73
  -1  -6  10    3.39    0.56
   1   6 -10    4.04    0.62
   1  -6 -10    5.48    0.78
  -1  -6  10    5.35    0.84
   1  -6 -10    5.14    0.67
   1  -6 -10    4.36    0.55
  -1   6  10    3.69    0.55
   1   6 -10    5.36    1.13
   1   6  -9    5.80    0.62
  -1  -6   9    6.60    0.67
  -1   6   9    7.15    0.76
   1  -6  -9    5.01    0.74
  -1  -6   9    5.44    0.60
   1   6  -9    6.70    0.72
   1  -6  -9    9.13    0.65
  -1   6   9    6.72    0.97
  -1  -6   9    6.17    0.69
   1  -6  -9    8.10    0.82
  -1   6   9    6.53    0.81
   1  -6  -9    6.16    0.64
  -1   6   9    7.52    0.77
   1   6  -9    7.07    0.84
  -1  -6   9    8.07    1.07
   1   6  -8    8.25    0.76
  -1  -6   8    8.92    0.79
  -1   6   8    8.87    0.78
   1  -6  -8    8.22    0.84
  -1  -6   8    6.78    0.65
   1   6  -8    8.12    0.80
   1  -6  -8    9.59    0.94
  -1   6   8    8.52    0.97
  -1  -6   8    7.12    0.73
   1  -6  -8    8.86    0.88
  -1   6   8    8.00    0.90
   1  -6  -8    7.85    0.78
  -1   6   8    7.45    0.73
   1   6  -8    8.82    0.85
  -1  -6   8    8.91    0.92
   1   6  -7    8.71    0.73
  -1  -6   7    9.77    0.77
  -1   6   7    9.75    0.78
   1  -6  -7    9.72    0.90
  -1  -6   7    7.33    0.67
   1   6  -7    8.50    1.03
   1  -6  -7    9.88    0.95
  -1  -6   7    7.60    0.73
   1  -6  -7   10.29    0.89
  -1   6   7    8.93    0.94
   1  -6  -7    8.49    0.77
  -1   6   7    9.45    0.85
   1   6  -7    8.17    0.81
  -1  -6   7   10.48    0.96
   1   6  -6    4.11    0.49
  -1  -6   6    4.51    0.52
  -1   6   6    3.77    0.50
   1  -6  -6    4.91    0.65
  -1  -6   6    3.67    0.55
   1  -6  -6    4.45    0.59
  -1   6   6    3.47    0.57
   1  -6  -6    3.66    0.52
  -1   6   6    3.63    0.47
   1   6  -6    4.87    0.62
  -1  -6   6    4.69    0.68
   1   6  -5    3.44    0.44
  -1  -6   5    3.70    0.48
  -1   6   5    4.08    0.53
   1  -6  -5    3.36    0.52
  -1  -6   5    3.51    0.51
   1   6  -5    2.60    0.89
  -1   6   5    3.38    0.57
   1  -6  -5    3.12    0.44
  -1   6   5    3.70    0.53
   1   6  -5    3.65    0.52
  -1  -6   5    2.99    0.58
   1   6  -4    0.36    0.36
  -1  -6   4   -0.29    0.27
  -1   6   4    0.29    0.25
   1  -6  -4    0.05    0.38
  -1  -6   4    0.14    0.29
   1   6  -4    0.11    0.32
  -1   6   4    0.36    0.50
  -1   6   4    0.05    0.39
   1  -6  -4   -0.04    0.32
  -1   6   4    0.11    0.25
   1   6  -4    0.37    0.51
  -1  -6   4    0.17    0.45
   1   6  -3    8.86    0.64
  -1  -6   3    8.54    0.67
  -1   6   3    9.08    0.71
   1  -6  -3   10.03    0.77
  -1  -6   3    8.54    0.80
   1   6  -3    7.88    0.65
   1  -6  -3    8.98    0.77
  -1   6   3    8.50    0.77
  -1   6   3    9.85    0.83
   1  -6  -3    9.10    0.67
  -1   6   3    8.92    0.71
   1   6  -3   10.09    0.85
  -1  -6   3    8.99    0.78
   1   6  -2    4.75    0.51
  -1  -6   2    5.62    0.48
  -1   6   2    4.21    0.46
  -1  -6   2    5.07    0.69
   1  -6  -2    5.37    0.52
   1   6  -2    4.46    0.57
  -1   6   2    5.18    0.73
  -1   6   2    4.68    0.64
  -1   6   2    4.88    0.36
   1   6  -2    5.34    0.78
  -1  -6   2    4.99    0.70
   1   6  -1    1.80    0.63
  -1  -6   1    2.57    0.60
   1  -6  -1    2.46    0.56
  -1   6   1    2.23    0.77
   1   6  -1    2.52    0.72
  -1   6   1    2.29    0.99
  -1   6   1    2.08    0.51
   1   6  -1    2.36    0.69
  -1   6   0   14.19    0.96
   1  -6   0   16.58    1.08
   1  -6   0   17.65    1.14
  -1  -6   0   15.36    1.07
  -1   6   0   17.63    1.23
   1   6   0   16.60    1.17
   1   6   0   16.66    1.23
  -1   6  -1   51.76    2.05
   1  -6   1   48.46    1.95
   1  -6   1   46.66    1.91
  -1   6  -1   50.08    2.06
  -1  -6  -1   52.26    2.24
   1   6   1   52.74    2.22
  -1  -6  -1   45.04    2.21
   1   6   1   42.40    1.96
  -1   6  -1   51.26    2.15
   1   6   2   23.83    0.82
  -1   6  -2   27.65    1.25
  -1  -6  -2   24.18    0.84
   1  -6   2   25.17    0.79
   1  -6   2   24.04    0.79
  -1   6  -2   24.38    0.80
  -1  -6  -2   27.96    1.32
   1   6   2   27.25    1.41
   1   6   2   24.60    0.80
   1  -6   2   25.38    1.44
   1   6   2   22.12    1.39
  -1   6  -2   26.71    1.29
   1   6   3    0.98    0.36
  -1   6  -3    0.72    0.25
  -1  -6  -3    0.22    0.30
   1  -6   3    0.58    0.29
   1  -6   3    0.41    0.34
  -1   6  -3    0.33    0.41
  -1  -6  -3    1.12    0.39
   1   6   3    0.77    0.56
   1   6   3    0.24    0.36
   1  -6   3   -0.12    0.50
   1   6   3   -0.00    0.25
  -1   6  -3    0.08    0.41
  -1   6  -4    2.97    0.33
   1   6   4    2.22    0.30
   1  -6   4    2.28    0.36
  -1  -6  -4    2.24    0.35
   1  -6   4    2.04    0.58
  -1   6  -4    2.17    0.99
  -1  -6  -4    3.05    0.52
   1   6   4    2.34    0.62
   1   6   4    2.58    0.45
   1  -6   4    1.66    0.55
   1   6   4    2.46    0.30
  -1   6  -4    3.31    0.50
   1  -6   4    2.00    0.51
  -1   6  -5    4.32    0.50
   1   6   5    3.25    0.45
   1  -6   5    4.19    0.54
  -1  -6  -5    3.51    0.51
   1  -6   5    3.48    0.50
  -1   6  -5    4.11    0.55
  -1  -6  -5    4.69    0.66
   1   6   5    3.10    0.79
   1  -6   5    3.15    0.55
  -1  -6  -5    3.70    0.52
   1   6   5    4.13    0.62
   1  -6   5    4.12    0.80
  -1  -6  -5    3.22    0.53
   1   6   5    3.57    0.54
  -1   6  -5    4.30    0.59
   1  -6   5    4.31    0.69
  -1   6  -6    0.07    0.22
   1   6   6    0.01    0.25
   1  -6   6    0.15    0.34
  -1  -6  -6    0.04    0.36
   1  -6   6    0.59    0.48
  -1   6  -6    0.18    0.32
  -1  -6  -6    0.06    0.47
   1   6   6   -0.38    0.76
  -1  -6  -6   -0.26    0.40
   1   6   6    0.22    0.52
   1  -6   6   -0.31    0.59
  -1  -6  -6    0.35    0.24
   1   6   6    0.08    0.27
  -1   6  -6    0.46    0.48
   1  -6   6   -0.65    0.52
  -1   6  -7   17.51    1.08
   1   6   7   15.48    0.98
   1  -6   7   14.32    1.08
  -1  -6  -7   15.83    1.07
   1  -6   7   16.93    1.12
  -1   6  -7   15.74    1.04
   1   6   7   16.26    1.31
   1  -6   7   17.41    1.25
  -1  -6  -7   15.53    1.12
   1   6   7   15.14    0.73
   1  -6   7   15.92    1.21
   1   6   7   13.46    1.22
  -1  -6  -7   14.20    1.25
  -1   6  -7   16.09    1.09
   1  -6   7   15.70    1.13
  -1   6  -8   13.78    1.08
   1   6   8   13.10    0.93
   1  -6   8   13.61    1.13
  -1  -6  -8   12.81    1.26
   1  -6   8   12.39    1.01
  -1   6  -8   14.60    1.06
   1  -6   8   14.64    1.24
  -1  -6  -8   14.50    1.21
   1   6   8   13.66    1.11
   1  -6   8   13.09    1.18
   1   6   8   13.62    1.32
  -1  -6  -8   11.12    0.99
   1   6   8   12.07    1.16
  -1   6  -8   13.84    1.57
  -1   6  -9   13.50    1.06
   1   6   9   11.72    0.93
   1  -6   9   13.20    0.98
  -1  -6  -9   12.65    1.06
   1  -6   9   14.26    1.00
  -1   6  -9   13.39    0.95
   1  -6   9   14.70    1.06
  -1  -6  -9   14.57    1.14
   1   6   9   13.82    1.13
   1  -6   9   13.90    1.24
   1   6   9   13.38    1.28
  -1  -6  -9   12.27    1.03
   1   6   9   12.07    1.04
  -1   6  -9   12.55    1.09
  -1   6 -10    4.90    0.59
   1   6  10    6.18    0.70
   1  -6  10    4.71    0.59
  -1  -6 -10    5.93    0.75
   1  -6  10    5.17    0.59
  -1   6 -10    5.32    0.63
  -1  -6 -10    4.70    0.71
   1  -6  10    5.70    0.77
  -1  -6 -10    6.96    0.80
   1   6  10    6.04    0.84
   1   6  10    4.06    0.75
  -1  -6 -10    4.95    0.58
   1   6  10    4.09    0.62
  -1   6 -11    0.29    0.32
   1   6  11    0.61    0.30
   1  -6  11    0.48    0.30
  -1  -6 -11    0.28    0.43
   1  -6  11    0.77    0.30
  -1   6 -11    0.57    0.38
  -1  -6 -11    0.90    0.59
   1  -6  11    0.79    0.41
  -1  -6 -11    1.34    0.42
   1   6  11    0.63    0.66
  -1  -6 -11    0.34    0.35
   1   6  11    0.38    0.35
  -1   6 -12    0.15    0.28
   1   6  12    0.14    0.31
   1  -6  12    0.15    0.31
  -1  -6 -12    0.28    0.46
   1  -6  12   -0.01    0.28
  -1   6 -12    0.60    0.45
  -1  -6 -12   -0.40    0.55
   1  -6  12    0.16    0.38
  -1  -6 -12    0.15    0.51
   1   6  12    0.26    0.62
  -1  -6 -12    0.30    0.34
   1   6  12    0.37    0.37
   1   6  13    3.38    0.59
  -1  -6 -13    4.63    0.83
   1  -6  13    3.26    1.00
   1  -6  13    5.06    0.73
  -1   6 -13    4.75    0.72
  -1  -6 -13    5.96    1.06
   1  -6  13    4.36    0.66
  -1  -6 -13    4.06    0.69
   1   6  13    4.36    0.84
  -1  -6 -13    5.78    0.79
  -1   6 -13    3.84    0.64
   1   6  13    3.95    0.72
   1   6  14    3.11    0.40
   1  -6  14    3.26    0.42
  -1  -6 -14    3.82    0.82
   1  -6  14    4.15    0.62
  -1  -6 -14    3.16    0.56
  -1  -6 -14    4.03    0.62
  -1   6 -14    4.57    0.66
   1   6  14    2.48    0.53
   1   6  15    1.74    0.34
  -1  -6 -15    2.63    0.70
  -1   6 -15    3.68    0.93
   1  -6  15    2.41    0.48
  -1  -6 -15    1.99    0.61
  -1  -6 -15    2.04    0.46
  -1   6 -15    2.52    0.51
  -1  -6 -16    1.42    0.74
  -1   6 -16    1.57    0.86
   1  -6  16    1.28    0.65
  -1  -6 -16    1.07    0.55
  -1  -6 -16    1.01    0.51
  -1   6 -16    1.52    0.63
  -1  -6 -17    3.73    0.81
  -1   6 -17    2.96    1.10
   1  -6  17    2.83    0.51
  -1  -6 -17    2.74    0.62
  -1   6 -17    4.19    0.86
  -1  -6 -17    3.22    0.53
  -1   6 -17    3.91    0.63
  -1  -6 -18    1.51    0.75
  -1   6 -18    0.16    0.82
   1  -6  18    0.73    0.48
  -1  -6 -18    1.95    0.74
  -1   6 -18    0.28    0.75
  -1  -6 -18    0.84    0.47
  -1   6 -18    0.00    0.53
  -1  -6 -19    0.39    1.12
  -1   6 -19   -0.68    0.76
   1  -6  19    0.14    0.47
  -1  -6 -19   -0.21    0.65
  -1   6 -19   -0.06    0.72
  -1   6 -19   -0.59    0.46
  -1  -6 -20    0.82    0.79
   1  -6  20   -0.24    0.55
  -1  -6 -20    0.25    0.61
  -1   6 -20   -1.12    0.79
  -1   6 -20    0.55    0.57
   1  -7 -20    0.54    0.71
  -1  -7  20   -0.17    0.62
   1  -7 -20   -0.26    0.60
   1   7 -20    0.74    0.88
   1   7 -20    0.41    0.62
   1  -7 -19    1.05    0.76
  -1  -7  19    0.68    0.62
   1  -7 -19    0.63    0.57
   1   7 -19   -0.71    0.91
   1  -7 -19    1.04    0.42
   1   7 -19    1.06    0.60
   1  -7 -18   -0.17    0.67
  -1  -7  18    0.29    0.57
   1  -7 -18    1.24    0.64
   1   7 -18    0.04    0.76
   1  -7 -18    0.11    0.37
   1  -7 -17    2.50    0.82
  -1  -7  17    3.68    0.58
   1  -7 -17    4.09    0.79
   1   7 -17    3.90    0.74
   1  -7 -17    1.30    0.40
  -1   7  16   -0.23    0.39
   1  -7 -16   -0.16    0.65
   1   7 -16   -0.14    0.89
  -1  -7  16   -0.37    0.41
   1  -7 -16    0.13    0.66
   1   7 -16   -0.23    0.76
   1  -7 -16    0.06    0.41
  -1   7  15   -0.21    0.35
   1  -7 -15    0.45    0.64
   1   7 -15   -0.57    0.83
  -1  -7  15   -0.66    0.47
   1  -7 -15   -0.33    0.46
   1  -7 -15   -0.32    0.40
  -1   7  14    6.35    0.87
   1  -7 -14    5.44    1.04
  -1  -7  14    4.74    1.00
   1  -7 -14    6.54    0.96
   1   7 -14    7.71    1.28
  -1  -7  14    8.18    1.02
   1  -7 -14    7.75    0.95
   1  -7 -14    7.62    0.89
   1   7 -14    8.08    0.97
   1   7 -13    5.20    0.72
  -1   7  13    5.06    0.86
   1  -7 -13    4.81    0.86
  -1  -7  13    6.40    0.94
   1   7 -13    5.75    0.77
   1  -7 -13    7.32    1.07
  -1  -7  13    7.05    1.01
   1  -7 -13    6.21    0.89
   1  -7 -13    6.50    0.87
  -1   7  13    5.51    0.84
   1   7 -13    6.33    0.91
   1   7 -12   -0.00    0.38
  -1  -7  12    0.33    0.35
  -1   7  12    0.67    0.39
   1  -7 -12    0.01    0.56
  -1  -7  12    0.06    0.58
   1   7 -12    0.13    0.36
   1  -7 -12   -0.43    0.54
  -1  -7  12    0.35    0.53
   1  -7 -12   -0.12    0.48
   1  -7 -12    0.00    0.41
  -1   7  12   -0.03    0.35
   1   7 -11    0.10    0.54
  -1   7  11    0.12    0.35
   1  -7 -11    0.02    0.54
  -1  -7  11    0.35    0.49
   1   7 -11    0.19    0.35
   1  -7 -11    0.72    0.54
  -1  -7  11    0.53    0.45
   1  -7 -11    0.66    0.43
   1  -7 -11    0.20    0.30
  -1   7  11   -0.08    0.33
   1   7 -10    3.40    0.46
  -1  -7  10    3.98    0.60
  -1   7  10    3.34    0.46
   1  -7 -10    3.75    0.69
  -1  -7  10    3.70    0.40
   1   7 -10    3.38    0.40
   1  -7 -10    3.17    0.63
  -1  -7  10    3.65    0.51
   1  -7 -10    4.86    0.74
   1  -7 -10    4.38    0.63
  -1   7  10    3.45    0.42
   1   7 -10    4.09    0.82
   1   7  -9    3.41    0.44
  -1  -7   9    4.03    0.56
  -1   7   9    2.49    0.37
   1  -7  -9    3.83    0.61
  -1  -7   9    3.47    0.46
   1   7  -9    3.33    0.50
   1  -7  -9    4.21    0.67
  -1  -7   9    3.76    0.56
   1  -7  -9    4.56    0.61
   1  -7  -9    3.86    0.53
  -1   7   9    3.67    0.56
   1   7  -9    3.21    0.58
   1   7  -8    3.62    0.70
  -1   7   8    2.48    0.37
   1  -7  -8    1.63    0.52
  -1  -7   8    2.00    0.55
   1   7  -8    1.85    0.63
   1  -7  -8    2.47    0.47
  -1  -7   8    3.30    0.90
   1  -7  -8    2.13    0.44
  -1   7   8    2.98    0.58
   1  -7  -8    2.33    0.33
  -1   7   8    1.69    0.31
   1   7  -7   10.77    0.85
  -1  -7   7   11.80    0.89
  -1   7   7   14.02    1.00
   1  -7  -7   10.70    0.97
  -1  -7   7   11.74    0.96
   1   7  -7   10.68    0.61
  -1  -7   7   11.41    1.05
  -1   7   7   12.77    1.17
   1  -7  -7   12.84    1.03
  -1   7   7   11.38    0.94
   1   7  -7   12.18    1.09
  -1  -7   7   13.54    1.12
   1   7  -6    0.40    0.26
  -1  -7   6    0.84    0.37
  -1   7   6    0.05    0.29
   1  -7  -6    0.28    0.40
  -1  -7   6    0.29    0.29
   1   7  -6    0.30    0.40
  -1  -7   6    0.51    0.35
  -1   7   6    0.42    0.45
   1  -7  -6    0.68    0.31
  -1   7   6    0.37    0.29
   1   7  -6    0.16    0.42
  -1  -7   6    1.31    0.58
   1   7  -5    1.89    0.32
  -1  -7   5    2.28    0.39
  -1   7   5    2.68    0.35
   1  -7  -5    2.24    0.45
  -1  -7   5    1.79    0.39
  -1   7   5    2.53    0.55
  -1   7   5    2.22    0.47
   1  -7  -5    2.65    0.37
  -1   7   5    1.93    0.33
   1   7  -5    2.68    0.44
  -1  -7   5    1.98    0.50
   1   7  -4    5.37    0.60
  -1  -7   4    4.70    0.57
  -1   7   4    4.96    0.61
   1  -7  -4    5.35    0.69
  -1  -7   4    4.54    0.58
   1   7  -4    4.73    0.67
   1  -7  -4    5.57    0.70
  -1   7   4    5.76    0.81
  -1   7   4    4.40    0.67
   1  -7  -4    4.77    0.60
  -1   7   4    4.48    0.52
   1   7  -4    5.76    0.75
  -1  -7   4    4.80    0.71
   1   7  -3   18.34    1.52
  -1  -7   3   18.27    1.54
   1  -7  -3   16.58    1.40
  -1  -7   3   15.70    1.42
   1  -7  -3   17.78    1.65
   1   7  -3   17.36    1.48
  -1   7   3   18.30    1.75
  -1   7   3   16.65    1.49
  -1   7   3   14.64    1.42
  -1   7   3   15.90    1.36
   1   7  -3   18.93    1.64
  -1  -7   3   17.10    1.57
   1   7  -2   30.85    1.51
  -1  -7   2   29.69    1.48
  -1  -7   2   28.72    1.64
   1  -7  -2   31.41    1.62
   1   7  -2   32.13    1.68
  -1   7   2   30.50    1.62
  -1   7   2   27.84    1.78
  -1   7   2   30.39    1.59
   1   7  -2   31.20    1.66
  -1  -7   2   28.76    1.66
   1   7  -1   30.05    1.50
  -1  -7   1   32.92    1.65
  -1  -7   1   32.78    1.84
   1  -7  -1   36.61    1.87
  -1   7   1   34.47    1.84
   1   7  -1   35.96    1.88
  -1  -7   1   30.39    1.68
  -1   7   1   29.04    1.52
   1   7  -1   34.41    1.84
  -1   7   0   19.43    1.19
   1  -7   0   18.22    1.16
   1  -7   0   17.18    1.11
  -1  -7   0   19.11    1.25
  -1   7   0   17.63    1.19
   1   7   0   18.83    1.30
  -1  -7   0   15.87    1.24
   1   7   0   16.06    1.26
  -1   7   0   18.39    1.31
  -1   7  -1   26.26    1.33
   1  -7   1   25.65    1.35
   1  -7   1   27.73    1.46
  -1  -7  -1   27.42    1.57
  -1   7  -1   26.79    1.55
   1   7   1   28.47    1.66
  -1  -7  -1   22.34    1.54
   1   7   1   24.00    1.43
  -1   7  -1   26.91    1.57
   1   7   2   21.31    1.12
  -1   7  -2   19.74    1.60
  -1  -7  -2   18.78    1.54
   1  -7   2   19.06    1.57
   1  -7   2   20.50    0.90
  -1   7  -2   18.72    1.58
  -1  -7  -2   21.13    1.03
   1   7   2   21.17    1.03
   1   7   2   19.40    1.61
   1  -7   2   18.84    1.82
   1   7   2   17.83    1.60
  -1   7  -2   18.46    1.67
   1   7   2   16.49    1.56
  -1   7  -3   26.99    1.39
   1   7   3   25.78    1.34
  -1  -7  -3   24.41    1.35
   1  -7   3   23.34    1.24
   1  -7   3   24.69    1.35
  -1   7  -3   23.95    1.30
  -1  -7  -3   24.77    1.43
   1   7   3   27.47    1.62
   1   7   3   23.22    1.29
   1  -7   3   25.78    1.64
   1   7   3   20.00    1.80
  -1   7  -3   27.62    1.58
  -1   7  -4    3.98    0.57
   1   7   4    3.56    0.44
   1  -7   4    3.51    0.50
  -1  -7  -4    3.05    0.49
   1  -7   4    3.81    0.53
  -1   7  -4    3.84    0.52
  -1  -7  -4    3.70    0.63
   1   7   4    3.52    0.71
   1   7   4    3.21    0.60
   1  -7   4    3.12    0.77
   1   7   4    2.72    0.42
  -1   7  -4    3.31    0.55
  -1   7  -5    0.44    0.55
   1   7   5    1.15    0.28
   1  -7   5    0.46    0.31
  -1  -7  -5    0.61    0.34
  -1   7  -5    0.81    0.36
  -1  -7  -5    0.44    0.42
   1   7   5    0.89    0.59
   1   7   5    0.79    0.41
   1  -7   5    0.39    0.59
   1   7   5    0.55    0.29
   1  -7   5    0.42    0.50
  -1   7  -6    1.82    0.75
   1   7   6    1.89    0.28
   1  -7   6    1.72    0.46
  -1  -7  -6    2.80    0.38
   1  -7   6    2.31    0.49
  -1   7  -6    3.08    0.43
  -1  -7  -6    3.22    0.55
   1   7   6    2.32    0.66
   1  -7   6    2.00    0.55
  -1  -7  -6    2.01    0.38
   1   7   6    2.39    0.50
   1  -7   6    1.28    0.60
  -1  -7  -6    1.49    0.29
   1   7   6    1.67    0.30
  -1   7  -6    2.67    0.92
   1  -7   6    2.16    0.61
  -1   7  -7   36.76    2.29
   1   7   7   34.29    2.16
   1  -7   7   34.31    2.17
  -1  -7  -7   32.88    2.11
   1  -7   7   37.21    2.36
  -1   7  -7   33.05    2.15
  -1  -7  -7   33.36    2.32
   1   7   7   37.14    2.60
   1  -7   7   33.57    2.22
  -1  -7  -7   40.80    2.60
   1   7   7   33.94    2.31
   1  -7   7   34.90    2.52
  -1  -7  -7   29.38    1.91
  -1   7  -7   37.57    2.42
   1  -7   7   35.97    2.53
  -1   7  -8    6.77    1.33
   1   7   8    6.78    0.74
   1  -7   8    7.09    0.94
  -1  -7  -8    8.03    0.84
   1  -7   8    7.17    0.97
  -1   7  -8    6.41    0.67
   1   7   8    8.00    1.06
   1  -7   8    6.81    0.93
  -1  -7  -8    7.21    0.75
   1   7   8    6.96    0.87
   1  -7   8    6.14    0.88
  -1  -7  -8    6.03    0.63
   1   7   8    5.79    0.72
  -1   7  -8    6.70    1.94
   1  -7   8    6.94    0.80
  -1   7  -9    1.32    0.32
   1   7   9    1.69    0.31
   1  -7   9    0.92    0.33
  -1  -7  -9    0.99    0.39
   1  -7   9    1.16    0.30
  -1   7  -9    1.02    0.34
   1  -7   9    1.74    0.54
  -1  -7  -9    1.56    0.43
   1   7   9    1.08    0.58
   1  -7   9    1.11    0.68
   1   7   9    0.90    0.58
  -1  -7  -9    0.94    0.30
   1   7   9    0.64    0.32
  -1   7  -9    2.17    0.47
  -1   7 -10    0.39    0.52
   1   7  10   -0.11    0.29
   1  -7  10    0.40    0.34
  -1  -7 -10    0.14    0.49
  -1   7 -10    0.09    0.39
  -1  -7 -10   -0.22    0.40
   1   7  10    0.57    0.62
  -1  -7 -10    0.42    0.32
   1   7  10    0.23    0.36
  -1   7 -11    1.45    0.32
   1   7  11    1.66    0.33
   1  -7  11    0.95    0.32
  -1  -7 -11    1.84    0.48
   1  -7  11    1.22    0.32
  -1   7 -11    2.02    0.39
  -1  -7 -11    1.06    0.67
   1  -7  11    2.51    0.43
  -1  -7 -11    1.93    0.57
   1   7  11    0.97    0.69
  -1  -7 -11    1.41    0.38
   1   7  11    0.98    0.45
  -1   7 -11    1.36    0.45
  -1   7 -12    1.12    0.32
   1   7  12    1.64    0.36
   1  -7  12    1.66    0.35
  -1  -7 -12    1.35    0.57
   1  -7  12    2.18    0.37
  -1   7 -12    2.44    0.39
  -1  -7 -12    2.39    0.60
   1  -7  12    1.51    0.48
  -1  -7 -12    0.51    0.50
   1   7  12    2.12    0.71
  -1  -7 -12    2.04    0.37
   1   7  12    1.58    0.44
  -1   7 -13    0.15    0.34
   1   7  13   -0.42    0.31
  -1  -7 -13   -0.06    0.51
   1  -7  13    0.41    0.34
  -1   7 -13    0.70    0.34
  -1  -7 -13    0.37    0.67
   1  -7  13    0.17    0.60
  -1  -7 -13    0.26    0.48
  -1  -7 -13    0.26    0.33
   1   7  13   -0.29    0.45
   1   7  14    4.28    0.71
   1  -7  14    7.46    0.84
   1  -7  14    6.36    0.87
  -1  -7 -14    7.77    0.95
  -1  -7 -14    5.82    0.74
   1   7  15    2.89    0.47
   1  -7  15    3.39    0.64
  -1  -7 -15    3.76    0.78
   1  -7  15    3.71    0.57
  -1  -7 -15    2.74    0.65
  -1  -7 -15    2.21    0.43
  -1   7 -15    2.01    0.50
  -1  -7 -16    0.88    0.85
  -1   7 -16    0.61    1.05
   1  -7  16    1.98    0.49
  -1  -7 -16    0.82    0.57
  -1  -7 -16    1.17    0.36
  -1   7 -16    0.76    0.48
  -1  -7 -17    4.28    0.77
  -1   7 -17    4.46    0.97
   1  -7  17    2.58    0.57
  -1  -7 -17    4.55    0.77
  -1   7 -17    3.69    0.75
  -1  -7 -17    2.03    0.53
  -1   7 -17    3.93    0.63
  -1  -7 -18    0.69    0.82
  -1   7 -18    0.83    0.95
   1  -7  18   -0.76    0.50
  -1  -7 -18   -0.31    0.64
  -1   7 -18   -0.33    0.70
  -1   7 -18   -0.55    0.60
  -1  -7 -19    0.69    0.99
   1  -7  19    1.94    0.61
  -1  -7 -19    2.66    0.69
  -1   7 -19    2.42    0.81
  -1   7 -19    0.62    0.53
  -1  -7 -20    1.68    0.78
   1  -7  20   -0.29    0.54
  -1  -7 -20    0.31    0.61
  -1   7 -20    2.27    1.13
  -1   7 -20    0.14    0.63
   1  -8 -19    1.69    0.66
  -1  -8  19    0.70    0.54
   1  -8 -19    0.24    0.63
   1   8 -19    0.69    0.94
   1  -8 -18    2.24    0.77
  -1  -8  18    2.69    0.65
   1  -8 -18    2.20    0.66
   1   8 -18    2.12    0.67
   1  -8 -17    0.05    0.78
  -1  -8  17    1.68    0.54
   1  -8 -17    1.73    0.56
   1   8 -17    2.50    0.84
   1  -8 -17    3.65    0.52
  -1   8  16    1.66    0.40
   1  -8 -16    2.68    0.58
  -1  -8  16    2.66    0.58
   1  -8 -16    2.15    0.61
   1  -8 -16    2.00    0.38
   1   8 -16    3.03    0.71
  -1   8  15    3.84    0.67
   1  -8 -15    4.59    0.81
   1   8 -15    4.85    1.16
  -1  -8  15    3.82    0.59
   1  -8 -15    4.51    0.74
   1  -8 -15    5.23    0.63
   1   8 -15    7.03    0.88
   1   8 -14    4.78    0.67
  -1   8  14    4.99    0.69
  -1  -8  14    5.30    0.73
   1  -8 -14    7.14    0.74
  -1  -8  14    5.18    0.76
   1  -8 -14    8.55    1.02
   1  -8 -14    5.50    0.79
   1   8 -14    5.53    0.82
   1   8 -13   -0.06    0.36
  -1   8  13    0.47    0.45
  -1  -8  13   -0.32    0.31
   1  -8 -13    0.45    0.60
  -1  -8  13   -0.19    0.44
   1  -8 -13    0.78    0.53
   1  -8 -13    0.33    0.42
  -1   8  13   -0.24    0.42
   1   8 -13    0.31    0.56
   1   8 -12   -0.48    0.58
  -1  -8  12   -0.07    0.32
  -1   8  12    0.19    0.40
  -1  -8  12   -0.13    0.32
   1   8 -12   -0.22    0.36
   1  -8 -12    1.36    0.55
  -1  -8  12   -0.12    0.47
   1  -8 -12   -0.41    0.40
   1  -8 -12    0.56    0.40
  -1   8  12    0.01    0.37
   1   8 -12   -0.15    0.62
   1   8 -11    0.81    0.37
  -1  -8  11    0.83    0.37
  -1   8  11    0.76    0.33
  -1  -8  11    0.87    0.31
   1   8 -11    1.00    0.41
   1  -8 -11    2.00    0.67
  -1  -8  11    1.58    0.47
   1  -8 -11    1.32    0.46
   1  -8 -11    0.87    0.42
  -1   8  11    1.07    0.36
   1   8 -11    1.85    0.46
   1   8 -10    2.69    0.57
  -1  -8  10    2.48    0.38
  -1   8  10    3.50    0.52
   1  -8 -10    2.50    0.50
  -1  -8  10    1.89    0.36
   1   8 -10    2.57    0.45
   1  -8 -10    2.66    0.60
  -1  -8  10    2.70    0.45
   1  -8 -10    3.17    0.52
   1  -8 -10    2.24    0.36
  -1   8  10    2.51    0.42
   1   8 -10    2.64    0.73
  -1   8   9    0.42    0.34
   1  -8  -9    0.71    0.58
  -1  -8   9    0.75    0.46
   1   8  -9    0.65    0.50
   1  -8  -9    1.00    0.54
  -1  -8   9    1.42    0.77
   1  -8  -9    1.69    0.37
  -1   8   9    0.30    0.34
   1   8  -8    3.90    0.74
  -1  -8   8    4.54    0.82
  -1   8   8    4.15    0.53
   1  -8  -8    4.38    0.70
  -1  -8   8    3.68    0.53
   1   8  -8    4.60    0.65
  -1  -8   8    5.49    0.73
   1  -8  -8    4.24    0.53
  -1   8   8    3.55    0.54
   1   8  -8    4.61    0.79
  -1  -8   8    2.72    0.75
  -1   8   7   -0.06    0.28
   1  -8  -7    0.13    0.44
  -1  -8   7    0.20    0.46
   1   8  -7    0.30    0.34
  -1  -8   7    0.96    0.65
  -1   8   7    0.55    0.49
   1  -8  -7    0.72    0.29
  -1   8   7    0.07    0.28
   1   8  -6   14.34    1.07
  -1  -8   6   14.30    1.03
  -1   8   6   15.57    1.16
   1  -8  -6   13.84    1.11
  -1  -8   6   14.96    1.12
   1   8  -6   14.61    1.09
  -1   8   6   13.89    1.22
  -1  -8   6   12.55    1.03
  -1   8   6   13.90    1.12
   1  -8  -6   14.55    1.10
  -1   8   6   13.80    1.07
   1   8  -6   15.78    1.23
  -1  -8   6   14.64    1.18
   1   8  -5    4.12    0.65
  -1  -8   5    2.91    0.86
  -1   8   5    2.79    0.40
   1  -8  -5    3.17    0.43
  -1  -8   5    2.42    0.34
   1   8  -5    2.37    0.80
   1  -8  -5    2.78    0.50
  -1   8   5    2.68    0.69
  -1   8   5    2.22    0.45
  -1   8   5    2.21    0.59
   1  -8  -5    2.79    0.35
  -1   8   5    2.46    0.40
   1   8  -5    4.60    1.24
  -1  -8   5    2.57    1.15
   1   8  -4    3.90    0.42
  -1  -8   4    4.12    0.43
  -1   8   4    4.67    0.42
   1  -8  -4    3.76    0.46
  -1  -8   4    2.89    0.39
   1  -8  -4    4.09    0.54
   1   8  -4    3.65    0.48
  -1   8   4    3.89    0.69
  -1   8   4    4.33    0.55
  -1   8   4    3.52    0.68
  -1   8   4    3.13    0.48
   1   8  -4    3.97    0.48
  -1  -8   4    3.75    0.54
   1   8  -3    0.48    0.28
  -1   8   3    0.98    0.25
  -1  -8   3    1.15    0.34
   1  -8  -3    0.82    0.38
  -1  -8   3    1.31    0.45
   1  -8  -3    0.84    0.39
  -1   8   3    0.65    0.51
  -1  -8   3    0.80    0.43
   1   8  -3    1.23    0.34
  -1  -8   3    0.49    0.50
   1   8  -2   11.20    0.85
  -1  -8   2   11.56    0.91
  -1  -8   2   10.67    0.98
   1  -8  -2   11.20    0.94
   1   8  -2   12.28    1.05
  -1   8   2   11.04    0.96
  -1  -8   2   11.12    1.04
  -1   8   2   10.37    0.88
   1   8  -2   11.10    0.93
   1   8  -1    3.84    0.36
  -1  -8   1    3.69    0.44
   1  -8  -1    3.88    0.48
   1  -8  -1    3.57    0.67
  -1   8   1    3.08    0.78
  -1  -8   1    3.47    0.54
  -1   8   1    3.18    0.43
   1   8  -1    3.81    0.59
  -1   8   0    0.81    0.47
  -1  -8   0    0.34    0.44
   1  -8   0    0.19    0.36
  -1  -8   0    0.01    0.35
   1   8   0    0.54    0.49
  -1  -8   0    0.26    0.47
  -1   8   0    0.60    0.37
   1   8   0    0.63    0.37
  -1   8   0    0.84    0.62
  -1   8  -1   17.27    1.47
   1  -8   1   16.78    1.08
   1  -8   1   19.54    1.81
  -1  -8  -1   17.90    2.09
  -1   8  -1   19.65    1.79
   1   8   1   19.35    1.34
   1   8   1   16.67    1.14
   1   8   1   16.34    1.33
  -1   8  -1   18.67    1.35
   1   8   2    0.18    0.34
  -1   8  -2    0.47    0.31
  -1  -8  -2    0.85    0.34
   1  -8   2    0.71    0.36
   1  -8   2    0.56    0.36
  -1   8  -2    0.41    0.45
  -1  -8  -2    0.87    0.46
   1   8   2    0.89    0.64
   1   8   2    0.24    0.36
   1  -8   2   -0.21    0.63
   1   8   2    0.25    0.30
  -1   8  -2    0.11    0.40
   1   8   2    0.52    0.48
  -1   8  -3    1.11    0.29
   1   8   3    0.96    0.29
  -1  -8  -3    1.48    0.39
   1  -8   3    1.31    0.38
   1  -8   3    1.63    0.32
  -1   8  -3    1.95    0.40
  -1  -8  -3    1.19    0.76
   1   8   3    1.41    0.61
   1   8   3    1.19    0.46
   1  -8   3    1.76    0.63
   1   8   3    1.48    0.33
  -1   8  -3    2.20    0.48
   1   8   3    0.81    0.35
  -1   8  -4   14.08    1.50
   1   8   4   13.26    1.05
   1  -8   4   12.86    1.45
  -1  -8  -4   13.29    1.00
   1  -8   4   11.95    1.54
  -1   8  -4   12.34    1.03
  -1  -8  -4   12.82    1.05
   1   8   4   12.15    1.13
   1   8   4   10.75    0.95
   1  -8   4   12.89    1.53
   1   8   4    9.37    0.84
  -1   8  -4   12.87    1.64
   1   8   5    0.53    0.29
  -1  -8  -5    0.46    0.39
  -1   8  -5    0.77    0.37
  -1  -8  -5    0.40    0.42
   1   8   5    0.44    0.72
   1   8   5    0.98    0.51
   1  -8   5    0.38    0.91
   1   8   5    0.29    0.25
  -1   8  -6   30.53    1.95
   1   8   6   28.12    1.80
   1  -8   6   25.25    1.68
  -1  -8  -6   26.54    1.78
   1  -8   6   28.30    1.88
  -1   8  -6   29.70    1.94
  -1  -8  -6   32.77    2.35
   1   8   6   29.81    2.11
   1  -8   6   28.62    1.91
   1   8   6   28.33    1.93
   1  -8   6   27.00    1.95
   1   8   6   26.75    1.98
  -1   8  -6   31.85    2.08
   1  -8   6   27.90    1.95
   1   8   7    0.07    0.32
  -1  -8  -7    0.60    0.35
  -1   8  -7   -0.37    0.30
  -1  -8  -7   -0.33    0.49
   1   8   7    0.05    0.73
   1   8   7    0.25    0.52
   1  -8   7    0.28    0.75
  -1  -8  -7   -0.03    0.28
   1   8   7   -0.01    0.25
   1  -8   7    0.17    0.50
   1   8   8    0.47    0.26
   1  -8   8    1.00    0.32
  -1  -8  -8    0.42    0.50
  -1   8  -8    0.47    0.45
  -1  -8  -8    0.60    0.51
  -1  -8  -8    1.08    0.35
   1   8   8    0.71    0.60
   1  -8   8    0.06    0.72
  -1  -8  -8    0.34    0.29
   1   8   8    0.34    0.33
  -1   8  -9    7.54    0.91
   1   8   9    6.95    0.84
   1  -8   9    7.11    0.90
  -1  -8  -9    5.94    0.80
   1  -8   9    6.45    0.79
  -1   8  -9    5.79    0.75
   1  -8   9    6.75    0.90
  -1  -8  -9    7.56    0.97
  -1  -8  -9    5.91    0.80
   1   8   9    4.95    0.82
  -1   8  -9    7.97    1.06
  -1   8 -10    5.58    0.62
   1   8  10    6.37    0.71
   1  -8  10    5.85    0.67
  -1  -8 -10    5.58    0.70
   1  -8  10    5.61    0.66
  -1   8 -10    6.16    0.68
   1  -8  10    6.41    0.74
  -1  -8 -10    7.00    0.77
  -1  -8 -10    5.36    0.63
   1   8  10    5.73    0.75
  -1   8 -10    6.98    0.79
  -1   8 -11    1.39    0.37
   1   8  11    0.80    0.35
   1  -8  11    0.79    0.39
  -1  -8 -11    1.06    0.51
   1  -8  11    1.35    0.36
  -1   8 -11    0.95    0.41
   1  -8  11    1.61    0.41
  -1  -8 -11    1.24    0.55
  -1  -8 -11    0.96    0.35
   1   8  11    0.52    0.40
  -1   8 -11    1.32    0.51
  -1   8 -12    2.49    0.37
   1   8  12    2.30    0.38
  -1  -8 -12    2.31    0.53
   1  -8  12    3.24    0.47
  -1   8 -12    2.17    0.45
  -1  -8 -12    1.99    0.61
   1  -8  12    2.40    0.43
  -1  -8 -12    2.81    0.54
  -1  -8 -12    2.90    0.47
  -1   8 -12    3.25    0.52
  -1   8 -13    2.14    0.34
   1   8  13    2.30    0.38
  -1  -8 -13    1.99    0.53
   1  -8  13    2.69    0.38
  -1  -8 -13    2.11    0.71
   1  -8  13    2.05    0.51
  -1  -8 -13    2.48    0.51
  -1  -8 -13    2.59    0.42
  -1   8 -13    0.98    0.44
   1   8  14    1.33    0.37
   1  -8  14    1.71    0.39
  -1  -8 -14    2.27    0.71
   1  -8  14    1.63    0.47
  -1  -8 -14    2.33    0.54
  -1  -8 -14    2.07    0.36
   1   8  15    0.40    0.43
   1  -8  15    1.49    0.59
  -1  -8 -15    1.31    0.83
   1  -8  15    1.58    0.48
  -1  -8 -15    1.00    0.70
  -1  -8 -15    0.80    0.43
   1  -8  16    8.56    0.84
  -1  -8 -16    9.30    1.02
   1  -8  16    9.54    0.94
  -1  -8 -16   10.16    0.98
  -1  -8 -17    5.91    1.11
  -1   8 -17    8.38    1.39
   1  -8  17    7.45    1.01
  -1  -8 -17    9.30    1.12
  -1   8 -17    6.57    0.84
  -1  -8 -18    0.16    0.72
   1  -8  18   -0.28    0.51
  -1  -8 -18    0.40    0.68
  -1   8 -18    0.02    0.74
  -1   8 -18   -0.20    0.55
  -1  -8 -19    3.23    0.85
   1  -8  19    0.25    0.60
  -1  -8 -19   -0.48    0.66
  -1   8 -19    0.58    0.85
  -1   8 -19    0.58    0.60
   1  -9 -19    1.28    1.01
  -1  -9  19    1.46    0.59
   1  -9 -19    1.59    0.63
   1   9 -19    1.10    0.77
   1  -9 -18    0.19    0.93
  -1  -9  18    1.55    0.59
   1  -9 -18    0.80    0.60
   1   9 -18   -0.28    0.72
   1   9 -18    0.06    0.56
   1  -9 -17    2.06    0.84
  -1  -9  17    0.74    0.49
   1  -9 -17    1.70    0.62
   1   9 -17    0.90    0.72
   1   9 -17    1.94    0.49
  -1   9  16    4.00    0.50
   1  -9 -16    5.90    1.00
  -1  -9  16    5.20    0.69
   1  -9 -16    5.99    0.77
   1  -9 -16    4.39    0.53
   1   9 -16    5.15    0.71
  -1   9  15    2.99    0.58
   1  -9 -15    3.94    0.83
  -1  -9  15    2.39    0.53
   1  -9 -15    3.71    0.63
   1  -9 -15    3.25    0.50
   1   9 -15    2.78    0.58
   1   9 -14    2.19    0.38
  -1   9  14    2.26    0.45
  -1  -9  14    2.19    0.37
   1  -9 -14    2.75    0.69
  -1  -9  14    3.99    0.57
   1  -9 -14    2.16    0.56
   1  -9 -14    2.76    0.47
   1   9 -14    3.39    0.59
   1   9 -13   -0.19    0.34
  -1   9  13    0.54    0.41
  -1  -9  13   -0.06    0.30
   1  -9 -13   -0.30    0.59
  -1  -9  13    0.49    0.50
   1  -9 -13    0.85    0.57
   1  -9 -13   -0.01    0.36
   1   9 -13    0.06    0.47
   1   9 -12    4.92    0.47
  -1   9  12    5.14    0.65
  -1  -9  12    5.44    0.64
   1  -9 -12    5.55    0.82
  -1  -9  12    5.78    0.81
   1  -9 -12    7.18    0.87
   1  -9 -12    4.92    0.47
   1   9 -12    7.42    0.88
  -1   9  11    1.02    0.37
  -1  -9  11    0.66    0.34
  -1  -9  11    0.14    0.30
   1   9 -11    0.72    0.39
   1  -9 -11    1.91    0.58
  -1  -9  11    0.32    0.43
   1  -9 -11    1.08    0.39
  -1   9  11    1.10    0.43
   1   9 -11    0.69    0.49
   1   9 -10   18.29    1.74
  -1  -9  10   16.70    1.59
  -1   9  10   20.61    1.94
  -1  -9  10   17.61    1.70
   1   9 -10   18.11    1.74
   1  -9 -10   15.88    1.71
  -1  -9  10   19.52    1.88
   1  -9 -10   17.17    1.67
  -1   9  10   13.92    1.39
   1   9 -10   19.52    1.88
   1   9  -9    2.84    0.39
  -1   9   9    3.16    0.39
  -1  -9   9    3.38    0.43
  -1  -9   9    2.64    0.38
   1   9  -9    3.34    0.48
  -1  -9   9    4.40    0.60
  -1   9   9    2.39    0.57
   1  -9  -9    3.75    0.57
  -1   9   9    2.70    0.44
   1   9  -9    2.75    0.49
   1   9  -8    1.13    0.40
  -1  -9   8    1.23    0.39
  -1   9   8    1.95    0.42
  -1  -9   8    1.02    0.34
   1   9  -8    1.11    0.40
  -1  -9   8    2.20    0.50
  -1  -9   8    0.38    0.61
   1  -9  -8    0.81    0.30
  -1   9   8    0.67    0.34
   1   9  -8    1.47    0.45
  -1   9   7    0.75    0.37
  -1  -9   7    0.23    0.64
  -1  -9   7    0.15    0.37
   1   9  -7    0.32    0.35
  -1  -9   7    0.76    0.50
  -1  -9   7    0.13    0.59
   1  -9  -7    0.61    0.26
  -1   9   7    0.77    0.33
  -1  -9   7   -0.17    0.92
   1   9  -6    3.91    0.60
  -1  -9   6    5.03    0.62
  -1   9   6    5.17    0.68
   1  -9  -6    4.61    0.64
  -1  -9   6    4.00    0.60
   1   9  -6    3.75    0.54
   1  -9  -6    5.28    0.77
  -1  -9   6    4.81    0.62
  -1   9   6    3.90    0.66
  -1  -9   6    3.21    0.91
  -1   9   6    3.23    0.49
   1   9  -6    4.34    0.63
  -1  -9   6    3.57    0.74
  -1   9   5    2.41    0.36
  -1  -9   5    1.75    0.74
   1  -9  -5    1.61    0.51
  -1  -9   5    2.24    0.38
   1  -9  -5    2.53    0.57
   1   9  -5    2.08    0.47
  -1   9   5    1.78    0.60
  -1   9   5    1.66    0.58
  -1  -9   5    1.72    1.11
   1   9  -4    5.98    0.60
  -1   9   4    6.17    0.64
  -1  -9   4    5.76    0.65
   1  -9  -4    5.80    0.67
  -1  -9   4    5.12    0.59
   1  -9  -4    6.75    0.76
   1   9  -4    7.43    0.81
  -1   9   4    5.83    0.89
  -1   9   4    5.21    0.79
  -1  -9   4    5.79    0.76
  -1   9   4    4.96    0.64
   1   9  -4    6.06    0.67
  -1  -9   4    5.05    0.72
  -1   9   3    0.41    0.29
   1  -9  -3    0.61    0.44
  -1  -9   3    0.06    0.28
   1  -9  -3    0.22    0.47
   1   9  -3    0.17    0.68
  -1   9   3    1.01    0.66
  -1   9   3    0.04    0.39
  -1   9   3    0.27    0.33
   1   9  -3    0.85    0.77
   1   9  -2   14.36    1.01
  -1  -9   2   16.33    1.17
  -1  -9   2   14.84    1.09
   1  -9  -2   16.92    1.25
   1   9  -2   16.36    1.26
  -1   9   2   14.90    1.23
  -1  -9   2   13.45    1.19
  -1   9   2   14.08    1.03
   1   9  -2   14.40    1.11
   1   9  -1    0.47    0.29
  -1  -9   1    0.20    0.45
   1  -9  -1    0.29    0.37
  -1  -9   1    0.68    0.33
  -1   9   1    1.33    1.37
   1   9  -1    0.20    0.76
  -1  -9   1    0.32    0.48
  -1   9   1    0.27    0.37
   1   9  -1    0.38    0.42
  -1   9   1    0.30    0.72
  -1   9   0    0.05    0.28
  -1  -9   0   -0.10    0.39
   1  -9   0    0.22    0.33
   1  -9   0    0.21    0.33
  -1  -9   0   -0.08    0.36
  -1   9   0   -0.04    0.44
   1   9   0   -0.41    0.55
  -1  -9   0    0.03    0.49
  -1   9   0   -0.09    0.35
   1   9   0    0.09    0.33
  -1   9   0   -0.00    0.44
  -1   9  -1    0.20    0.26
   1  -9   1    0.09    0.36
   1  -9   1    0.35    0.29
  -1   9  -1    0.03    0.44
   1   9   1    0.59    0.53
   1   9   1    0.40    0.27
   1   9   1    0.55    0.38
  -1   9  -1    0.48    0.36
   1   9   2   12.50    0.91
  -1   9  -2   14.15    1.14
  -1  -9  -2   10.71    0.84
   1  -9   2   12.92    1.19
   1  -9   2   12.49    1.19
  -1  -9  -2   15.66    1.18
  -1   9  -2   13.56    1.10
   1   9   2   13.01    1.12
   1   9   2   11.04    0.88
   1   9   2   11.11    1.06
  -1   9  -2   16.04    1.41
   1   9   2   11.82    1.09
   1   9   3    1.76    0.33
  -1   9  -3    1.88    0.33
  -1  -9  -3    1.93    0.38
   1  -9   3    0.93    0.33
   1  -9   3    1.85    0.40
  -1   9  -3    1.96    0.41
  -1  -9  -3    1.51    0.99
   1   9   3    1.37    0.65
   1   9   3    0.88    0.39
   1  -9   3    2.36    0.64
   1   9   3    1.22    0.28
  -1   9  -3    0.73    0.44
   1   9   3    1.63    0.45
  -1   9  -4    2.39    0.34
   1   9   4    1.88    0.36
   1  -9   4    2.18    0.43
  -1  -9  -4    3.00    0.47
   1  -9   4    2.21    0.38
  -1   9  -4    2.92    0.49
  -1  -9  -4    2.68    0.50
   1   9   4    1.83    0.68
   1   9   4    2.41    0.46
   1  -9   4    2.30    0.73
   1   9   4    2.66    0.36
  -1   9  -4    3.91    0.60
  -1   9  -5    5.00    1.03
   1   9   5    4.87    0.53
   1  -9   5    4.96    0.93
  -1  -9  -5    4.77    0.60
   1  -9   5    5.35    0.76
  -1   9  -5    6.59    0.73
  -1  -9  -5    5.51    0.75
   1   9   5    6.15    0.88
   1   9   5    3.77    0.61
   1  -9   5    4.37    1.03
   1   9   5    4.08    0.89
  -1   9  -5    5.22    1.43
   1   9   6    0.32    0.28
   1  -9   6    0.23    0.51
  -1  -9  -6   -0.10    0.43
   1  -9   6    0.30    0.42
  -1   9  -6    0.36    0.40
  -1  -9  -6    0.86    0.43
   1  -9   6   -0.28    0.37
   1   9   6    0.31    0.53
   1  -9   6    0.13    0.65
   1   9   6    0.04    0.26
  -1   9  -6    0.56    0.72
  -1   9  -7    3.99    0.77
   1   9   7    5.07    0.67
   1  -9   7    4.31    0.61
  -1  -9  -7    4.05    0.63
   1  -9   7    3.27    0.46
  -1   9  -7    4.47    0.64
   1  -9   7    5.27    0.82
   1   9   7    4.36    0.76
   1  -9   7    4.37    0.86
   1   9   7    3.21    0.48
  -1   9  -7    4.48    0.99
  -1   9  -8    8.30    0.96
   1   9   8    9.24    0.90
   1  -9   8    8.69    1.03
  -1  -9  -8    8.56    1.07
   1  -9   8    8.90    1.05
  -1   9  -8    9.98    1.00
  -1  -9  -8    9.68    1.03
   1  -9   8   10.12    1.08
  -1  -9  -8    8.20    0.99
   1   9   8    6.97    0.92
  -1   9  -8   11.16    1.13
  -1   9  -9    0.19    0.33
   1   9   9    0.27    0.34
   1  -9   9    0.26    0.35
   1  -9   9   -0.24    0.31
  -1   9  -9    0.46    0.32
  -1  -9  -9    0.16    0.46
   1  -9   9    0.48    0.40
  -1  -9  -9    0.07    0.28
   1   9   9   -0.12    0.33
  -1   9  -9    0.47    0.51
  -1   9 -10    4.97    0.68
   1   9  10    4.23    0.60
   1  -9  10    4.63    0.69
   1  -9  10    5.04    0.81
  -1   9 -10    5.19    0.76
   1  -9  10    5.49    0.83
  -1  -9 -10    5.73    0.82
  -1  -9 -10    5.01    0.72
   1   9  10    4.15    0.68
  -1   9 -10    6.31    0.88
  -1   9 -11   10.82    1.20
   1   9  11   11.65    1.30
   1  -9  11   10.29    1.18
   1  -9  11   10.72    1.20
  -1   9 -11   11.94    1.35
   1  -9  11   13.01    1.44
  -1  -9 -11   11.95    1.35
  -1  -9 -11   11.04    1.24
  -1   9 -11   12.76    1.45
  -1   9 -12    5.04    0.69
   1   9  12    4.80    0.67
   1  -9  12    4.84    0.42
   1  -9  12    6.00    0.77
  -1  -9 -12    7.82    0.58
  -1  -9 -12    4.07    0.58
  -1   9 -12    6.85    0.87
  -1   9 -13    1.40    0.39
   1   9  13    1.26    0.35
   1  -9  13    1.36    0.36
  -1  -9 -13    1.70    0.61
   1  -9  13    1.56    0.51
  -1  -9 -13    1.68    0.63
  -1  -9 -13    1.36    0.48
  -1   9 -13    1.65    0.61
   1   9  14    3.90    0.52
   1  -9  14    5.09    0.59
  -1  -9 -14    6.95    0.94
   1  -9  14    5.84    0.80
  -1  -9 -14    5.33    0.75
  -1   9 -14    5.63    0.79
   1   9  15    8.32    0.85
   1  -9  15   10.49    0.98
  -1  -9 -15    8.70    1.09
   1  -9  15    9.75    0.99
  -1  -9 -15   12.15    1.24
  -1   9 -15    9.95    1.00
   1  -9  16    1.23    0.37
  -1  -9 -16    2.80    0.71
   1  -9  16    1.99    0.49
  -1  -9 -16    0.22    0.70
  -1  -9 -17   -0.75    0.74
   1  -9  17   -0.52    0.60
  -1  -9 -17    0.28    0.51
  -1  -9 -18    0.51    0.71
   1  -9  18    0.30    0.54
  -1  -9 -18    1.33    0.58
  -1  -9 -19    1.11    0.74
   1  -9  19    1.47    0.49
  -1  -9 -19    1.22    0.60
  -1   9 -19   -0.18    0.68
  -1   9 -19    1.51    0.57
   1 -10 -18    5.62    0.91
  -1 -10  18    4.49    0.59
   1 -10 -18    4.87    0.73
   1  10 -18    3.50    0.80
   1  10 -18    3.54    0.67
   1 -10 -17    0.71    0.66
  -1 -10  17    0.70    0.63
   1 -10 -17    1.08    0.60
   1  10 -17    0.37    0.51
  -1  10  16   -0.29    0.46
   1 -10 -16    0.51    0.81
  -1 -10  16   -0.39    0.66
   1 -10 -16   -0.33    0.54
   1  10 -16   -0.17    0.52
  -1  10  15    0.59    0.41
   1 -10 -15   -0.29    0.60
  -1 -10  15    0.31    0.46
   1 -10 -15    0.71    0.57
   1  10 -15    0.96    0.56
   1  10 -14    3.52    0.50
  -1  10  14    3.94    0.50
   1 -10 -14    5.25    0.79
  -1 -10  14    4.02    0.67
   1 -10 -14    3.17    0.50
   1  10 -14    5.51    0.70
   1  10 -13    4.17    0.50
  -1  10  13    4.31    0.58
  -1 -10  13    4.33    0.55
   1 -10 -13    6.41    0.87
  -1 -10  13    4.30    0.65
   1 -10 -13    5.09    0.63
   1  10 -13    4.40    0.68
   1  10 -12    3.45    0.51
  -1  10  12    3.75    0.50
  -1 -10  12    2.79    0.40
   1 -10 -12    4.29    0.75
  -1 -10  12    3.40    0.56
   1 -10 -12    3.96    0.52
   1  10 -12    4.14    0.56
   1  10 -11    1.00    0.34
  -1  10  11    0.70    0.40
  -1 -10  11    2.19    0.39
   1 -10 -11   -0.06    0.51
  -1 -10  11    1.52    0.50
   1 -10 -11    1.03    0.39
   1  10 -11    2.26    0.56
   1  10 -10    4.21    0.68
  -1  10  10    3.70    0.53
  -1 -10  10    3.72    0.48
  -1 -10  10    3.47    0.55
   1 -10 -10    3.48    0.51
  -1  10  10    3.98    0.60
   1  10 -10    5.16    0.79
   1  10  -9    1.32    0.63
  -1  10   9    2.05    0.37
  -1 -10   9    1.93    0.42
   1  10  -9    1.45    0.51
  -1 -10   9    2.28    0.48
   1 -10  -9    1.80    0.39
  -1  10   9    1.22    0.39
   1  10  -9    2.31    0.46
   1  10  -8    1.93    0.44
  -1  10   8    2.67    0.44
  -1 -10   8    1.29    0.36
   1  10  -8    1.82    0.43
  -1 -10   8    1.33    0.47
   1 -10  -8    2.71    0.39
  -1  10   8    1.81    0.41
   1  10  -8    1.28    0.40
   1  10  -7    2.11    0.90
  -1  10   7    2.20    0.42
  -1 -10   7    1.89    0.41
   1  10  -7    2.93    0.53
   1 -10  -7    2.20    0.47
  -1 -10   7    2.42    0.49
  -1 -10   7    1.91    0.67
  -1  10   7    1.77    0.39
   1  10  -7    1.48    1.14
   1  10  -6    1.86    0.34
  -1  10   6    1.98    0.38
  -1 -10   6    1.48    0.39
   1  10  -6    1.56    0.44
   1 -10  -6    1.35    0.58
  -1 -10   6    1.26    0.64
  -1  10   6    1.04    0.36
   1  10  -6    1.31    0.46
  -1 -10   6    1.13    0.52
   1  10  -5    1.94    0.37
  -1  10   5    2.66    0.44
  -1 -10   5    2.88    0.40
   1  10  -5    3.10    0.52
  -1 -10   5    2.31    0.61
  -1  10   5    2.12    0.44
   1  10  -5    1.87    0.51
  -1 -10   5    1.75    0.56
   1  10  -4    3.05    0.42
  -1  10   4    3.02    0.49
  -1 -10   4    2.70    0.46
  -1 -10   4    2.64    0.37
   1 -10  -4    2.96    0.81
   1  10  -4    2.48    0.50
  -1 -10   4    2.61    0.63
  -1  10   4    2.73    0.62
   1  10  -4    2.64    0.47
   1  10  -3    0.25    0.43
  -1 -10   3    0.41    0.41
  -1 -10   3    0.06    0.35
   1  10  -3   -0.14    0.46
  -1  10   3    3.10    1.44
  -1 -10   3    0.10    0.59
  -1  10   3    0.81    0.67
   1  10  -3   -0.44    0.58
   1  10  -2    9.82    1.01
  -1 -10   2    9.59    0.74
   1 -10  -2    8.34    1.07
   1  10  -2    9.20    0.73
  -1  10   2   11.29    1.17
  -1 -10   2    7.76    1.80
  -1  10   2    8.27    0.91
   1  10  -2    8.88    1.46
  -1  10   2    9.82    0.95
   1  10  -1    1.42    0.57
  -1 -10   1    1.06    0.42
   1 -10  -1    1.36    0.48
  -1  10   1    1.37    0.62
   1  10  -1    1.00    0.78
  -1 -10   1    1.08    0.72
  -1  10   1    1.06    0.34
   1  10  -1    1.08    0.41
  -1  10   1    0.98    0.56
  -1  10   0    4.28    0.76
   1 -10   0    3.85    1.12
  -1 -10   0    1.00    0.41
   1  10   0    1.27    0.59
  -1  10   0    1.28    0.64
   1  10   0    1.25    0.44
  -1  10   0    5.58    1.10
  -1  10  -1    8.76    1.11
   1 -10   1    7.50    0.86
   1 -10   1    7.97    1.13
  -1 -10  -1    7.99    0.82
  -1  10  -1    8.93    0.96
   1  10   1    7.41    1.23
   1  10   1    5.41    0.59
   1  10   1    6.88    0.78
  -1  10  -1    8.94    1.12
   1  10   2    0.38    0.40
  -1  10  -2    0.84    0.49
   1  10   2   -0.31    0.50
   1  10   2    0.36    0.31
   1  10   2    0.33    0.40
  -1  10  -3    3.88    0.70
   1  10   3    4.38    0.60
   1 -10   3    4.67    0.62
   1 -10   3    4.18    0.60
  -1 -10  -3    4.99    0.77
  -1  10  -3    3.25    0.59
   1  10   3    3.62    0.76
   1  10   3    4.10    0.61
   1  10   3    3.13    0.45
  -1  10  -3    4.46    0.91
   1  10   3    4.03    0.70
  -1  10  -4    8.21    0.96
   1  10   4    8.55    0.89
   1 -10   4    7.32    0.88
   1 -10   4    8.23    0.97
  -1  10  -4    8.88    0.96
  -1 -10  -4    8.63    0.94
   1  10   4    7.31    1.02
   1  10   4    7.56    0.87
   1 -10   4    7.58    1.13
   1  10   4    6.80    0.76
  -1  10  -4    8.74    1.11
   1  10   4    7.11    0.95
  -1  10  -5   10.54    1.00
   1  10   5   11.14    1.08
   1 -10   5   11.50    1.11
   1 -10   5   11.82    1.13
  -1  10  -5   12.91    1.24
  -1 -10  -5   13.50    1.30
   1  10   5   11.37    1.14
   1 -10   5    9.99    1.25
   1  10   5    8.36    1.04
  -1  10  -5   12.55    1.25
  -1  10  -6    3.39    0.37
   1  10   6    3.85    0.55
   1 -10   6    4.00    0.63
   1 -10   6    4.20    0.59
  -1  10  -6    4.01    0.65
  -1 -10  -6    4.07    0.70
   1 -10   6    3.13    0.75
   1  10   6    3.16    0.42
  -1  10  -6    4.40    0.67
  -1  10  -7    0.46    0.32
   1  10   7    0.97    0.34
   1 -10   7    0.40    0.46
   1 -10   7   -0.36    0.34
  -1  10  -7    0.61    0.41
  -1 -10  -7   -0.23    0.49
   1 -10   7    0.08    0.41
   1 -10   7   -0.04    0.82
   1  10   7    0.28    0.34
  -1  10  -7    0.40    0.56
  -1  10  -8    0.18    0.27
   1  10   8   -0.05    0.32
   1 -10   8    0.22    0.41
   1 -10   8    0.28    0.36
  -1  10  -8   -0.11    0.40
  -1 -10  -8   -0.29    0.53
   1 -10   8    0.31    0.55
   1  10   8   -0.15    0.35
  -1  10  -8    0.15    0.45
  -1  10  -9    9.86    1.11
   1  10   9    9.08    1.01
   1 -10   9    8.40    0.60
   1 -10   9    9.26    1.06
  -1  10  -9   11.21    1.26
  -1 -10  -9   11.55    1.37
   1 -10   9    8.87    1.10
  -1  10  -9   10.39    1.23
  -1  10 -10    7.61    0.85
   1  10  10    7.04    0.81
   1 -10  10    6.93    0.82
   1 -10  10    8.36    0.93
  -1  10 -10    8.97    1.04
  -1 -10 -10    8.07    1.10
   1 -10  10    7.46    0.89
  -1 -10 -10    7.21    0.80
  -1  10 -10    8.54    1.04
  -1  10 -11    1.14    0.37
   1  10  11    1.14    0.37
   1 -10  11    0.93    0.33
  -1 -10 -11    1.39    0.65
   1 -10  11    1.95    0.46
  -1 -10 -11    1.66    0.34
  -1  10 -11    1.70    0.56
  -1  10 -12    3.70    0.52
   1  10  12    3.48    0.48
   1 -10  12    3.04    0.42
   1 -10  12    3.37    0.59
  -1 -10 -12    3.29    0.44
  -1  10 -12    4.42    0.61
  -1  10 -13    5.49    0.61
   1  10  13    4.72    0.59
   1 -10  13    5.30    0.63
   1 -10  13    5.19    0.66
  -1 -10 -13    7.46    0.91
  -1  10 -13    4.70    0.74
   1  10  14    3.35    0.61
   1 -10  14    4.38    0.48
  -1 -10 -14    4.92    0.80
   1 -10  14    5.90    0.80
  -1 -10 -14    4.55    0.73
  -1  10 -14    4.70    0.64
   1  10  15    0.46    0.42
   1 -10  15   -0.30    0.41
  -1 -10 -15   -0.55    0.70
   1 -10  15    0.38    0.56
  -1 -10 -15   -0.42    0.60
  -1  10 -15    1.23    0.58
  -1 -10 -16    0.10    0.69
   1 -10  16   -0.19    0.44
  -1 -10 -16    1.17    0.55
  -1  10 -16    1.32    0.64
  -1 -10 -17    0.39    0.67
   1 -10  17    0.70    0.68
  -1 -10 -17    0.29    0.58
  -1  10 -17    0.68    0.67
  -1 -10 -18    4.05    0.76
   1 -10  18    3.28    0.59
  -1 -10 -18    6.29    0.69
   1 -11 -17    0.57    0.78
  -1 -11  17    1.45    0.63
   1  11 -17    1.80    0.59
  -1  11  16    4.00    0.56
   1 -11 -16    3.65    0.82
  -1 -11  16    4.17    0.73
   1  11 -16    3.02    0.69
  -1  11  15   -0.10    0.51
   1 -11 -15    0.71    0.70
  -1 -11  15   -0.61    0.51
   1  11 -15    0.01    0.63
  -1  11  14    0.17    0.42
   1 -11 -14    1.01    0.73
  -1 -11  14   -0.03    0.54
   1  11 -14   -0.38    0.51
   1  11 -13   -0.35    0.36
  -1  11  13    0.12    0.39
   1 -11 -13    0.32    0.64
  -1 -11  13   -0.15    0.54
   1 -11 -13   -0.13    0.34
   1  11 -13   -0.04    0.59
   1  11 -12    4.15    0.53
  -1  11  12    5.38    0.60
  -1 -11  12    4.99    0.58
   1 -11 -12    3.79    0.62
  -1 -11  12    6.03    0.84
   1 -11 -12    4.58    0.55
   1  11 -12    6.46    0.79
   1  11 -11   -0.07    0.38
  -1  11  11    0.19    0.38
  -1 -11  11   -0.03    0.35
  -1 -11  11    0.49    0.47
   1 -11 -11    0.36    0.39
   1  11 -11   -0.59    0.46
   1  11 -10    2.60    0.49
  -1  11  10    2.49    0.39
  -1 -11  10    2.89    0.42
  -1 -11  10    1.60    0.53
   1 -11 -10    2.15    0.42
   1  11 -10    1.86    0.46
   1  11  -9    1.14    0.40
  -1  11   9    0.17    0.38
  -1 -11   9   -0.10    0.31
   1 -11  -9    0.67    0.63
  -1 -11   9    0.21    0.46
   1  11  -9    0.68    0.46
   1  11  -8    5.21    0.71
  -1  11   8    5.64    0.78
  -1 -11   8    4.51    0.54
   1  11  -8    4.07    0.57
   1 -11  -8    6.36    1.05
  -1 -11   8    4.83    0.77
  -1  11   8    3.60    0.50
   1  11  -8    5.85    0.85
   1  11  -7    2.73    0.47
  -1  11   7    2.89    0.56
  -1 -11   7    2.20    0.39
   1 -11  -7    2.61    0.66
   1  11  -7    1.69    0.50
  -1 -11   7    3.16    0.60
  -1  11   7    2.18    0.47
   1  11  -7    2.75    0.55
   1  11  -6    1.12    0.49
  -1  11   6    1.72    0.49
  -1 -11   6    0.94    0.36
   1 -11  -6    0.62    0.69
   1  11  -6    1.17    0.54
  -1 -11   6    0.27    0.68
  -1  11   6    0.55    0.48
   1  11  -6    0.55    0.44
   1  11  -5    5.95    0.71
  -1  11   5    6.06    0.76
  -1 -11   5    5.19    0.66
   1 -11  -5    6.96    1.00
   1  11  -5    6.36    0.80
  -1 -11   5    5.05    0.85
  -1  11   5    4.71    0.66
   1  11  -5    7.45    0.83
  -1  11   4    2.04    0.49
  -1 -11   4    0.23    0.55
   1 -11  -4    1.81    0.58
   1  11  -4    0.68    0.64
  -1 -11   4    0.50    0.66
  -1  11   4    0.83    0.40
  -1  11   3    0.41    0.37
  -1 -11   3    0.33    0.35
   1 -11  -3    0.26    0.45
   1  11  -3   -0.32    0.52
  -1  11   3    0.42    0.39
   1  11  -2   15.14    1.36
  -1 -11   2   12.63    1.18
   1 -11  -2   15.44    1.42
   1  11  -2   12.89    1.32
  -1 -11   2   11.72    1.32
  -1  11   2   12.05    1.16
   1  11  -2   13.85    1.35
  -1  11   2   13.31    1.40
   1  11  -1    0.63    0.37
  -1 -11   1    0.12    0.41
   1  11  -1   -0.03    0.50
  -1 -11   1   -0.36    0.54
  -1  11   1    0.55    0.56
   1  11  -1    0.25    0.66
  -1  11   1    2.98    1.14
  -1  11   0    1.85    0.39
   1 -11   0    2.80    0.50
  -1 -11   0    1.96    0.38
   1  11   0    2.37    0.64
   1  11   0    1.94    0.31
  -1  11   0    1.15    0.39
   1  11   0    2.00    0.49
  -1  11   0    2.30    0.54
  -1  11  -1    2.16    0.42
   1 -11   1    2.18    0.38
  -1 -11  -1    3.14    0.52
  -1  11  -1    3.40    0.55
   1  11   1    1.66    0.68
  -1  11  -1    2.24    0.32
   1  11   1    2.62    0.34
   1  11   1    2.34    0.50
  -1  11  -1    1.93    0.53
   1  11   2    3.10    0.48
  -1  11  -2    4.13    0.61
   1 -11   2    3.32    0.45
  -1 -11  -2    4.41    0.72
  -1  11  -2    3.82    0.68
   1  11   2    3.13    0.52
   1  11   2    3.12    0.37
  -1  11  -2    4.08    0.70
   1  11   2    2.57    0.45
  -1  11  -3    7.95    0.83
   1  11   3    8.38    1.02
   1 -11   3    7.60    0.55
  -1 -11  -3    6.28    0.75
  -1  11  -3    8.21    0.88
   1  11   3    5.98    0.86
   1  11   3    6.41    0.84
  -1  11  -3    8.31    1.08
   1  11   3    6.10    0.86
  -1  11  -4   15.96    1.38
   1  11   4   15.32    1.38
   1 -11   4   14.23    1.33
  -1 -11  -4   15.54    1.50
  -1  11  -4   14.07    1.30
   1  11   4   11.60    1.06
  -1  11  -4   14.94    1.41
   1  11   4   11.73    1.35
  -1  11  -5    0.18    0.30
   1  11   5    0.62    0.38
   1 -11   5   -0.45    0.35
  -1  11  -5    0.06    0.49
  -1 -11  -5    0.55    0.70
   1 -11   5   -0.18    0.78
   1  11   5    0.10    0.32
  -1  11  -5    1.01    0.45
   1  11   5   -0.32    0.44
  -1  11  -6    1.89    0.35
   1  11   6    1.59    0.40
   1 -11   6    1.74    0.38
  -1  11  -6    1.10    0.46
  -1 -11  -6    2.26    0.68
   1 -11   6    1.79    0.70
   1  11   6    0.89    0.37
  -1  11  -6    2.06    0.49
  -1  11  -7   13.52    1.47
   1  11   7   10.32    1.19
   1 -11   7   11.39    1.28
  -1  11  -7   12.29    1.37
  -1 -11  -7   13.37    1.53
   1 -11   7   12.87    1.46
  -1  11  -7   12.46    1.40
  -1  11  -8    9.96    1.13
   1  11   8   11.05    1.28
   1 -11   8    9.34    1.05
  -1 -11  -8   13.48    1.59
   1 -11   8   10.21    1.23
  -1  11  -8   10.62    1.28
  -1  11  -9    2.67    0.40
   1  11   9    2.14    0.43
   1 -11   9    2.03    0.47
  -1 -11  -9    3.09    0.58
   1 -11   9    1.39    0.51
  -1  11  -9    2.89    0.53
  -1  11 -10    1.55    0.39
   1  11  10    2.15    0.42
   1 -11  10    2.07    0.44
  -1 -11 -10    1.81    0.70
   1 -11  10    1.32    0.63
  -1  11 -10    2.28    0.49
  -1  11 -11    1.23    0.45
   1  11  11    1.63    0.43
   1 -11  11    1.20    0.50
  -1 -11 -11    1.69    0.63
   1 -11  11    1.28    0.60
  -1  11 -11    1.05    0.62
  -1  11 -12    4.02    0.53
   1  11  12    2.82    0.49
   1 -11  12    3.64    0.54
  -1 -11 -12    3.99    0.73
   1 -11  12    4.45    0.65
  -1  11 -12    4.71    0.67
   1  11  13    0.61    0.42
   1 -11  13    0.17    0.39
   1 -11  13    0.17    0.52
  -1  11 -13    0.02    0.55
   1  11  14    0.52    0.43
   1 -11  14    0.57    0.42
   1 -11  14    1.15    0.58
  -1  11 -14    0.32    0.57
   1  11  15    0.42    0.44
  -1 -11 -15   -0.35    0.81
   1 -11  15   -0.38    0.58
  -1  11 -15   -0.45    0.61
  -1 -11 -16    3.55    0.89
   1 -11  16    2.80    0.59
  -1  11 -16    3.35    0.72
  -1 -11 -17    0.70    0.73
   1 -11  17    0.47    0.69
  -1 -11 -17    0.83    0.62
  -1  11 -17   -0.75    0.60
   1 -12 -16    0.30    0.86
  -1 -12  16    1.58    0.54
   1  12 -16    0.59    0.52
  -1  12  15    0.64    0.43
   1 -12 -15   -0.22    0.68
  -1 -12  15    0.95    0.52
   1  12 -15    0.71    0.62
  -1  12  14    2.16    0.52
   1 -12 -14    3.01    0.83
  -1 -12  14    1.48    0.52
   1  12 -14    2.69    0.65
   1  12 -13    2.98    0.44
  -1  12  13    2.11    0.47
  -1 -12  13    1.28    0.57
   1  12 -13    2.71    0.62
   1  12 -12    0.02    0.36
  -1  12  12    0.40    0.36
  -1 -12  12   -0.29    0.59
   1  12 -12   -0.07    0.57
   1  12 -11    1.36    0.46
  -1  12  11    1.24    0.37
  -1 -12  11    0.76    0.43
  -1 -12  11    1.31    0.46
   1  12 -11    1.77    0.57
   1  12 -10    4.53    0.59
  -1  12  10    5.85    0.66
  -1 -12  10    3.16    0.48
   1 -12 -10    3.53    0.67
  -1 -12  10    3.61    0.64
   1  12 -10    4.10    0.67
   1  12  -9    3.11    0.51
  -1  12   9    3.35    0.47
  -1 -12   9    3.00    0.43
   1 -12  -9    3.74    0.65
  -1 -12   9    2.28    0.50
   1  12  -9    4.23    0.66
   1  12  -8    1.24    0.46
  -1  12   8    0.57    0.36
  -1 -12   8    0.90    0.36
   1 -12  -8    0.57    0.54
  -1 -12   8    1.12    0.51
   1  12  -8    1.16    0.54
   1  12  -7    0.92    0.47
  -1  12   7    1.06    0.52
  -1 -12   7    0.98    0.44
   1 -12  -7    1.35    0.65
  -1 -12   7    1.06    0.47
   1  12  -7    1.12    0.42
   1  12  -6    4.06    0.62
  -1  12   6    5.18    0.75
  -1 -12   6    3.75    0.64
   1 -12  -6    4.91    0.66
   1  12  -6    3.49    0.69
  -1 -12   6    2.72    0.75
  -1  12   6    2.51    0.49
   1  12  -6    4.61    0.72
   1  12  -5    0.98    0.44
  -1  12   5    2.99    0.49
  -1 -12   5    0.88    0.37
   1 -12  -5    2.51    0.66
   1  12  -5    1.37    0.61
  -1 -12   5    1.58    0.74
  -1  12   5    0.87    0.48
   1  12  -5    0.78    0.44
   1  12  -4    2.65    0.44
  -1  12   4    3.10    0.56
  -1 -12   4    2.11    0.39
   1 -12  -4    2.62    0.62
   1  12  -4    2.34    0.59
  -1 -12   4    2.83    0.70
  -1  12   4    1.94    0.44
   1  12  -4    2.30    0.49
  -1  12   4    2.40    0.51
   1  12  -3    0.67    0.35
  -1  12   3    0.95    0.74
  -1 -12   3    0.49    0.38
   1 -12  -3    2.00    1.00
   1  12  -3    0.76    0.50
  -1 -12   3   -0.15    0.72
  -1  12   3    0.59    0.46
   1  12  -3    1.53    0.49
  -1  12   3    1.28    0.76
   1  12  -2    0.18    0.43
  -1 -12   2   -0.08    0.37
   1 -12  -2    1.08    0.39
   1  12  -2    0.47    0.63
  -1 -12   2   -0.10    0.64
  -1  12   2    0.52    0.35
   1  12  -2    0.53    0.44
  -1  12   2    0.57    0.49
   1  12  -1    0.83    0.55
  -1  12   1   -0.09    0.34
  -1 -12   1    0.27    0.37
   1 -12  -1    0.46    0.42
   1  12  -1    1.08    0.58
  -1  12   1    0.02    0.44
   1  12  -1    0.80    0.55
  -1  12   1    0.76    0.49
   1  12   0    6.82    0.87
  -1  12   0   10.04    1.03
   1 -12   0    9.67    1.02
  -1 -12   0   10.84    1.14
   1  12   0    8.20    0.91
  -1  12   0    8.63    0.92
   1  12   0    8.64    1.01
  -1  12   0    8.43    0.98
  -1  12  -1    0.21    0.34
   1 -12   1    0.17    0.40
  -1 -12  -1   -0.65    0.44
   1  12   1   -0.24    0.30
   1  12   1    0.19    0.46
   1  12   2   11.82    1.20
  -1  12  -2   13.04    1.27
   1 -12   2   12.24    1.24
  -1 -12  -2   13.52    1.39
   1  12   2   10.98    1.16
   1  12   2   10.95    1.30
  -1  12  -2   12.67    1.34
   1  12   3    4.98    0.70
  -1  12  -3    5.59    0.77
   1 -12   3    5.94    0.81
  -1 -12  -3    5.70    0.82
   1  12   3    3.54    0.56
  -1  12  -3    4.84    0.79
   1  12   3    5.79    0.85
  -1  12  -4    6.87    0.87
   1  12   4    6.61    0.88
   1 -12   4    5.66    0.81
  -1 -12  -4    9.64    1.15
   1  12   4    6.03    0.88
  -1  12  -4    7.91    1.09
   1  12   4    5.94    0.90
  -1  12  -5    0.85    0.38
   1  12   5    0.99    0.76
   1 -12   5    1.31    0.48
  -1 -12  -5    0.89    0.50
  -1  12  -5    1.33    0.54
   1  12   5    1.33    0.53
  -1  12  -6   11.50    1.21
   1  12   6   13.02    1.38
   1 -12   6   11.10    1.27
  -1 -12  -6   13.12    1.51
  -1  12  -6   12.00    1.34
   1  12   6    8.12    1.07
  -1  12  -7    0.75    0.35
   1  12   7    0.02    0.38
   1 -12   7    0.16    0.37
  -1 -12  -7    1.05    0.54
   1 -12   7    1.55    0.45
  -1  12  -7    0.61    0.59
  -1  12  -8   -0.27    0.31
   1  12   8   -0.63    0.42
   1 -12   8    0.12    0.35
  -1 -12  -8    0.11    0.61
   1 -12   8    1.09    0.52
  -1  12  -8    0.35    0.52
  -1  12  -9    1.25    0.36
   1  12   9    0.96    0.49
   1 -12   9    0.48    0.32
  -1 -12  -9    0.04    0.60
   1 -12   9    1.39    0.51
  -1  12  -9    1.07    0.58
  -1  12 -10   11.12    1.11
   1  12  10   10.88    1.09
   1 -12  10   11.42    1.16
  -1 -12 -10   14.09    1.49
   1 -12  10   11.32    1.20
  -1  12 -10   11.61    1.26
  -1  12 -11    1.86    0.39
   1  12  11    1.60    0.42
   1 -12  11    1.81    0.48
  -1 -12 -11    1.77    0.64
   1 -12  11    1.67    0.53
  -1  12 -11    0.69    0.55
  -1  12 -12   -0.14    0.35
   1  12  12   -0.75    0.41
   1 -12  12    0.71    0.41
  -1 -12 -12    0.48    0.77
   1 -12  12   -0.51    0.58
  -1  12 -12   -0.53    0.62
   1  12  13    0.32    0.45
   1 -12  13    0.95    0.41
  -1 -12 -13    0.76    0.62
   1 -12  13   -0.36    0.60
  -1  12 -13    0.03    0.53
   1  12  14    1.88    0.42
   1 -12  14    4.06    0.65
  -1  12 -14    3.36    0.60
   1  12  15    0.05    0.43
   1 -12  15   -0.07    0.57
  -1  12 -15    0.21    0.73
   1 -12  16    0.71    0.56
  -1  12 -16    0.30    0.77
  -1  13  15   -0.08    0.44
   1 -13 -15   -0.03    0.85
  -1 -13  15    1.00    0.55
   1  13 -15    0.65    0.70
  -1  13  14    0.94    0.45
  -1 -13  14    0.77    0.64
   1  13 -14    2.04    0.61
   1  13 -13    2.55    0.55
  -1  13  13    2.04    0.44
  -1 -13  13    3.54    0.64
   1  13 -13    3.70    0.70
   1  13 -12    3.84    0.51
  -1  13  12    4.18    0.56
  -1 -13  12    5.64    0.88
   1  13 -12    3.49    0.64
   1  13 -11    4.64    0.59
  -1  13  11    3.58    0.48
   1 -13 -11    2.92    0.65
  -1 -13  11    4.37    0.56
   1  13 -11    3.87    0.60
   1  13 -10    0.48    0.45
  -1  13  10    0.60    0.47
   1 -13 -10    0.47    0.86
  -1 -13  10    1.41    0.52
   1  13 -10    0.56    0.49
   1  13  -9    0.18    0.40
  -1  13   9    0.15    0.46
  -1 -13   9   -0.12    0.36
   1 -13  -9    0.14    0.49
  -1 -13   9   -0.57    0.61
   1  13  -9    0.39    0.53
   1  13  -8    0.32    0.43
  -1  13   8    1.61    0.54
  -1 -13   8    0.54    0.45
   1 -13  -8    2.63    0.75
  -1 -13   8    0.08    0.58
   1  13  -8    0.60    0.45
   1  13  -7    6.86    0.78
  -1  13   7    7.65    0.85
  -1 -13   7    6.26    0.68
   1 -13  -7    9.47    1.16
  -1 -13   7    7.90    0.94
   1  13  -7    6.55    0.84
   1  13  -6    1.06    0.45
  -1  13   6    1.19    0.48
  -1 -13   6    1.14    0.45
   1 -13  -6    0.47    0.50
   1  13  -6    0.56    0.62
   1  13  -5    1.45    0.40
  -1  13   5    1.35    0.40
  -1 -13   5    1.46    0.45
   1 -13  -5    2.14    0.71
   1  13  -5    0.93    0.53
  -1  13   5    1.51    0.57
   1  13  -4   -0.17    0.35
  -1  13   4    0.02    0.51
  -1 -13   4   -0.10    0.37
   1 -13  -4    0.67    0.46
   1  13  -4    0.20    0.50
  -1  13   4    0.72    0.72
   1  13  -3    4.39    0.61
  -1  13   3    3.78    0.58
  -1 -13   3    4.58    0.69
   1 -13  -3    5.46    0.75
  -1  13   3    3.81    0.61
   1  13  -3    5.17    0.82
  -1  13   3    5.21    0.84
   1  13  -2    6.86    0.76
  -1 -13   2    6.14    0.78
   1 -13  -2    7.03    0.90
  -1  13   2    5.29    0.68
   1  13  -2    6.03    0.79
  -1  13   2    6.17    1.16
   1  13  -1    0.67    0.36
  -1  13   1    0.72    0.39
  -1 -13   1    0.67    0.42
   1 -13  -1    0.49    0.42
   1  13  -1    0.71    0.34
   1  13  -1    0.91    0.47
  -1  13   1    0.76    0.55
   1  13   0    2.28    0.37
  -1  13   0    1.91    0.40
   1 -13   0    1.70    0.40
  -1 -13   0    3.04    0.47
   1  13   0    1.25    0.35
   1  13   0    1.82    0.52
  -1  13   0    1.39    0.51
  -1  13  -1    1.82    0.41
   1 -13   1    1.47    0.44
  -1 -13  -1    0.86    0.46
   1  13   1    1.14    0.49
  -1  13  -1    1.86    0.50
   1  13   2    2.61    0.58
  -1  13  -2    3.02    0.41
   1 -13   2    2.55    0.44
  -1 -13  -2    2.78    0.54
   1  13   2    1.72    0.54
  -1  13  -2    1.86    0.57
  -1  13  -3    1.50    0.36
   1  13   3    1.38    0.39
   1 -13   3    2.08    0.47
  -1 -13  -3    0.13    0.57
  -1  13  -3    1.42    0.48
   1  13   3    1.00    0.49
  -1  13  -4    3.72    0.56
   1  13   4    5.73    0.69
   1 -13   4    5.29    0.71
  -1 -13  -4    5.05    0.74
  -1  13  -4    4.99    0.76
   1  13   4    3.29    0.54
  -1  13  -5    1.07    0.40
   1  13   5   -0.08    0.38
   1 -13   5    0.25    0.33
  -1 -13  -5    0.07    0.46
  -1  13  -5    0.69    0.52
   1  13   5    0.02    0.43
  -1  13  -6    1.14    0.36
   1  13   6    2.05    0.40
   1 -13   6    1.41    0.41
  -1 -13  -6    1.83    0.52
  -1  13  -6    2.00    0.54
  -1  13  -7    3.15    0.46
   1  13   7    3.18    0.55
   1 -13   7    3.86    0.59
  -1 -13  -7    4.93    0.69
   1 -13   7    4.16    0.67
  -1  13  -7    4.37    0.63
  -1  13  -8    3.45    0.51
   1  13   8    3.58    0.60
   1 -13   8    2.34    0.46
  -1 -13  -8    4.42    0.73
   1 -13   8    3.06    0.62
  -1  13  -8    4.60    0.73
  -1  13  -9    0.25    0.40
   1  13   9    0.13    0.44
   1 -13   9    0.04    0.43
  -1 -13  -9    0.27    0.56
   1 -13   9    1.26    0.66
  -1  13  -9    0.40    0.57
  -1  13 -10    2.53    0.51
   1  13  10    1.07    0.51
   1 -13  10    1.29    0.46
  -1 -13 -10    1.69    0.67
   1 -13  10    0.72    0.50
  -1  13 -10    1.76    0.55
  -1  13 -11    0.61    0.40
   1  13  11    0.40    0.36
   1 -13  11    0.43    0.40
  -1 -13 -11   -0.05    0.68
   1 -13  11    0.05    0.52
  -1  13 -11    1.26    0.72
  -1  13 -12    2.15    0.49
   1  13  12    2.32    0.44
  -1 -13 -12    3.17    0.76
   1 -13  12    1.79    0.60
  -1  13 -12    2.26    0.63
   1  13  13    1.27    0.53
  -1 -13 -13    2.34    0.82
   1 -13  13    1.64    0.54
  -1  13 -13    3.23    0.60
   1  13  14   -0.37    0.43
  -1 -13 -14   -0.64    0.75
   1 -13  14    0.48    0.50
  -1  13 -14    0.95    0.55
   1 -13  15    2.26    0.62
  -1  13 -15    2.69    0.74
  -1  14  14   -0.13    0.41
  -1 -14  14    0.68    0.57
   1  14 -14    1.00    0.56
  -1  14  13    0.02    0.45
  -1 -14  13   -0.10    0.58
   1  14 -13   -0.25    0.54
   1  14 -12    0.42    0.53
  -1  14  12   -0.49    0.39
   1 -14 -12   -0.60    0.61
  -1 -14  12    0.68    0.77
   1  14 -12    1.05    0.59
   1  14 -11   -0.08    0.46
  -1  14  11    0.18    0.44
   1 -14 -11   -0.12    0.57
  -1 -14  11   -0.20    0.56
   1  14 -11   -0.51    0.64
   1  14 -10   -0.28    0.35
  -1  14  10    0.89    0.47
   1 -14 -10   -0.19    0.54
  -1 -14  10   -0.15    0.61
   1  14 -10   -0.22    0.63
   1  14  -9    1.54    0.45
  -1  14   9    1.16    0.45
   1 -14  -9    2.27    0.58
  -1 -14   9    1.64    0.51
   1  14  -9    2.79    0.64
   1  14  -8    0.51    0.51
  -1  14   8   -0.13    0.49
  -1 -14   8   -0.40    0.36
   1 -14  -8   -0.31    0.56
  -1 -14   8   -0.82    0.57
   1  14  -8   -0.31    0.50
   1  14  -7    1.47    0.42
  -1  14   7    0.58    0.56
  -1 -14   7    1.33    0.46
   1 -14  -7    0.85    0.65
  -1 -14   7    2.08    0.60
   1  14  -7    1.22    0.58
   1  14  -6    0.29    0.43
  -1  14   6    0.20    0.54
  -1 -14   6    0.44    0.42
   1 -14  -6   -0.12    0.65
   1  14  -6    0.12    0.53
  -1  14   6   -0.06    0.65
   1  14  -5    3.97    0.55
  -1  14   5    3.53    0.50
  -1 -14   5    3.57    0.58
   1 -14  -5    3.92    0.68
   1  14  -5    3.67    0.65
  -1  14   5    4.07    0.69
   1  14  -4    0.36    0.42
  -1  14   4    1.05    0.50
  -1 -14   4    0.39    0.48
   1 -14  -4    0.66    0.55
   1  14  -4    1.19    0.66
  -1  14   4    0.72    0.58
   1  14  -3    2.14    0.40
  -1 -14   3    3.11    0.54
   1 -14  -3    2.88    0.61
   1  14  -3    2.20    0.51
  -1  14   3    2.22    0.72
   1  14  -2    0.45    0.39
  -1 -14   2    0.14    0.41
   1 -14  -2    0.30    0.47
   1  14  -2    0.09    0.47
  -1  14   2    0.52    0.50
   1  14  -1    1.40    0.41
  -1  14   1    0.89    0.37
  -1 -14   1    1.11    0.44
   1 -14  -1    1.10    0.48
   1  14  -1    0.86    0.42
  -1  14   1    1.12    0.58
   1  14   0   -0.77    0.36
  -1  14   0    0.40    0.46
   1 -14   0    0.04    0.45
  -1 -14   0    0.46    0.44
   1  14   0   -0.17    0.53
  -1  14   0   -0.28    0.58
  -1  14  -1    0.50    0.45
   1 -14   1    0.24    0.48
  -1 -14  -1    0.27    0.44
   1  14   1    0.44    0.55
  -1  14  -1    0.25    0.46
  -1  14  -2    5.38    0.70
   1 -14   2    5.66    0.81
  -1 -14  -2    5.91    0.86
   1  14   2    5.10    0.79
  -1  14  -2    6.50    0.95
  -1  14  -3    5.25    0.60
   1  14   3    4.38    0.55
   1 -14   3    5.92    0.68
  -1 -14  -3    4.97    0.67
  -1  14  -3    4.37    0.75
   1  14   3    5.26    0.79
  -1  14  -4    0.28    0.48
   1  14   4    0.27    0.39
   1 -14   4    0.02    0.42
  -1 -14  -4    0.47    0.44
  -1  14  -4   -0.29    0.48
  -1  14  -5   -0.16    0.38
   1  14   5    1.23    0.57
   1 -14   5    0.94    0.52
  -1 -14  -5    1.33    0.65
  -1  14  -5    0.24    0.46
  -1  14  -6    0.56    0.39
   1  14   6   -0.14    0.42
   1 -14   6    0.02    0.46
  -1 -14  -6    0.26    0.52
  -1  14  -6    0.19    0.69
  -1  14  -7   -0.09    0.37
   1  14   7    0.35    0.42
   1 -14   7    0.18    0.50
  -1 -14  -7    0.33    0.57
   1 -14   7   -0.60    0.56
  -1  14  -7   -0.39    0.52
  -1  14  -8    0.71    0.43
   1  14   8    0.23    0.41
   1 -14   8    0.71    0.44
  -1 -14  -8   -0.07    0.65
   1 -14   8    1.04    0.60
  -1  14  -8    0.55    0.55
  -1  14  -9    0.04    0.38
   1  14   9   -0.34    0.42
   1 -14   9    0.11    0.46
  -1 -14  -9    0.21    0.59
   1 -14   9    1.27    0.53
  -1  14  -9   -0.13    0.60
  -1  14 -10    1.47    0.40
   1  14  10    0.81    0.37
   1 -14  10   -0.03    0.42
  -1 -14 -10    0.82    0.73
   1 -14  10    1.11    0.56
  -1  14 -10    0.93    0.63
  -1  14 -11    0.12    0.39
   1  14  11   -0.47    0.38
  -1 -14 -11   -1.34    0.68
   1 -14  11    0.25    0.61
  -1  14 -11   -0.19    0.52
   1  14  12   -0.29    0.42
  -1 -14 -12   -0.96    0.67
   1 -14  12   -0.12    0.70
  -1  14 -12    0.48    0.54
   1  14  13    2.00    0.48
  -1 -14 -13    3.79    0.79
   1 -14  13    1.47    0.56
  -1  14 -13    0.93    0.71
   1  14  14    0.84    0.52
  -1 -14 -14    1.43    0.59
   1 -14  14    0.87    0.64
  -1  14 -14    0.74    0.63
   1  15 -12   -0.23    0.49
  -1  15  12    0.34    0.48
   1 -15 -12    0.96    0.73
  -1 -15  12    0.68    0.57
   1  15 -12    0.04    0.74
   1  15 -11    0.80    0.41
  -1  15  11    0.64    0.50
   1 -15 -11   -0.41    0.60
  -1 -15  11    0.47    0.73
   1  15 -11    0.47    0.52
   1  15 -10    0.02    0.51
  -1  15  10    0.03    0.49
   1 -15 -10   -0.31    0.57
  -1 -15  10    0.35    0.75
   1  15 -10    0.56    0.64
   1  15  -9   -0.50    0.42
  -1  15   9    0.81    0.41
   1 -15  -9    0.19    0.64
  -1 -15   9   -0.43    0.54
   1  15  -9   -0.28    0.53
   1  15  -8    0.31    0.51
  -1  15   8   -0.99    0.44
   1 -15  -8    0.10    0.54
  -1 -15   8   -0.57    0.66
   1  15  -8    0.30    0.53
   1  15  -7   -0.84    0.36
  -1  15   7   -0.07    0.40
   1 -15  -7    0.21    0.60
  -1 -15   7   -0.03    0.53
   1  15  -7   -0.04    0.48
   1  15  -6    0.77    0.49
  -1  15   6   -0.32    0.49
  -1 -15   6    1.24    0.48
   1 -15  -6    0.39    0.61
   1  15  -6    0.81    0.61
   1  15  -5   -0.08    0.43
  -1  15   5    0.61    0.43
  -1 -15   5    0.51    0.51
   1 -15  -5    0.84    0.60
   1  15  -5    1.02    0.56
   1  15  -4   -0.17    0.47
  -1  15   4   -0.41    0.41
  -1 -15   4   -0.23    0.48
   1 -15  -4   -0.12    0.54
   1  15  -4   -0.07    0.58
  -1  15   4    0.49    0.59
   1  15  -3    1.00    0.49
  -1 -15   3    1.22    0.55
   1 -15  -3    1.58    0.49
   1  15  -3    1.43    0.61
  -1  15   3    0.78    0.47
   1  15  -2    0.02    0.47
  -1 -15   2    0.01    0.44
   1 -15  -2    0.09    0.47
   1  15  -2    0.45    0.52
  -1  15   2    0.01    0.56
   1  15  -1    0.46    0.35
  -1  15   1    1.44    0.47
  -1 -15   1    0.97    0.55
   1 -15  -1    1.80    0.49
   1  15  -1    0.98    0.63
  -1  15   1    0.54    0.55
   1  15   0    0.70    0.46
  -1  15   0    1.03    0.38
   1 -15   0    1.28    0.58
  -1 -15   0    1.31    0.53
   1  15   0    0.78    0.46
  -1  15   0    1.48    0.57
  -1  15  -1    0.37    0.43
   1 -15   1   -0.24    0.47
  -1 -15  -1    0.31    0.40
  -1  15  -1    0.16    0.64
  -1  15  -2   -0.10    0.44
   1 -15   2    1.14    0.54
  -1 -15  -2    0.60    0.54
  -1  15  -2    1.65    0.60
  -1  15  -3   -0.58    0.35
   1  15   3   -0.70    0.52
   1 -15   3    0.10    0.54
  -1 -15  -3    0.29    0.53
  -1  15  -3    0.21    0.62
  -1  15  -4    1.51    0.41
   1  15   4    1.78    0.40
   1 -15   4    1.57    0.57
  -1 -15  -4    0.42    0.52
  -1  15  -4    0.58    0.63
  -1  15  -5    1.62    0.43
   1  15   5    0.82    0.46
   1 -15   5    1.49    0.52
  -1 -15  -5    2.13    0.69
  -1  15  -5    1.22    0.68
  -1  15  -6   -0.46    0.43
   1  15   6   -0.28    0.41
   1 -15   6    0.02    0.41
  -1 -15  -6    0.27    0.56
  -1  15  -6    0.47    0.63
  -1  15  -7    0.51    0.48
   1  15   7    0.16    0.36
   1 -15   7   -0.04    0.45
  -1 -15  -7   -0.09    0.60
   1 -15   7    0.24    0.54
  -1  15  -7    0.27    0.63
  -1  15  -8   -0.13    0.44
   1  15   8    0.36    0.45
   1 -15   8    0.45    0.47
  -1 -15  -8   -0.80    0.52
   1 -15   8   -0.46    0.50
  -1  15  -8    0.70    0.56
  -1  15  -9    2.88    0.59
   1  15   9    1.60    0.46
   1 -15   9    2.91    0.66
  -1 -15  -9    3.52    0.76
   1 -15   9    2.45    0.65
  -1  15  -9    1.62    0.62
  -1  15 -10    0.85    0.39
   1  15  10    1.45    0.51
  -1 -15 -10    0.88    0.56
   1 -15  10    2.44    0.68
  -1  15 -10    0.41    0.63
  -1  15 -11    0.12    0.44
   1  15  11   -0.17    0.50
  -1 -15 -11    0.47    0.66
   1 -15  11    0.98    0.63
  -1  15 -11   -0.61    0.75
   1  15  12    0.01    0.47
  -1 -15 -12    0.96    0.68
   1 -15  12    0.59    0.65
  -1  15 -12   -0.65    0.52
   1  16 -10    0.76    0.49
  -1  16  10   -0.01    0.57
   1 -16 -10   -0.02    0.58
  -1 -16  10    0.50    0.53
   1  16 -10    0.84    0.69
   1  16  -9    0.34    0.45
  -1  16   9   -0.77    0.54
   1 -16  -9    0.35    0.56
  -1 -16   9    0.39    0.61
   1  16  -9    0.31    0.51
   1  16  -8    0.23    0.48
  -1  16   8   -0.89    0.45
   1 -16  -8   -0.31    0.62
  -1 -16   8    0.03    0.64
   1  16  -8    0.78    0.58
   1  16  -7    0.72    0.44
  -1  16   7    0.73    0.51
   1 -16  -7    1.67    0.64
  -1 -16   7    0.71    0.55
   1  16  -7   -0.38    0.59
   1  16  -6    0.67    0.38
  -1  16   6    0.79    0.52
   1 -16  -6   -0.08    0.58
   1  16  -6    0.83    0.62
   1  16  -5    0.11    0.54
  -1  16   5    1.01    0.49
  -1 -16   5    0.28    0.39
   1 -16  -5   -0.40    0.50
   1  16  -5    0.01    0.67
   1  16  -4    0.11    0.49
  -1  16   4   -0.44    0.42
  -1 -16   4   -0.06    0.41
   1 -16  -4    0.23    0.66
   1  16  -4   -0.43    0.59
   1  16  -3   -0.07    0.44
  -1 -16   3    0.11    0.47
   1 -16  -3    0.57    0.49
   1  16  -3   -0.39    0.53
   1  16  -2   -1.27    0.42
  -1 -16   2    0.66    0.44
   1 -16  -2    0.61    0.47
   1  16  -1    0.47    0.40
  -1  16   1   -0.31    0.40
  -1 -16   1    0.24    0.51
   1 -16  -1    0.69    0.64
  -1  16   1    0.27    0.57
   1  16   0    0.69    0.49
  -1  16   0   -0.19    0.43
   1 -16   0   -0.00    0.56
  -1 -16   0    0.10    0.56
  -1  16   0    0.17    0.50
  -1  16  -1    1.53    0.48
   1 -16   1    0.31    0.55
  -1 -16  -1    0.45    0.48
  -1  16  -1    0.73    0.65
  -1  16  -2    1.59    0.50
   1 -16   2    2.31    0.50
  -1 -16  -2    1.61    0.54
  -1  16  -2    1.38    0.65
   1  16   3    3.97    0.53
  -1  16  -3    1.79    0.47
   1 -16   3    1.43    0.57
  -1 -16  -3    1.11    0.50
  -1  16  -3    1.74    0.65
  -1  16  -4   -0.34    0.41
   1  16   4   -0.10    0.47
   1 -16   4   -0.34    0.54
  -1 -16  -4   -0.51    0.49
  -1  16  -4   -0.32    0.63
  -1  16  -5    0.39    0.56
   1  16   5   -0.29    0.44
   1 -16   5   -0.30    0.39
  -1 -16  -5   -0.93    0.48
  -1  16  -5   -0.42    0.69
  -1  16  -6   -0.32    0.41
   1  16   6    0.08    0.53
   1 -16   6   -0.06    0.45
  -1 -16  -6   -0.00    0.66
  -1  16  -6   -0.55    0.56
  -1  16  -7    1.25    0.45
   1  16   7    1.31    0.50
   1 -16   7    2.56    0.62
  -1 -16  -7    4.18    0.83
   1 -16   7    3.92    0.70
  -1  16  -7    2.08    0.75
  -1  16  -8    0.77    0.61
   1  16   8   -0.26    0.47
  -1 -16  -8    0.45    0.62
   1 -16   8   -1.26    0.62
  -1  16  -8   -0.44    0.65
  -1  16  -9   -0.04    0.51
   1  16   9   -0.00    0.46
  -1 -16  -9    0.83    0.72
   1 -16   9    0.35    0.57
  -1  16  -9   -0.69    0.62
  -1  16 -10    1.27    0.45
   1  16  10    1.39    0.44
  -1 -16 -10    0.21    0.70
   1 -16  10    0.63    0.63
  -1  16 -10    1.24    0.67
   1  17  -7    0.46    0.53
  -1  17   7   -0.30    0.49
   1 -17  -7    0.36    0.56
  -1 -17   7    0.54    0.78
   1  17  -7   -0.71    0.66
   1  17  -6    0.62    0.46
  -1  17   6    1.07    0.45
   1 -17  -6    0.67    0.53
   1  17  -6    0.37    0.60
   1  17  -5    0.16    0.52
  -1  17   5    0.61    0.46
   1 -17  -5    0.97    0.58
   1  17  -4    0.72    0.46
  -1  17   4    0.32    0.48
   1 -17  -4    1.29    0.60
   1  17  -3    1.90    0.46
  -1 -17   3    2.57    0.52
   1 -17  -3    2.98    0.62
   1  17  -2    0.33    0.50
  -1 -17   2    1.69    0.52
   1 -17  -2    1.07    0.54
   1  17  -1    1.61    0.46
  -1  17   1    1.66    0.51
  -1 -17   1    0.76    0.56
   1 -17  -1    1.53    0.56
   1  17   0    0.60    0.40
  -1  17   0    0.74    0.44
   1 -17   0    0.93    0.61
  -1 -17   0    1.04    0.47
  -1  17  -1   -0.20    0.48
   1 -17   1   -0.15    0.49
  -1 -17  -1    0.14    0.56
  -1  17  -2    0.05    0.44
   1 -17   2   -0.63    0.46
  -1 -17  -2    0.81    0.52
  -1  17  -2    0.65    0.68
  -1  17  -3    1.00    0.46
   1  17   3    1.10    0.44
   1 -17   3    0.56    0.62
  -1 -17  -3    0.69    0.55
  -1  17  -3    1.04    0.62
  -1  17  -4   -0.37    0.49
   1  17   4    0.15    0.48
   1 -17   4    0.82    0.48
  -1 -17  -4    0.00    0.63
  -1  17  -4   -0.44    0.67
  -1  17  -5    0.75    0.50
   1  17   5    1.00    0.53
   1 -17   5    1.21    0.44
  -1 -17  -5    1.68    0.61
  -1  17  -5    1.43    0.64
  -1  17  -6   -1.07    0.43
   1  17   6    0.05    0.44
   1 -17   6    0.42    0.43
  -1 -17  -6    1.43    0.63
  -1  17  -6   -0.30    0.73
  -1  17  -7   -0.30    0.41
   1  17   7   -0.58    0.45
  -1 -17  -7   -0.51    0.63
   1 -17   7   -0.31    0.57
  -1  17  -7   -0.34    0.57
   1  18  -3   -0.07    0.52
   1  18  -2    0.12    0.54
  -1  18   2    0.07    0.48
   1 -18  -2    0.83    0.71
   1  18  -1    0.49    0.49
  -1  18   1    1.10    0.54
  -1 -18   1    0.23    0.59
   1 -18  -1    0.54    0.60
   1  18   0    1.08    0.51
  -1  18   0    0.93    0.48
   1 -18   0    0.15    0.59
  -1 -18   0    1.00    0.65
   1  18   1    0.11    0.44
  -1  18  -1   -0.08    0.49
   1 -18   1   -0.17    0.67
  -1 -18  -1   -0.95    0.56
  -1  18  -2    0.84    0.48
   1 -18   2   -0.21    0.54
  -1 -18  -2    0.72    0.68
   2   0 -22   -0.30    0.89
   2   0 -22    0.54    0.55
   2   0 -21    0.86    0.75
   2   0 -21    0.27    0.67
   2   0 -21    0.27    0.50
   2   0 -20    2.55    0.72
  -2   0  20    1.23    0.56
   2   0 -20    2.03    0.65
   2   0 -20    1.73    0.52
   2   0 -19   -0.76    0.76
  -2   0  19   -0.30    0.51
   2   0 -19   -0.13    0.64
   2   0 -19   -0.93    0.53
   2   0 -18    5.39    0.82
  -2   0  18    6.80    0.78
   2   0 -18    7.28    0.99
   2   0 -18    5.88    0.67
   2   0 -17   -0.37    0.67
  -2   0  17   -0.27    0.38
   2   0 -17    0.00    0.71
   2   0 -17   -0.30    0.44
  -2   0  16    0.07    0.46
   2   0 -16    0.29    0.73
  -2   0  16    0.26    0.45
   2   0 -16    0.70    0.51
   2   0 -16   -0.37    0.39
  -2   0  15    0.44    0.42
   2   0 -15    0.66    0.40
   2   0 -15   -1.08    0.57
   2   0 -15    0.10    0.52
   2   0 -15   -0.19    0.37
  -2   0  14    9.00    0.86
  -2   0  14    9.19    1.13
   2   0 -14   10.77    1.04
   2   0 -14   11.02    1.20
   2   0 -14   13.06    1.27
   2   0 -14   11.50    1.06
  -2   0  13   -0.25    0.27
  -2   0  13   -0.01    0.42
   2   0 -13   -0.18    0.29
   2   0 -13   -0.26    0.56
   2   0 -13    0.59    0.48
   2   0 -13   -0.30    0.30
  -2   0  12    0.35    0.37
  -2   0  12    0.22    0.69
   2   0 -12    0.51    0.41
   2   0 -12   -0.18    0.67
   2   0 -12    1.21    0.67
   2   0 -12    1.29    0.49
  -2   0  12    0.45    0.49
  -2   0  11   -0.29    0.44
   2   0 -11    0.20    0.60
   2   0 -11   -0.20    0.26
   2   0 -11   -0.14    0.46
   2   0 -11    0.18    0.39
   2   0 -11   -0.97    0.41
   2   0 -11   -0.07    0.28
  -2   0  11   -0.20    0.38
  -2   0  10   18.34    1.62
   2   0 -10   17.04    1.61
   2   0 -10   21.97    1.58
   2   0 -10   21.03    1.33
   2   0 -10   20.39    1.38
   2   0 -10   21.11    1.34
  -2   0  10   22.57    1.42
  -2   0   9    0.21    0.41
   2   0  -9   -0.33    0.58
   2   0  -9    0.17    0.51
  -2   0   9   -0.65    0.71
   2   0  -9   -0.29    0.33
   2   0  -9    0.41    0.40
   2   0  -9    0.08    0.26
  -2   0   9    0.55    0.41
   2   0  -8   70.29    3.40
   2   0  -8   76.52    3.06
  -2   0   8   71.23    3.08
   2   0  -8   77.38    2.90
   2   0  -8   76.98    2.95
  -2   0   8   70.12    2.83
   2   0  -8   72.74    2.71
  -2   0   8   81.77    3.01
  -2   0   7    0.44    0.42
   2   0  -7   -0.33    0.59
   2   0  -7   -0.43    0.48
  -2   0   7    0.23    0.64
   2   0  -7    0.15    0.36
   2   0  -7   -0.35    0.29
  -2   0   7   -0.32    0.58
   2   0  -7   -0.06    0.23
  -2   0   7   -0.46    0.40
  -2   0   6   42.01    2.75
   2   0  -6   42.48    2.48
   2   0  -6   47.33    2.19
  -2   0   6   46.89    2.32
  -2   0   6   41.85    1.84
   2   0  -6   45.18    2.18
   2   0  -6   43.63    1.99
  -2   0   6   42.99    2.01
  -2   0   6   48.87    2.11
  -2   0   5   -0.09    0.42
   2   0  -5    0.47    0.60
   2   0  -5    0.20    0.44
  -2   0   5   -0.28    0.51
  -2   0   5   -0.07    0.23
   2   0  -5    0.20    0.31
   2   0  -5    0.28    0.39
  -2   0   5   -0.23    0.45
  -2   0   5   -0.15    0.30
  -2   0   4   44.64    2.83
   2   0  -4   49.24    2.98
   2   0  -4   44.50    2.07
  -2   0   4   46.08    2.19
  -2   0   4   45.03    2.01
   2   0  -4   45.36    2.17
   2   0  -4   44.33    2.09
  -2   0   4   45.99    2.13
  -2   0   3   -0.29    0.52
   2   0  -3   -0.13    0.51
   2   0  -3    0.04    0.35
  -2   0   3   -0.12    0.41
  -2   0   3   -0.06    0.26
   2   0  -3   -0.06    0.27
   2   0  -3   -0.16    0.33
  -2   0   3    0.00    0.39
  -2   0   2   11.59    2.24
   2   0  -2   11.80    2.33
  -2   0   2   14.81    1.85
  -2   0   2   11.92    1.95
   2   0  -2   13.66    1.79
   2   0  -2   11.31    0.92
  -2   0   2   12.89    1.20
   2   0  -2   10.76    1.30
   2   0  -1   -0.03    0.27
  -2   0   1    0.12    0.25
  -2   0   1    0.16    0.54
   2   0  -1    0.12    0.52
  -2   0   1    0.06    0.30
   2   0  -1   -0.11    0.26
  -2   0  -1    0.06    0.40
   2   0   1   -0.23    0.48
   2   0   1    0.67    0.27
  -2   0  -1    0.07    0.27
  -2   0  -1    0.10    0.23
  -2   0  -2  148.61    5.79
  -2   0  -2  153.96    6.45
   2   0   2  151.61    6.24
  -2   0  -2  156.03    6.15
  -2   0  -3   -0.02    0.22
  -2   0  -3    0.34    0.47
   2   0   3    0.14    0.23
  -2   0  -3    0.41    0.56
  -2   0  -3   -0.21    0.31
   2   0   3    0.13    0.38
  -2   0  -4   29.10    1.97
  -2   0  -4   29.32    3.35
   2   0   4   27.88    1.63
  -2   0  -4   29.70    1.74
  -2   0  -4   30.61    1.88
   2   0   4   30.98    1.95
  -2   0  -4   28.44    1.84
   2   0   4   30.32    1.79
  -2   0  -5   -0.03    0.27
  -2   0  -5   -0.04    0.53
  -2   0  -5   -0.17    0.24
   2   0   5    0.12    0.22
  -2   0  -5   -0.31    0.29
  -2   0  -5   -0.19    0.42
   2   0   5    0.27    0.51
  -2   0  -5    0.03    0.30
   2   0   5    0.08    0.37
   2   0   6   18.86    1.22
  -2   0  -6   18.88    1.24
   2   0   6   18.76    1.28
  -2   0  -6   18.25    1.20
   2   0   6   19.84    1.65
  -2   0  -6   19.42    1.83
   2   0   6   18.57    1.41
  -2   0  -7    0.09    0.33
  -2   0  -7    0.10    0.55
   2   0   7   -0.13    0.44
  -2   0  -7    0.37    0.36
  -2   0  -7   -0.09    0.45
   2   0   7    0.20    0.56
  -2   0  -7    0.06    0.34
   2   0   7   -0.53    0.37
  -2   0  -8   26.98    1.32
  -2   0  -8   27.16    2.09
   2   0   8   25.85    1.37
  -2   0  -8   28.95    1.43
  -2   0  -8   24.28    1.47
   2   0   8   28.24    1.60
  -2   0  -8   24.47    1.05
   2   0   8   26.96    1.48
  -2   0  -9   -0.11    0.28
  -2   0  -9   -0.41    0.63
   2   0   9   -0.27    0.30
  -2   0  -9    0.12    0.31
  -2   0  -9    0.37    0.38
   2   0   9   -0.36    0.53
  -2   0  -9    0.27    0.34
   2   0   9   -0.01    0.36
  -2   0 -10   13.53    1.04
  -2   0 -10   15.05    1.12
   2   0  10   14.67    1.14
  -2   0 -10   14.08    1.10
   2   0  10   14.69    1.29
  -2   0 -10   15.34    0.69
   2   0  10   17.18    1.20
  -2   0 -11    0.08    0.40
  -2   0 -11   -0.54    0.61
   2   0  11    0.13    0.28
  -2   0 -11    0.12    0.40
   2   0  11   -0.02    0.70
  -2   0 -11   -0.04    0.30
   2   0  11    0.40    0.47
  -2   0 -12   29.85    1.59
  -2   0 -12   31.44    1.97
   2   0  12   30.39    1.87
  -2   0 -12   31.97    1.78
   2   0  12   30.04    1.94
  -2   0 -12   28.58    1.58
   2   0  12   29.82    1.69
  -2   0 -13   -1.94    0.71
   2   0  13   -0.12    0.34
  -2   0 -13   -0.55    0.37
   2   0  13    0.51    0.47
  -2   0 -14    7.51    1.15
   2   0  14    7.86    0.81
  -2   0 -14    7.95    0.86
  -2   0 -15    0.44    0.85
   2   0  15   -0.21    0.37
  -2   0 -15    0.06    0.53
  -2   0 -16    0.85    0.90
   2   0  16    0.96    0.46
  -2   0 -16    0.10    0.43
  -2   0 -17    0.29    0.80
   2   0  17   -0.05    0.45
  -2   0 -17    0.50    0.38
  -2   0 -18    1.57    0.83
   2   0  18    0.80    0.50
  -2   0 -18    0.67    0.54
  -2   0 -19   -2.26    0.91
  -2   0 -19   -0.21    0.46
  -2   0 -20   -1.28    0.92
  -2   0 -20    0.73    0.50
  -2   0 -21    1.44    0.97
  -2   0 -21   -0.08    0.48
  -2  -1  22    0.25    0.60
   2  -1 -22   -0.84    0.72
   2   1 -22    0.20    0.66
   2  -1 -22   -1.02    0.62
   2   1 -22    0.08    0.48
   2  -1 -21    0.80    0.76
  -2  -1  21   -0.31    0.52
   2  -1 -21    0.43    0.64
   2   1 -21    1.14    0.72
   2  -1 -21   -0.69    0.52
   2   1 -21    0.55    0.53
   2  -1 -20    4.65    0.87
   2   1 -20    2.78    0.71
  -2  -1  20    3.88    0.54
   2  -1 -20    3.31    0.60
   2   1 -20    3.62    0.73
   2  -1 -20    4.14    0.63
   2   1 -20    3.87    0.56
   2  -1 -19    0.73    0.74
   2   1 -19    0.90    0.74
  -2  -1  19    0.45    0.41
   2  -1 -19   -0.26    0.67
   2   1 -19    1.24    0.62
   2  -1 -19    1.64    0.55
   2   1 -19    1.44    0.51
   2  -1 -18    2.11    0.58
   2   1 -18    0.97    0.83
  -2  -1  18    1.85    0.45
   2  -1 -18    0.69    0.67
   2   1 -18    0.77    0.58
   2  -1 -18    1.67    0.45
   2   1 -18    0.36    0.46
   2  -1 -17    4.10    0.75
   2   1 -17    4.54    0.77
  -2   1  17    2.28    0.47
  -2  -1  17    3.32    0.81
   2  -1 -17    3.87    0.75
   2   1 -17    4.25    0.75
   2  -1 -17    3.45    0.50
   2   1 -17    3.64    0.57
  -2   1  16   19.30    2.13
   2  -1 -16   22.04    2.30
   2   1 -16   25.39    1.59
  -2  -1  16   23.19    2.35
   2  -1 -16   26.92    0.95
   2   1 -16   25.50    0.98
   2  -1 -16   25.81    0.91
   2   1 -16   24.35    0.82
  -2   1  15    0.21    0.42
  -2  -1  15    0.06    0.59
   2   1 -15    0.14    0.36
   2  -1 -15   -0.45    0.59
   2   1 -15    0.41    0.91
   2  -1 -15    0.85    0.57
   2   1 -15    0.54    0.53
   2  -1 -15    0.76    0.39
   2   1 -15    0.42    0.51
  -2  -1  14    1.94    0.34
  -2   1  14    2.14    0.50
  -2  -1  14    1.79    0.49
   2  -1 -14    3.32    0.87
   2  -1 -14    2.14    0.41
   2   1 -14    3.40    0.40
   2  -1 -14    2.91    0.69
   2   1 -14    2.49    0.56
   2  -1 -14    2.54    0.61
   2   1 -14    2.73    0.54
   2  -1 -14    4.00    0.54
   2   1 -14    2.69    0.44
  -2  -1  13    5.17    0.69
  -2   1  13    5.55    0.85
  -2  -1  13    4.44    0.94
   2  -1 -13    4.60    0.93
   2  -1 -13    5.88    0.74
   2   1 -13    5.83    0.72
   2  -1 -13    7.79    1.06
   2   1 -13    6.19    0.97
   2  -1 -13    6.89    0.93
   2   1 -13    5.55    0.81
   2  -1 -13    6.81    0.85
   2   1 -13    7.76    0.98
  -2  -1  12    0.37    0.30
  -2   1  12    0.29    0.39
  -2  -1  12    0.38    0.47
   2  -1 -12    0.59    0.65
   2   1 -12    0.58    0.30
   2  -1 -12    0.68    0.61
   2   1 -12   -0.55    0.57
  -2   1  12    0.24    0.91
   2  -1 -12   -0.27    0.41
   2   1 -12   -0.31    0.51
   2  -1 -12    0.29    0.42
   2   1 -12    0.49    0.40
  -2   1  12    0.57    0.45
  -2  -1  12    0.45    0.41
  -2  -1  11    0.29    0.28
  -2   1  11    0.88    0.41
  -2  -1  11   -0.13    0.47
   2  -1 -11    0.57    0.62
   2   1 -11    0.21    0.30
   2  -1 -11    0.04    0.52
   2   1 -11   -0.16    0.63
  -2   1  11    0.35    0.91
   2  -1 -11    0.13    0.36
   2  -1 -11   -0.16    0.39
   2   1 -11   -0.27    0.42
  -2   1  11    0.42    0.48
   2  -1 -11    0.59    0.31
   2   1 -11    0.93    0.36
  -2   1  11    0.39    0.42
  -2  -1  11    0.28    0.39
  -2  -1  10    3.17    0.35
  -2   1  10    3.24    0.50
  -2  -1  10    3.11    0.60
   2  -1 -10    2.34    0.84
   2   1 -10    3.10    0.34
   2  -1 -10    2.82    0.58
   2   1 -10    2.92    0.61
  -2   1  10    2.66    0.76
   2  -1 -10    2.83    0.40
   2   1 -10    3.50    0.47
   2  -1 -10    2.84    0.51
   2   1 -10    3.43    0.49
  -2   1  10    3.56    0.58
   2  -1 -10    3.61    0.42
   2   1 -10    2.79    0.39
  -2   1  10    3.80    0.45
  -2  -1  10    3.60    0.48
  -2  -1   9   28.60    1.51
   2  -1  -9   27.09    2.25
   2   1  -9   25.91    1.28
   2  -1  -9   29.70    1.70
   2   1  -9   30.67    1.75
  -2   1   9   26.98    1.72
   2  -1  -9   28.15    1.67
   2   1  -9   27.71    1.59
   2  -1  -9   29.21    1.55
   2   1  -9   28.87    1.52
  -2   1   9   25.80    1.46
   2  -1  -9   28.19    1.49
   2   1  -9   29.14    1.47
  -2   1   9   29.88    1.49
  -2  -1   9   29.47    1.53
  -2  -1   8   69.37    2.60
   2  -1  -8   66.89    3.59
   2   1  -8   70.11    2.60
   2  -1  -8   69.36    2.94
   2   1  -8   67.68    2.80
  -2   1   8   71.02    3.02
   2  -1  -8   71.84    3.58
   2   1  -8   74.72    2.85
   2  -1  -8   70.33    2.78
   2   1  -8   74.86    3.00
  -2   1   8   70.55    2.79
   2  -1  -8   71.30    2.71
  -2   1   8   77.23    2.89
  -2  -1   8   75.57    2.85
  -2  -1   7   25.90    1.12
  -2   1   7   26.02    1.80
   2  -1  -7   25.77    2.03
  -2  -1   7   25.39    1.73
   2   1  -7   25.16    0.71
   2  -1  -7   30.05    1.48
   2   1  -7   26.60    1.42
  -2   1   7   28.76    1.59
  -2   1   7   24.50    0.78
   2  -1  -7   30.79    1.72
   2   1  -7   29.46    1.33
   2  -1  -7   28.78    1.36
   2   1  -7   29.59    1.43
  -2   1   7   26.70    1.34
   2  -1  -7   27.31    1.21
  -2   1   7   30.93    1.34
  -2  -1   7   26.89    1.20
  -2  -1   6   40.74    1.83
  -2   1   6   42.41    2.72
   2  -1  -6   44.50    2.20
  -2  -1   6   43.18    2.42
   2  -1  -6   41.73    2.01
   2   1  -6   42.52    2.12
  -2   1   6   36.29    1.81
  -2   1   6   40.55    1.77
   2  -1  -6   44.99    1.99
   2   1  -6   46.96    2.04
   2  -1  -6   42.29    1.93
  -2   1   6   42.62    1.96
   2   1  -6   38.38    1.80
   2  -1  -6   42.88    1.88
  -2   1   6   43.12    1.93
  -2  -1   5    9.00    0.54
  -2   1   5    9.52    0.80
   2  -1  -5   10.67    1.10
  -2  -1   5    9.72    1.03
   2  -1  -5    9.59    0.76
  -2   1   5    8.19    0.81
   2   1  -5    9.46    0.79
  -2  -1   5    8.37    0.88
  -2   1   5    8.89    0.58
   2  -1  -5    8.86    0.72
  -2  -1   5    7.55    0.50
   2   1  -5    9.34    0.65
   2  -1  -5    9.91    0.68
  -2   1   5    8.74    0.74
   2   1  -5    8.82    0.67
   2  -1  -5    8.91    0.58
  -2   1   5    9.67    0.62
  -2  -1   4   -0.04    0.23
  -2   1   4    0.35    0.39
   2  -1  -4   -0.58    0.50
  -2  -1   4   -0.08    0.45
   2  -1  -4    0.09    0.32
  -2   1   4    0.09    0.41
   2   1  -4   -0.02    0.40
  -2  -1   4   -0.17    0.57
  -2   1   4    0.12    0.25
   2  -1  -4   -0.14    0.28
  -2  -1   4    0.14    0.27
   2   1  -4   -0.19    0.34
   2  -1  -4   -0.01    0.30
  -2   1   4    0.35    0.37
   2   1  -4    0.48    0.38
  -2   1   4    0.55    0.33
   2   1  -4    0.26    0.25
  -2  -1   3   35.92    1.89
  -2   1   3   39.27    2.48
   2  -1  -3   40.24    2.39
  -2  -1   3   38.48    2.18
   2  -1  -3   38.56    2.85
  -2   1   3   37.77    2.39
   2   1  -3   36.43    2.74
  -2  -1   3   41.58    2.45
  -2   1   3   36.77    1.99
   2  -1  -3   38.72    1.89
  -2  -1   3   37.78    1.85
   2   1  -3   36.49    1.85
   2  -1  -3   33.52    2.15
  -2   1   3   40.58    2.46
   2   1  -3   33.84    2.05
  -2   1   3   34.02    2.28
   2   1  -3   36.34    2.07
  -2  -1   2  108.14    4.43
  -2   1   2  120.77    5.13
  -2  -1   2  122.50    5.71
   2   1  -2  116.56    5.06
   2  -1  -2  104.94    6.10
  -2   1   2  105.34    6.38
   2  -1  -2  109.40    4.49
  -2  -1   2  113.37    4.72
   2   1  -2  109.32    4.70
  -2   1   2  103.79    4.29
   2   1  -2  107.92    4.44
   2   1  -2  120.69    4.74
  -2  -1   2  122.03    4.78
   2   1  -1   15.28    1.54
  -2  -1   1   14.72    1.32
   2  -1  -1   12.67    1.84
  -2   1   1   12.15    1.56
  -2  -1   1   16.37    1.08
   2   1  -1   13.66    1.02
   2   1  -1   14.32    0.93
  -2  -1   1   14.32    0.97
   2   1   0   -0.18    0.23
   2  -1   0    0.33    0.48
   2   1   0   -0.04    0.23
  -2  -1   0   -0.07    0.22
   2  -1   0    0.30    0.24
   2  -1   0   -0.13    0.24
   2   1   0   -0.11    0.24
  -2  -1   0   -0.02    0.29
   2   1   1   25.64    1.54
  -2  -1  -1   24.27    1.55
  -2   1  -1   26.45    1.71
   2  -1   1   26.83    1.70
   2   1   1   23.80    1.42
  -2  -1  -1   23.69    1.43
  -2  -1  -1   26.25    1.84
   2   1   1   29.51    1.81
  -2  -1  -1   26.51    1.76
   2   1   2   48.00    2.23
  -2  -1  -2   46.17    2.06
  -2   1  -2   49.12    2.73
   2  -1   2   51.15    2.91
   2   1   2   46.52    2.21
   2  -1   2   48.52    2.22
  -2   1  -2   45.80    2.19
  -2  -1  -2   47.60    2.56
  -2  -1  -2   47.90    3.93
  -2   1  -2   49.02    2.78
   2   1   3   98.56    3.92
  -2  -1  -3   92.83    3.70
  -2   1  -3  100.17    4.38
   2  -1   3  100.58    4.49
  -2  -1  -3   99.32    4.05
   2  -1   3   97.85    3.96
  -2   1  -3   99.87    4.24
  -2  -1  -3   94.28    4.29
  -2  -1  -3  101.11    4.39
  -2   1  -3   98.15    4.14
   2   1   3   95.31    5.16
   2  -1   3  102.45    4.17
   2   1   4    1.59    0.27
  -2  -1  -4    1.47    0.27
  -2   1  -4    2.09    0.61
   2  -1   4    1.90    0.86
  -2   1  -4    1.46    0.29
  -2  -1  -4    1.23    0.37
   2  -1   4    1.40    0.33
  -2   1  -4    1.86    0.40
  -2  -1  -4    1.71    0.40
  -2  -1  -4    2.04    0.48
   2  -1   4    1.75    0.65
   2   1   4    1.74    0.66
  -2  -1  -4    1.59    0.45
  -2   1  -4    2.02    0.38
   2   1   4    1.44    0.57
   2  -1   4    1.31    0.46
   2   1   5   -0.11    0.36
  -2   1  -5    0.03    0.29
  -2  -1  -5   -0.16    0.25
   2  -1   5   -0.02    0.23
  -2   1  -5   -0.23    0.27
  -2  -1  -5   -0.14    0.29
   2  -1   5   -0.09    0.24
  -2   1  -5    0.05    0.38
  -2  -1  -5   -0.02    0.42
  -2  -1  -5   -0.37    0.65
  -2   1  -5    0.10    0.40
   2  -1   5   -0.02    0.51
   2   1   5    0.39    0.55
  -2  -1  -5   -0.16    0.33
  -2   1  -5   -0.08    0.32
   2   1   5   -0.25    0.49
   2  -1   5   -0.06    0.40
   2   1   6    2.58    0.57
  -2  -1  -6    2.51    0.38
   2  -1   6    2.28    0.39
  -2  -1  -6    3.68    0.64
  -2   1  -6    3.70    0.65
  -2  -1  -6    2.77    1.10
   2   1   6    2.44    0.57
  -2  -1  -6    2.79    0.47
   2  -1   6    2.92    0.70
  -2   1  -6    4.24    0.71
  -2  -1  -6    2.83    0.77
   2  -1   6    1.44    1.25
   2   1   6    3.30    0.91
  -2  -1  -6    3.16    0.72
  -2   1  -6    2.83    0.63
   2   1   6    3.09    0.87
   2  -1   6    3.45    1.10
   2   1   7   11.20    0.83
  -2  -1  -7   11.08    0.83
   2  -1   7   12.66    0.97
  -2  -1  -7   13.59    0.94
  -2   1  -7   13.04    0.95
  -2  -1  -7   13.21    1.48
   2   1   7   13.19    1.05
   2  -1   7   12.69    1.04
  -2  -1  -7   12.25    0.98
  -2   1  -7   14.68    1.10
  -2  -1  -7   13.15    1.07
   2  -1   7   13.88    1.20
   2   1   7   13.11    1.17
  -2  -1  -7   10.74    1.29
  -2   1  -7   12.66    0.96
   2   1   7   11.57    0.99
   2  -1   7   14.45    1.13
   2   1   8   42.33    1.83
   2  -1   8   46.08    1.89
  -2  -1  -8   46.68    1.92
  -2   1  -8   45.91    1.86
  -2  -1  -8   51.68    2.61
   2   1   8   47.51    2.03
   2  -1   8   46.50    1.96
  -2  -1  -8   46.89    2.03
  -2   1  -8   46.52    2.00
  -2  -1  -8   48.40    2.21
   2  -1   8   50.94    2.39
   2   1   8   48.19    2.29
  -2  -1  -8   47.93    2.79
  -2   1  -8   51.09    2.17
   2   1   8   48.15    2.08
   2  -1   8   52.42    2.26
   2   1   9    3.93    0.55
  -2  -1  -9    3.63    0.76
  -2  -1  -9    4.88    0.70
  -2   1  -9    5.48    0.77
  -2  -1  -9    5.42    1.28
  -2   1  -9    4.10    1.10
   2   1   9    4.60    0.71
   2  -1   9    4.52    0.64
  -2  -1  -9    5.14    0.74
  -2   1  -9    5.19    0.73
  -2  -1  -9    4.36    0.79
   2  -1   9    5.14    0.91
   2   1   9    5.54    0.90
  -2  -1  -9    4.16    0.75
  -2   1  -9    5.26    0.78
   2   1   9    4.81    0.73
   2  -1   9    6.32    0.98
   2   1  10    6.21    0.63
  -2  -1 -10    4.88    0.79
  -2  -1 -10    8.05    0.70
  -2   1 -10    6.87    0.65
  -2  -1 -10    9.16    1.06
  -2   1 -10    5.86    0.96
   2   1  10    7.75    0.72
   2  -1  10    6.75    0.64
  -2  -1 -10    7.08    0.66
  -2   1 -10    6.93    0.71
  -2  -1 -10    8.20    0.82
   2   1  10    6.95    0.89
   2  -1  10    7.67    0.91
  -2  -1 -10    7.14    0.67
  -2   1 -10    7.61    0.74
   2   1  10    6.94    0.74
   2  -1  10    7.39    0.74
   2   1  11    7.88    1.11
  -2  -1 -11    7.20    1.04
  -2  -1 -11    8.78    0.79
  -2   1 -11    8.90    0.79
  -2  -1 -11    8.42    1.06
  -2   1 -11    7.64    1.13
   2   1  11    7.45    0.84
   2  -1  11    8.96    0.87
  -2  -1 -11    9.56    0.87
  -2   1 -11    8.78    0.89
  -2  -1 -11    8.24    0.94
   2  -1  11    8.07    0.96
   2   1  11    8.31    1.01
  -2  -1 -11    7.78    0.74
  -2   1 -11   10.67    0.64
   2   1  11    8.56    0.86
   2  -1  11    7.93    0.82
  -2  -1 -12   10.17    0.72
  -2   1 -12   12.85    0.84
  -2  -1 -12   11.31    1.10
  -2   1 -12   12.61    1.20
   2   1  12    9.69    0.79
   2  -1  12   11.18    0.86
  -2  -1 -12   10.93    0.82
  -2   1 -12   11.86    0.87
  -2  -1 -12   10.01    0.81
   2   1  12    9.92    0.96
   2  -1  12   10.15    1.01
  -2  -1 -12   10.69    0.81
  -2   1 -12   10.19    0.78
   2   1  12   11.29    0.92
   2  -1  12   11.00    0.86
  -2  -1 -13   12.84    1.54
  -2   1 -13   11.44    1.39
   2   1  13   10.64    1.04
   2  -1  13   12.96    1.24
  -2  -1 -13   10.85    1.14
   2   1  13    8.42    1.21
  -2  -1 -13   11.43    1.22
  -2   1 -13   11.02    1.09
   2   1  13   11.12    1.18
   2  -1  13    9.87    1.15
  -2  -1 -14    6.94    0.82
  -2   1 -14    8.25    1.21
   2  -1  14    6.96    0.53
  -2  -1 -14    6.55    0.98
  -2  -1 -14    8.54    0.94
  -2   1 -14    7.55    0.88
   2   1  14    7.04    0.83
  -2  -1 -15   -0.34    0.80
  -2   1 -15    0.70    0.97
   2  -1  15    0.21    0.61
  -2  -1 -15    0.14    0.56
  -2  -1 -15    0.21    0.31
  -2   1 -15   -0.47    0.45
  -2  -1 -16   20.77    2.32
  -2   1 -16   22.20    2.50
   2  -1  16   19.31    2.01
  -2  -1 -16   16.68    1.80
  -2  -1 -16   19.52    2.01
  -2   1 -16   22.03    2.24
  -2  -1 -17    1.82    0.77
  -2   1 -17    0.94    0.84
   2  -1  17    0.16    0.46
  -2  -1 -17    0.93    0.50
  -2   1 -17    0.40    0.55
  -2  -1 -18    1.49    0.79
  -2   1 -18    3.29    0.98
   2  -1  18    2.25    0.46
  -2  -1 -18    2.62    0.59
  -2   1 -18    2.34    0.47
  -2  -1 -19   -0.31    0.98
  -2   1 -19    0.60    0.93
   2  -1  19   -0.05    0.42
  -2  -1 -19    0.10    0.39
  -2   1 -19    0.27    0.51
  -2  -1 -20   -0.64    0.91
  -2   1 -20    0.33    0.91
   2  -1  20    0.48    0.55
  -2   1 -20   -0.36    0.56
  -2  -1 -20   -0.18    0.45
  -2   1 -20    0.34    0.54
  -2  -1 -21    0.97    0.94
  -2   1 -21   -0.07    0.97
  -2   1 -21   -0.06    0.66
  -2  -1 -21   -0.29    0.50
  -2   1 -21    0.38    0.47
   2  -2 -22    1.66    0.73
  -2  -2  22    4.22    0.61
   2  -2 -22    3.43    0.74
   2   2 -22    2.91    0.69
   2  -2 -22    2.58    0.53
   2   2 -22    2.99    0.65
   2  -2 -21    0.49    0.79
  -2  -2  21   -0.31    0.51
   2  -2 -21   -0.62    0.71
   2   2 -21    0.13    0.71
   2  -2 -21   -0.02    0.60
   2   2 -21    0.04    0.49
   2  -2 -20    3.41    0.73
  -2  -2  20    4.62    0.56
   2  -2 -20    3.70    0.72
   2   2 -20    5.11    0.93
   2  -2 -20    4.19    0.54
   2   2 -20    5.87    0.90
   2  -2 -19    0.93    0.92
   2   2 -19    0.38    0.86
  -2  -2  19    0.14    0.47
   2  -2 -19    0.84    0.61
   2   2 -19   -1.03    0.63
   2  -2 -19   -0.01    0.50
   2   2 -19    0.71    0.55
   2  -2 -18    9.87    1.09
   2   2 -18    9.99    1.27
  -2  -2  18   10.34    1.00
   2  -2 -18    9.17    1.01
   2   2 -18   10.95    1.19
   2  -2 -18   10.09    0.98
   2   2 -18    8.94    0.90
   2  -2 -17   -0.71    0.76
   2   2 -17    0.58    0.78
  -2  -2  17    0.14    0.50
   2  -2 -17    0.16    0.60
   2   2 -17   -0.44    0.72
   2  -2 -17    0.38    0.43
   2   2 -17    0.34    0.50
  -2   2  16    0.38    0.42
  -2  -2  16    0.14    0.55
   2   2 -16    1.42    0.39
   2  -2 -16    1.65    0.66
   2   2 -16    0.30    0.73
  -2  -2  16    1.48    0.45
   2  -2 -16    1.34    0.58
   2   2 -16    1.98    0.56
   2  -2 -16    1.64    0.41
   2   2 -16    0.82    0.45
  -2   2  15   18.54    2.03
  -2  -2  15   19.11    2.19
   2  -2 -15   18.52    2.33
   2   2 -15   23.98    2.48
   2  -2 -15   25.13    2.72
   2   2 -15   20.68    2.28
  -2  -2  15   19.85    2.13
   2  -2 -15   26.84    2.82
   2   2 -15   23.17    2.49
   2  -2 -15   22.04    2.34
   2   2 -15   26.41    2.73
  -2  -2  14    4.33    0.58
  -2   2  14    4.46    0.70
  -2  -2  14    5.51    0.82
   2  -2 -14    3.85    0.84
   2   2 -14    5.53    0.61
   2  -2 -14    5.27    0.83
   2   2 -14    5.46    0.89
   2  -2 -14    5.89    0.76
   2   2 -14    5.96    0.81
   2  -2 -14    6.08    0.70
   2   2 -14    5.61    0.66
  -2  -2  13    0.96    0.31
  -2   2  13    1.06    0.40
  -2  -2  13    1.44    0.52
   2  -2 -13    0.88    0.72
   2   2 -13    1.01    0.35
   2  -2 -13    0.64    0.52
   2   2 -13    1.89    0.55
  -2   2  13    1.29    0.89
   2  -2 -13    1.79    0.48
   2   2 -13    0.25    0.50
   2  -2 -13    1.20    0.42
   2   2 -13    1.65    0.41
  -2  -2  12   36.52    1.95
  -2   2  12   33.61    2.02
   2  -2 -12   34.45    2.63
   2   2 -12   34.84    1.93
   2  -2 -12   41.50    2.40
   2   2 -12   38.02    2.38
  -2   2  12   40.68    2.52
   2  -2 -12   43.58    2.47
   2   2 -12   41.09    2.23
   2  -2 -12   40.94    2.23
   2   2 -12   41.51    2.15
  -2   2  12   40.92    2.18
  -2  -2  11    0.53    0.32
  -2   2  11    0.14    0.39
  -2  -2  11   -0.15    0.60
   2  -2 -11    0.01    0.58
   2   2 -11   -0.07    0.26
   2  -2 -11    0.25    0.44
   2   2 -11    0.24    0.42
  -2   2  11    0.59    0.81
   2  -2 -11   -0.08    0.34
   2  -2 -11    0.05    0.43
   2   2 -11    0.21    0.45
  -2   2  11    0.24    0.54
   2  -2 -11    0.35    0.33
   2   2 -11    0.51    0.29
  -2   2  11    0.30    0.37
  -2  -2  11    0.05    0.51
  -2  -2  10    0.52    0.25
  -2   2  10    0.71    0.44
   2  -2 -10    0.09    0.53
  -2  -2  10    0.54    0.51
   2   2 -10    0.40    0.40
   2  -2 -10    2.03    0.65
   2   2 -10    0.45    0.61
  -2   2  10    0.80    0.90
   2  -2 -10    0.28    0.50
   2   2 -10    0.67    0.40
   2  -2 -10    1.09    0.50
   2   2 -10    1.26    0.56
  -2   2  10    0.37    0.75
   2  -2 -10    0.76    0.34
  -2   2  10    0.23    0.48
  -2  -2  10    1.26    0.44
  -2  -2   9   22.07    1.18
  -2   2   9   22.68    1.46
   2  -2  -9   21.01    1.72
  -2  -2   9   21.33    1.94
   2   2  -9   22.43    1.24
   2  -2  -9   24.77    1.63
   2   2  -9   21.60    1.70
  -2   2   9   20.24    2.34
   2  -2  -9   21.71    1.46
   2   2  -9   20.91    0.93
   2  -2  -9   24.05    1.50
  -2   2   9   22.37    1.67
   2   2  -9   23.99    1.50
   2  -2  -9   23.53    1.33
  -2   2   9   24.34    1.50
  -2  -2   9   23.28    1.39
  -2  -2   8   36.40    1.51
  -2   2   8   32.89    1.91
   2  -2  -8   36.02    2.36
   2   2  -8   33.97    1.44
   2  -2  -8   38.85    1.73
  -2   2   8   35.21    1.79
   2   2  -8   37.71    2.00
   2  -2  -8   35.55    2.04
   2   2  -8   34.24    1.45
   2  -2  -8   38.84    1.66
  -2   2   8   35.11    1.58
   2   2  -8   35.45    1.59
   2  -2  -8   38.89    1.66
  -2   2   8   36.81    1.54
  -2  -2   7    6.25    0.40
  -2   2   7    7.60    0.83
   2  -2  -7    6.71    0.92
  -2  -2   7    6.57    0.68
   2   2  -7    6.91    0.59
   2  -2  -7    6.46    0.58
  -2   2   7    6.89    0.87
   2   2  -7    6.66    0.70
   2  -2  -7    6.95    0.64
   2   2  -7    6.95    0.60
   2  -2  -7    7.22    0.74
  -2   2   7    6.02    0.59
   2   2  -7    6.52    0.56
   2  -2  -7    6.53    0.47
  -2   2   7    6.57    0.46
  -2  -2   6    9.69    0.80
  -2   2   6    8.79    0.92
   2  -2  -6   10.68    0.84
  -2  -2   6    9.43    1.95
   2   2  -6    9.19    1.00
   2  -2  -6    9.92    0.70
  -2   2   6   10.87    0.90
   2   2  -6    9.48    0.88
   2  -2  -6   10.27    0.78
   2   2  -6    8.96    0.70
   2  -2  -6    9.19    0.72
  -2   2   6   10.86    0.95
   2   2  -6    8.88    0.67
   2  -2  -6    9.26    0.63
  -2   2   6    9.82    0.73
   2   2  -6    8.42    0.59
  -2  -2   5   11.45    0.64
  -2   2   5   12.32    0.99
   2  -2  -5   11.83    0.81
   2   2  -5   11.55    0.66
   2  -2  -5   12.20    1.43
  -2   2   5   11.60    0.92
   2   2  -5   11.00    0.92
   2  -2  -5   11.55    0.72
  -2  -2   5   10.07    0.66
   2   2  -5   11.85    0.58
   2  -2  -5   11.67    0.70
  -2   2   5   12.23    0.98
   2  -2  -5   12.08    0.85
  -2   2   5   11.62    0.78
   2   2  -5   13.38    0.90
  -2  -2   5   10.04    0.67
   2   2  -4   10.11    0.65
  -2  -2   4    9.70    0.67
  -2   2   4   11.42    0.86
   2  -2  -4   11.73    0.79
   2   2  -4    8.89    0.66
   2  -2  -4   10.72    1.23
  -2   2   4    8.21    1.49
   2   2  -4    8.86    1.06
   2  -2  -4   10.12    0.75
  -2  -2   4    9.14    0.66
   2   2  -4    8.83    0.62
   2  -2  -4    9.40    0.86
  -2   2   4    9.32    0.90
   2  -2  -4    9.02    0.72
  -2   2   4    9.50    0.79
   2   2  -4    9.21    0.69
  -2  -2   4    8.94    0.71
   2   2  -3    5.53    0.42
  -2  -2   3    5.58    0.61
  -2   2   3    6.69    0.66
   2  -2  -3    6.45    0.75
   2  -2  -3    6.45    1.09
  -2   2   3    5.97    1.13
   2   2  -3    4.83    0.88
  -2  -2   3    5.99    0.50
   2   2  -3    5.55    0.58
   2  -2  -3    5.33    0.53
  -2   2   3    4.74    0.54
   2  -2  -3    5.02    0.48
  -2   2   3    5.53    0.50
   2   2  -3    5.49    0.52
  -2  -2   3    5.32    0.52
  -2  -2   2   66.12    2.81
  -2   2   2   58.79    2.59
  -2  -2   2   60.68    2.59
   2  -2  -2   58.87    4.29
  -2   2   2   64.76    4.43
  -2  -2   2   63.58    2.71
  -2   2   2   60.26    2.52
  -2  -2   2   70.35    2.94
   2  -2  -1    3.75    0.42
  -2  -2   1    4.33    0.92
   2   2  -1    4.63    1.13
  -2   2   1    2.99    0.36
   2   2  -1    3.90    0.46
  -2  -2   1    3.24    0.41
   2   2   0   82.02    3.46
   2  -2   0   95.29    4.12
  -2  -2   0   81.72    3.64
   2   2   0   83.07    3.99
   2   2   0   96.05    4.21
   2   2   0   84.26    3.50
  -2  -2   0   87.93    4.01
   2   2   1    6.09    0.57
  -2  -2  -1    5.79    0.49
  -2   2  -1    6.44    0.55
   2  -2   1    7.10    0.65
  -2  -2  -1    5.69    0.73
   2   2   1    6.99    0.87
  -2  -2  -1    6.39    0.55
   2   2   1    6.53    0.61
   2   2   1    6.74    0.56
   2   2   2   34.01    1.68
  -2  -2  -2   32.89    0.85
  -2   2  -2   35.52    1.69
   2  -2   2   34.58    1.98
  -2   2  -2   30.42    1.78
  -2  -2  -2   31.20    2.54
   2   2   2   33.59    2.43
  -2  -2  -2   32.72    2.00
   2   2   2   33.48    1.66
  -2   2  -2   33.06    1.79
  -2  -2  -2   29.94    2.30
   2   2   3   10.28    0.64
  -2  -2  -3    9.43    0.59
  -2   2  -3   10.31    0.75
   2  -2   3    9.50    0.72
   2  -2   3    7.76    0.52
  -2   2  -3    9.89    0.63
  -2  -2  -3    7.54    0.80
   2   2   3   10.20    1.03
   2  -2   3    9.28    0.80
  -2  -2  -3    9.36    0.69
   2   2   3    9.56    0.74
  -2   2  -3    8.08    0.75
  -2  -2  -3   10.83    0.92
  -2  -2  -3    9.18    0.77
   2   2   3    9.50    0.95
   2  -2   3    9.93    0.75
   2   2   4   14.16    0.92
  -2  -2  -4   12.78    1.32
  -2   2  -4   14.48    0.97
   2  -2   4   12.75    1.02
   2  -2   4   13.93    0.88
  -2   2  -4   13.14    0.82
   2   2   4   12.91    1.26
   2  -2   4   14.20    1.02
  -2   2  -4   11.97    0.93
  -2  -2  -4   14.38    1.09
   2   2   4   13.63    0.98
  -2  -2  -4   15.56    1.11
  -2  -2  -4   12.45    0.95
   2   2   4   12.28    1.01
  -2   2  -4   13.45    0.96
   2  -2   4   14.28    1.02
   2   2   5    2.16    0.39
  -2   2  -5    2.49    0.33
  -2  -2  -5    2.65    0.54
   2  -2   5    2.48    0.54
   2  -2   5    2.99    0.36
  -2   2  -5    2.24    0.39
  -2  -2  -5    2.40    0.34
   2  -2   5    2.39    0.33
  -2   2  -5    2.31    0.38
  -2  -2  -5    2.54    0.52
   2   2   5    1.95    0.46
   2   2   5    2.42    0.57
  -2  -2  -5    2.25    0.45
   2   2   5    2.86    0.69
  -2   2  -5    2.56    0.43
   2  -2   5    2.58    0.56
  -2   2  -6    0.35    0.29
   2   2   6    0.18    0.25
  -2  -2  -6    0.00    0.27
   2  -2   6    0.38    0.42
   2  -2   6    0.13    0.25
  -2   2  -6    0.33    0.33
  -2  -2  -6    0.33    0.28
   2  -2   6    0.09    0.25
  -2   2  -6    0.39    0.34
  -2  -2  -6    0.26    0.43
   2   2   6    0.29    0.51
   2  -2   6    1.48    0.58
   2   2   6    0.44    0.67
  -2  -2  -6   -0.03    0.37
   2   2   6    0.44    0.42
  -2   2  -6    0.46    0.33
   2  -2   6    0.14    0.48
  -2   2  -7    2.41    0.40
   2   2   7    2.22    0.33
  -2  -2  -7    2.63    0.36
  -2  -2  -7    3.13    0.35
   2  -2   7    2.45    0.30
  -2   2  -7    2.60    0.36
  -2  -2  -7    1.80    0.55
  -2  -2  -7    2.32    0.36
   2  -2   7    2.42    0.31
  -2   2  -7    2.72    0.44
  -2  -2  -7    2.51    0.53
   2  -2   7    3.14    0.72
   2   2   7    2.68    0.73
  -2  -2  -7    2.32    0.36
  -2   2  -7    2.26    0.40
   2   2   7    2.21    0.43
   2  -2   7    2.63    0.48
   2   2   8    7.43    0.81
  -2  -2  -8    8.09    0.92
  -2  -2  -8    8.14    0.87
   2  -2   8    8.06    0.84
  -2   2  -8    8.13    0.81
  -2  -2  -8    7.85    1.20
  -2  -2  -8    7.96    0.78
   2  -2   8    7.38    0.80
  -2   2  -8    8.02    0.94
  -2  -2  -8    8.06    1.10
   2  -2   8    8.89    1.09
   2   2   8    8.91    1.10
  -2  -2  -8    7.09    0.90
  -2   2  -8    8.19    1.00
   2   2   8    7.55    0.93
   2  -2   8    7.57    0.95
  -2  -2  -9   51.65    2.39
   2  -2   9   52.86    2.43
  -2   2  -9   54.16    2.50
  -2  -2  -9   51.34    2.75
  -2  -2  -9   51.02    2.53
   2  -2   9   54.90    2.64
  -2   2  -9   50.67    2.60
  -2  -2  -9   52.02    2.49
   2  -2   9   50.21    2.52
   2   2   9   51.71    2.57
  -2  -2  -9   51.16    2.59
  -2   2  -9   55.13    2.64
   2   2   9   46.21    2.26
   2  -2   9   54.15    2.56
   2   2  10   12.32    1.06
  -2  -2 -10   12.06    1.25
   2  -2  10   14.98    0.65
  -2  -2 -10   15.97    1.03
  -2   2 -10   16.61    1.10
  -2  -2 -10   16.16    1.28
  -2  -2 -10   15.59    1.04
   2  -2  10   14.59    1.17
  -2   2 -10   16.11    1.13
  -2  -2 -10   14.38    1.15
   2  -2  10   14.65    1.32
   2   2  10   14.71    1.27
  -2  -2 -10   14.80    1.20
  -2   2 -10   14.33    1.11
   2   2  10   14.91    0.74
   2  -2  10   14.87    0.70
   2   2  11    0.05    0.22
  -2  -2 -11    0.11    0.46
  -2  -2 -11    0.00    0.33
  -2   2 -11    0.29    0.37
  -2  -2 -11   -1.01    0.66
  -2   2 -11   -0.19    0.72
   2  -2  11    0.42    0.36
  -2  -2 -11    0.24    0.44
  -2   2 -11    0.25    0.49
  -2  -2 -11    0.40    0.46
   2  -2  11   -0.03    0.55
   2   2  11    0.52    0.55
  -2  -2 -11    0.36    0.31
  -2   2 -11    0.10    0.38
   2   2  11    0.31    0.44
   2  -2  11   -0.15    0.50
   2   2  12    0.26    0.31
  -2  -2 -12    0.52    0.59
  -2   2 -12    1.13    0.59
  -2  -2 -12    0.88    1.06
  -2   2 -12    0.34    1.15
   2  -2  12    1.35    0.61
  -2  -2 -12    0.20    0.62
  -2   2 -12    1.13    0.67
  -2  -2 -12    0.86    0.64
   2   2  12    0.32    0.97
  -2  -2 -12    0.10    0.53
  -2   2 -12    0.94    0.52
   2   2  12    0.68    0.61
   2  -2  12    0.73    0.76
   2   2  13   -0.05    0.24
  -2  -2 -13    0.29    0.50
  -2   2 -13   -0.18    0.38
  -2  -2 -13    0.01    0.71
  -2   2 -13    0.47    0.83
   2  -2  13   -0.04    0.34
  -2  -2 -13   -0.06    0.51
   2   2  13   -0.46    0.65
  -2  -2 -13   -0.27    0.38
  -2   2 -13    0.30    0.48
   2   2  13    0.33    0.38
   2   2  14    0.32    0.31
  -2  -2 -14    0.30    0.69
  -2  -2 -14    0.52    0.76
  -2   2 -14   -0.19    0.87
   2  -2  14    0.26    0.39
  -2  -2 -14    0.84    0.53
  -2  -2 -14    0.70    0.32
  -2   2 -14   -0.11    0.48
   2   2  14    0.31    0.48
  -2  -2 -15   21.85    2.43
  -2   2 -15   21.89    2.49
   2  -2  15   23.12    2.41
  -2  -2 -15   22.13    2.38
  -2   2 -15   16.15    1.80
  -2  -2 -15   21.10    2.26
  -2   2 -15   22.72    2.37
  -2  -2 -16   -0.37    0.73
  -2   2 -16   -0.33    0.92
   2  -2  16    0.21    0.38
  -2  -2 -16    0.71    0.63
  -2   2 -16   -0.17    0.57
  -2  -2 -16    0.74    0.46
  -2   2 -16   -0.10    0.40
  -2  -2 -17    0.14    0.78
  -2   2 -17    0.88    1.11
   2  -2  17    0.17    0.45
  -2  -2 -17   -0.27    0.68
  -2   2 -17    0.07    0.73
  -2  -2 -17    0.10    0.42
  -2   2 -17   -0.16    0.59
  -2  -2 -18    3.40    1.05
  -2   2 -18    2.36    0.98
   2  -2  18    2.80    0.61
  -2  -2 -18    3.49    0.72
  -2   2 -18    2.79    0.72
  -2  -2 -18    1.82    0.41
  -2   2 -18    2.91    0.55
  -2  -2 -19    1.17    0.77
  -2   2 -19   -0.86    1.03
   2  -2  19    0.98    0.54
  -2  -2 -19    0.52    0.76
  -2   2 -19    0.33    0.77
  -2  -2 -19    0.50    0.42
  -2   2 -19    0.09    0.51
  -2  -2 -20   -0.54    1.27
  -2   2 -20    0.29    0.88
   2  -2  20   -0.56    0.49
  -2  -2 -20    0.18    0.65
  -2   2 -20    0.03    0.79
  -2  -2 -20   -0.26    0.46
  -2   2 -20   -1.34    0.49
  -2  -2 -21   -1.13    0.96
  -2   2 -21   -0.44    1.05
   2  -2  21   -0.45    0.59
  -2  -2 -21   -0.37    0.76
  -2   2 -21   -0.04    0.88
  -2  -2 -21    0.78    0.57
  -2   2 -21   -0.47    0.49
   2  -3 -21    0.92    0.75
  -2  -3  21    1.20    0.49
   2  -3 -21    0.46    0.71
   2   3 -21    2.32    0.70
   2  -3 -21    0.16    0.51
   2   3 -21    1.29    0.49
   2  -3 -20    0.22    0.65
  -2  -3  20    0.33    0.54
   2  -3 -20    0.20    0.64
   2   3 -20   -0.57    0.79
   2  -3 -20   -0.49    0.51
   2   3 -20    0.04    0.48
   2  -3 -19    0.71    0.82
  -2  -3  19    1.30    0.54
   2  -3 -19    0.58    0.60
   2   3 -19    0.58    0.80
   2  -3 -19    1.10    0.51
   2   3 -19    0.92    0.56
   2  -3 -18    0.17    0.83
   2   3 -18   -0.57    0.84
  -2  -3  18    0.56    0.47
   2  -3 -18    1.76    0.64
   2   3 -18   -0.50    0.71
   2  -3 -18   -0.68    0.45
   2   3 -18    0.56    0.53
   2  -3 -17   16.27    1.68
   2   3 -17   12.75    1.48
  -2  -3  17   16.02    1.58
   2  -3 -17   17.65    1.76
   2   3 -17   17.75    1.77
   2  -3 -17   13.78    1.43
   2   3 -17   14.73    1.45
  -2   3  16    3.16    0.47
   2  -3 -16    3.20    0.71
   2   3 -16    5.04    1.19
  -2  -3  16    4.60    1.00
   2  -3 -16    7.25    0.93
   2   3 -16    6.76    1.17
   2  -3 -16    3.44    0.75
   2   3 -16    5.39    1.18
  -2   3  15    0.30    0.47
  -2  -3  15    0.49    0.57
   2  -3 -15    0.52    0.64
   2   3 -15    0.66    0.44
   2  -3 -15    0.21    0.62
   2   3 -15    0.43    0.80
  -2  -3  15    0.24    0.56
   2  -3 -15   -0.40    0.55
   2   3 -15    0.54    0.75
   2  -3 -15    0.19    0.39
   2   3 -15    1.06    0.54
  -2  -3  14   16.89    1.63
  -2   3  14   17.30    1.78
  -2  -3  14   14.59    1.80
   2  -3 -14   13.76    1.82
   2   3 -14   17.20    1.64
   2  -3 -14   17.43    2.00
   2   3 -14   19.49    2.00
   2  -3 -14   18.39    2.37
   2   3 -14   18.82    1.90
   2  -3 -14   16.78    1.82
   2   3 -14   18.78    1.79
  -2  -3  13    1.29    0.30
  -2   3  13    1.70    0.38
  -2  -3  13    0.95    0.62
   2  -3 -13    1.99    0.66
   2   3 -13    0.87    0.70
   2  -3 -13    2.03    0.56
   2   3 -13    1.33    0.65
  -2   3  13    0.97    0.84
   2  -3 -13    1.77    0.51
   2   3 -13    1.72    0.58
   2  -3 -13    1.59    0.44
   2   3 -13    2.00    0.38
  -2   3  13    0.86    0.48
  -2  -3  12    1.31    0.31
  -2   3  12    1.10    0.38
   2  -3 -12    0.97    0.66
  -2  -3  12    0.95    0.62
   2   3 -12    1.04    0.37
   2  -3 -12    1.27    0.49
   2   3 -12    1.30    0.68
  -2   3  12    0.47    0.74
   2  -3 -12    1.11    0.46
   2   3 -12    0.57    0.58
   2  -3 -12    0.81    0.36
  -2   3  12    1.34    0.39
  -2  -3  11    4.10    0.61
  -2   3  11    5.39    0.76
   2  -3 -11    4.01    0.87
  -2  -3  11    4.40    0.91
   2   3 -11    4.64    0.53
   2  -3 -11    5.08    0.74
   2   3 -11    5.80    0.99
  -2   3  11    4.66    1.29
   2  -3 -11    4.39    0.71
   2  -3 -11    4.44    1.03
  -2   3  11    4.89    0.90
   2   3 -11    5.01    0.67
   2  -3 -11    5.12    0.91
  -2   3  11    4.51    0.71
  -2  -3  11    4.73    0.70
  -2  -3  10   10.21    0.93
  -2   3  10   11.13    1.02
   2  -3 -10   10.48    1.07
  -2  -3  10    9.36    1.29
   2   3 -10   10.23    0.90
   2  -3 -10   11.99    1.66
  -2   3  10   11.59    1.95
   2   3 -10    9.68    1.08
   2  -3 -10   10.54    0.79
   2  -3 -10   10.62    1.32
  -2   3  10   11.05    1.39
   2   3 -10   11.48    0.97
   2  -3 -10   11.61    1.14
  -2   3  10   11.12    1.14
  -2  -3   9    1.80    0.27
  -2   3   9    2.24    0.45
   2  -3  -9    2.13    0.60
  -2  -3   9    1.52    0.62
   2   3  -9    1.32    0.49
   2  -3  -9    2.56    0.62
  -2   3   9    1.56    0.78
   2   3  -9    2.17    0.61
   2  -3  -9    2.30    0.40
   2   3  -9    2.03    0.40
   2  -3  -9    2.40    0.71
  -2   3   9    2.51    0.62
   2   3  -9    2.05    0.44
   2  -3  -9    1.85    0.44
  -2   3   9    1.83    0.47
  -2  -3   8   12.87    1.08
  -2   3   8   15.01    1.35
   2  -3  -8   10.83    1.36
  -2  -3   8   10.32    1.35
   2   3  -8   11.20    1.07
  -2   3   8   12.86    2.08
   2   3  -8   10.99    1.45
   2  -3  -8   14.57    1.52
   2   3  -8   10.23    0.95
   2  -3  -8   13.62    1.75
  -2   3   8   12.31    1.68
   2  -3  -8   12.41    1.45
  -2   3   8   11.89    1.27
   2   3  -8   11.71    1.01
   2   3  -7   64.58    2.48
  -2  -3   7   68.02    2.51
  -2   3   7   63.57    3.16
   2  -3  -7   67.79    2.79
   2   3  -7   63.39    2.55
   2   3  -7   65.42    3.05
   2  -3  -7   65.41    3.03
   2   3  -7   68.33    2.67
   2  -3  -7   79.16    3.91
  -2   3   7   70.19    3.99
   2  -3  -7   64.00    2.76
  -2   3   7   66.55    3.19
   2   3  -7   70.03    2.65
  -2  -3   7   64.82    2.51
   2   3  -6   22.57    1.32
  -2  -3   6   25.69    1.09
  -2   3   6   25.43    1.22
   2  -3  -6   26.12    1.35
   2   3  -6   23.77    0.87
   2  -3  -6   27.03    1.31
   2   3  -6   25.56    1.19
   2  -3  -6   28.37    1.88
  -2   3   6   21.30    2.19
   2  -3  -6   27.86    1.47
  -2   3   6   24.97    1.57
   2   3  -6   25.51    1.19
  -2  -3   6   28.29    1.34
   2   3  -5   10.80    0.63
  -2  -3   5   10.45    0.67
  -2   3   5   11.92    0.75
   2  -3  -5   12.05    0.96
  -2  -3   5    9.57    0.59
   2   3  -5    9.12    0.72
   2  -3  -5   11.51    1.82
  -2   3   5   10.65    1.83
  -2  -3   5    7.96    0.56
   2   3  -5   10.54    0.82
   2  -3  -5   11.70    1.31
   2  -3  -5    9.27    0.82
  -2   3   5   11.53    1.10
   2   3  -5   10.90    0.75
  -2  -3   5   10.64    0.74
   2   3  -4    6.57    0.50
  -2  -3   4    6.15    0.46
  -2   3   4    6.16    0.58
   2  -3  -4    6.49    0.63
  -2  -3   4    5.75    0.46
   2   3  -4    5.52    0.50
   2  -3  -4    6.80    0.77
  -2   3   4    6.05    1.10
  -2  -3   4    6.13    0.47
   2  -3  -4    6.42    0.94
   2  -3  -4    6.28    0.55
  -2   3   4    5.99    0.73
   2   3  -4    6.04    0.48
  -2  -3   4    6.39    0.53
   2   3  -3   23.97    1.43
  -2  -3   3   24.55    1.46
  -2   3   3   27.44    1.68
   2  -3  -3   23.21    1.51
  -2  -3   3   25.70    1.58
   2   3  -3   25.85    1.87
   2  -3  -3   21.53    1.27
  -2   3   3   23.99    1.47
  -2  -3   3   23.83    1.40
   2  -3  -3   23.57    1.41
  -2   3   3   21.18    1.32
   2   3  -3   25.18    1.47
  -2  -3   3   26.21    1.62
   2   3  -2    0.55    0.23
  -2  -3   2    0.31    0.34
  -2  -3   2    0.15    0.34
   2  -3  -2    0.31    0.29
   2   3  -2    0.05    0.50
   2  -3  -2    0.22    0.28
  -2   3   2    0.68    0.30
   2   3  -2    0.24    0.44
  -2  -3   2    0.01    0.51
  -2  -3   1   15.27    1.04
   2   3  -1   14.81    1.56
   2  -3  -1   15.32    1.09
  -2   3   1   17.79    1.40
   2   3  -1   15.25    2.01
  -2  -3   1   15.41    1.74
   2   3   0   11.11    0.77
  -2   3   0   12.56    0.94
   2  -3   0   14.50    1.09
  -2  -3   0   13.25    0.95
   2   3   0   13.59    1.09
  -2   3   0   13.57    0.86
   2   3   0   13.09    0.95
  -2  -3   0   11.93    0.92
   2   3   1  159.68    6.46
  -2  -3  -1  147.92    5.79
  -2   3  -1  166.13    6.65
   2  -3   1  161.05    6.41
  -2   3  -1  152.11    6.23
  -2  -3  -1  155.90    6.27
   2   3   1  161.32    6.53
   2   3   1  148.48    5.82
   2   3   1  161.42    6.39
  -2  -3  -1  143.62    7.50
   2   3   2    9.92    0.66
  -2  -3  -2   10.08    0.67
  -2   3  -2   10.71    0.73
   2  -3   2   10.48    0.72
   2  -3   2    8.77    0.71
  -2   3  -2   10.31    0.76
  -2  -3  -2    9.55    0.79
   2   3   2   10.05    1.01
  -2  -3  -2   10.31    0.69
   2   3   2   10.43    0.72
  -2   3  -2   10.75    0.95
   2   3   3   16.26    1.04
  -2  -3  -3   15.60    0.95
  -2   3  -3   17.61    1.15
   2  -3   3   16.08    1.08
   2  -3   3   17.13    1.08
  -2   3  -3   15.27    1.04
  -2  -3  -3   14.72    1.30
   2   3   3   17.36    1.65
   2  -3   3   15.17    1.10
  -2  -3  -3   16.08    1.04
   2   3   3   15.54    1.05
  -2   3  -3   16.99    1.25
  -2  -3  -3   15.91    2.10
   2  -3   3   16.85    1.30
  -2  -3  -3   15.31    1.49
   2   3   4    4.59    0.40
  -2  -3  -4    4.53    0.46
  -2   3  -4    5.45    0.46
   2  -3   4    5.16    0.52
   2  -3   4    4.63    0.41
  -2   3  -4    4.36    0.44
  -2  -3  -4    5.25    0.71
   2   3   4    4.99    0.79
   2  -3   4    4.40    0.40
  -2  -3  -4    5.02    0.54
   2   3   4    4.24    0.53
  -2   3  -4    5.39    0.63
  -2  -3  -4    5.12    0.79
   2  -3   4    5.48    0.73
  -2  -3  -4    4.64    0.44
   2   3   4    5.08    0.60
   2  -3   4    4.15    0.57
   2   3   5    8.20    0.58
  -2   3  -5    8.98    0.54
  -2  -3  -5    8.69    0.87
   2  -3   5    8.45    0.69
   2  -3   5    8.16    0.54
  -2   3  -5    8.92    0.56
   2   3   5    7.47    0.90
   2  -3   5    8.97    0.72
  -2   3  -5    6.73    0.54
  -2  -3  -5    9.87    0.73
   2   3   5    8.88    0.78
  -2  -3  -5    7.65    0.65
   2   3   5    8.02    0.97
   2  -3   5    9.76    0.75
   2   3   6    2.26    0.47
  -2   3  -6    2.58    0.35
  -2  -3  -6    2.43    0.58
   2  -3   6    2.37    0.52
   2  -3   6    2.42    0.34
  -2   3  -6    2.83    0.58
  -2  -3  -6    2.58    0.35
   2  -3   6    2.41    0.40
  -2   3  -6    2.79    0.53
  -2  -3  -6    2.34    0.57
   2   3   6    3.03    0.60
   2   3   6    2.66    0.63
  -2  -3  -6    2.12    0.45
   2   3   6    2.39    0.50
  -2   3  -6    2.99    0.46
   2  -3   6    1.96    0.75
  -2   3  -7   24.39    0.86
   2   3   7   24.01    0.97
  -2  -3  -7   26.12    1.24
   2  -3   7   21.66    1.61
   2  -3   7   25.89    1.15
  -2   3  -7   28.45    1.36
  -2  -3  -7   26.81    1.21
   2  -3   7   25.22    0.97
  -2   3  -7   26.50    1.33
  -2  -3  -7   28.42    1.63
   2   3   7   28.15    1.49
   2   3   7   27.92    1.71
  -2  -3  -7   25.83    1.31
   2   3   7   24.80    1.22
  -2   3  -7   28.39    1.44
   2  -3   7   28.69    1.52
  -2   3  -8    0.61    0.22
   2   3   8    0.69    0.29
  -2  -3  -8    0.74    0.31
   2  -3   8    0.71    0.38
   2  -3   8    0.61    0.30
  -2   3  -8    1.28    0.42
  -2  -3  -8    0.82    0.61
  -2  -3  -8    0.69    0.35
   2  -3   8    0.20    0.32
  -2   3  -8    0.92    0.49
  -2  -3  -8    1.23    0.51
   2   3   8    1.51    0.59
   2   3   8    0.87    0.55
  -2  -3  -8    0.46    0.34
   2   3   8    1.08    0.39
  -2   3  -8    0.37    0.46
   2  -3   8    0.95    0.46
  -2   3  -9    0.66    0.25
   2   3   9    0.89    0.25
  -2  -3  -9    1.07    0.41
   2  -3   9    0.90    0.35
   2  -3   9    0.63    0.29
  -2   3  -9    0.84    0.35
  -2  -3  -9    0.87    0.60
   2   3   9    0.13    0.78
  -2  -3  -9    0.61    0.36
   2  -3   9    1.04    0.34
  -2   3  -9    1.25    0.38
  -2  -3  -9    1.18    0.37
   2   3   9    0.85    0.48
   2  -3   9    0.76    0.62
   2   3   9    1.43    0.57
  -2  -3  -9    0.91    0.31
  -2   3  -9    1.38    0.42
   2   3   9    1.00    0.39
   2  -3   9    1.92    0.51
   2   3  10    0.11    0.28
  -2  -3 -10    0.14    0.35
   2  -3  10    0.10    0.93
  -2  -3 -10   -0.01    0.31
   2  -3  10   -0.34    0.33
  -2   3 -10   -0.04    0.35
  -2  -3 -10   -0.37    0.57
  -2  -3 -10    0.36    0.38
   2  -3  10   -0.13    0.32
  -2   3 -10    0.15    0.48
  -2  -3 -10    1.01    0.45
   2  -3  10    0.08    0.83
   2   3  10    0.40    0.60
  -2  -3 -10   -0.25    0.33
  -2   3 -10   -0.36    0.59
   2   3  10    0.03    0.39
   2  -3  10   -0.71    0.61
   2   3  11   18.54    1.38
  -2  -3 -11   18.02    1.52
   2  -3  11   20.65    1.35
  -2  -3 -11   21.81    1.42
  -2   3 -11   22.47    1.50
  -2  -3 -11   22.33    1.72
  -2  -3 -11   23.52    1.56
   2  -3  11   22.06    1.56
  -2   3 -11   21.24    1.55
  -2  -3 -11   21.52    1.52
   2  -3  11   20.77    1.55
   2   3  11   19.38    1.49
  -2  -3 -11   24.82    1.70
  -2   3 -11   24.96    1.65
   2   3  11   20.21    1.60
   2  -3  11   25.84    1.79
   2   3  12    1.02    0.24
  -2  -3 -12    1.48    0.53
   2  -3  12    1.58    0.32
  -2   3 -12    1.26    0.33
  -2  -3 -12    0.93    0.64
   2  -3  12    1.61    0.43
  -2   3 -12    0.85    0.43
  -2  -3 -12    1.19    0.49
   2   3  12    1.11    0.64
  -2  -3 -12    1.26    0.39
  -2   3 -12    1.59    0.55
   2   3  12    1.91    0.46
   2   3  13    1.38    0.33
  -2  -3 -13    1.24    0.55
  -2   3 -13    1.44    0.35
  -2  -3 -13    1.41    0.61
  -2   3 -13    1.84    0.93
   2  -3  13    1.61    0.48
  -2  -3 -13    0.64    0.59
   2   3  13    2.18    0.78
  -2  -3 -13    1.54    0.39
  -2   3 -13    1.88    0.46
   2   3  13    1.66    0.50
   2   3  14    1.84    0.30
  -2  -3 -14    2.04    0.66
  -2  -3 -14    2.26    0.73
  -2   3 -14    1.57    1.15
   2  -3  14    1.99    0.49
  -2  -3 -14    2.42    0.60
  -2   3 -14    1.24    0.67
   2   3  14    2.26    0.76
  -2  -3 -14    2.49    0.54
  -2   3 -14    2.53    0.53
   2   3  14    2.01    0.48
  -2  -3 -15    2.93    0.92
  -2   3 -15    4.23    1.07
   2  -3  15    3.91    0.57
  -2  -3 -15    2.20    0.66
  -2   3 -15    4.77    0.72
  -2  -3 -15    3.18    0.49
  -2   3 -15    3.73    0.56
  -2  -3 -16    3.73    0.91
  -2   3 -16    0.08    1.17
   2  -3  16    1.54    0.40
  -2  -3 -16    1.74    0.65
  -2   3 -16    1.36    0.66
  -2  -3 -16    1.48    0.45
  -2   3 -16    1.84    0.54
  -2  -3 -17   16.01    1.74
  -2   3 -17   18.14    1.97
   2  -3  17   15.95    1.58
  -2  -3 -17   17.28    1.75
  -2   3 -17   18.61    1.88
  -2  -3 -17   16.34    1.56
  -2   3 -17   17.43    1.74
  -2  -3 -18    6.27    1.05
  -2   3 -18    4.54    1.04
   2  -3  18    4.08    0.65
  -2  -3 -18    6.17    0.82
  -2   3 -18    3.22    0.75
  -2  -3 -18    4.59    0.68
  -2   3 -18    5.44    0.68
  -2  -3 -19    2.26    0.84
  -2   3 -19    2.50    1.06
   2  -3  19    2.71    0.58
  -2  -3 -19    2.44    0.73
  -2   3 -19    2.11    0.71
  -2  -3 -19    3.46    0.51
  -2   3 -19    2.35    0.51
  -2  -3 -20    0.34    0.76
  -2   3 -20    1.50    1.01
   2  -3  20    1.05    0.50
  -2  -3 -20    0.90    0.69
  -2   3 -20    0.33    0.74
  -2  -3 -20    0.85    0.39
  -2   3 -20    1.92    0.52
  -2  -3 -21    1.47    1.10
  -2   3 -21    2.14    1.12
   2  -3  21    1.56    0.60
  -2  -3 -21    2.56    0.77
  -2   3 -21    3.14    0.82
  -2  -3 -21    2.25    0.54
  -2   3 -21    1.27    0.58
   2  -4 -21    1.55    0.84
  -2  -4  21   -0.80    0.49
   2  -4 -21    0.04    0.76
   2   4 -21    0.65    0.87
   2  -4 -21    0.81    0.50
   2   4 -21    0.36    0.55
   2  -4 -20    0.87    0.60
  -2  -4  20    1.48    0.65
   2  -4 -20    0.86    0.64
   2   4 -20   -1.05    0.69
   2  -4 -20    0.84    0.46
   2   4 -20    0.63    0.57
   2  -4 -19    0.44    0.73
  -2  -4  19   -0.74    0.53
   2  -4 -19   -0.37    0.61
   2   4 -19   -0.88    0.68
   2  -4 -19    0.33    0.51
   2   4 -19    0.80    0.59
   2  -4 -18    1.23    0.73
  -2  -4  18    1.75    0.52
   2  -4 -18    0.18    0.61
   2   4 -18   -0.95    0.69
   2  -4 -18    0.51    0.44
   2   4 -18    0.16    0.49
   2  -4 -17    3.20    0.71
   2   4 -17    3.95    0.85
  -2  -4  17    3.53    0.58
   2  -4 -17    5.42    0.80
   2   4 -17    4.27    0.74
   2  -4 -17    3.67    0.67
   2   4 -17    4.76    0.61
  -2   4  16    0.24    0.38
   2  -4 -16    0.94    0.68
   2   4 -16    1.16    0.78
  -2  -4  16    0.24    0.53
   2  -4 -16   -0.62    0.61
   2   4 -16    0.37    0.76
   2  -4 -16    0.29    0.47
   2   4 -16   -0.14    0.49
  -2   4  15   10.46    1.21
  -2  -4  15    7.83    1.12
   2  -4 -15    9.09    1.47
   2  -4 -15   11.17    1.79
   2   4 -15   11.23    1.45
  -2  -4  15   10.48    1.17
   2  -4 -15   11.36    1.65
   2   4 -15   12.28    1.66
   2  -4 -15   12.90    1.63
   2   4 -15   10.60    1.27
  -2  -4  14    3.45    0.57
  -2   4  14    3.26    0.67
   2  -4 -14    3.18    0.80
  -2  -4  14    3.19    0.88
   2   4 -14    4.50    0.75
   2  -4 -14    4.73    0.94
   2   4 -14    4.08    0.79
  -2  -4  14    3.48    0.63
   2  -4 -14    5.00    1.03
   2   4 -14    4.45    0.85
   2  -4 -14    4.49    0.83
  -2  -4  13    2.71    0.35
  -2   4  13    2.50    0.43
   2  -4 -13    2.89    0.81
  -2  -4  13    2.71    0.72
   2   4 -13    2.97    0.48
   2  -4 -13    4.20    0.90
   2   4 -13    4.06    0.81
   2  -4 -13    3.86    0.75
   2   4 -13    3.40    0.62
   2  -4 -13    2.86    0.48
  -2   4  13    2.69    0.67
  -2  -4  12    1.85    0.37
  -2   4  12    1.55    0.47
   2  -4 -12    1.23    0.53
  -2  -4  12    1.73    0.67
   2   4 -12    1.81    0.43
   2  -4 -12    3.05    0.97
  -2   4  12    1.84    0.97
   2   4 -12    1.68    0.80
   2  -4 -12    2.08    0.72
   2   4 -12    2.88    0.58
   2  -4 -12    2.67    0.69
  -2   4  12    2.35    0.58
  -2  -4  11    7.96    0.73
  -2   4  11    9.95    0.98
   2  -4 -11   11.11    1.09
  -2  -4  11    7.74    1.04
   2   4 -11    8.22    0.81
   2   4 -11    8.45    1.10
   2  -4 -11   13.21    1.17
   2   4 -11    8.66    0.94
   2  -4 -11   11.02    1.05
  -2   4  11    9.39    1.06
  -2   4  10   14.45    1.08
   2  -4 -10   12.70    1.12
   2   4 -10   10.04    1.17
   2  -4 -10   14.23    1.09
   2  -4 -10   15.39    1.22
  -2   4  10   15.79    1.24
  -2  -4   9   25.12    1.49
  -2   4   9   28.31    1.81
   2  -4  -9   30.19    2.21
  -2  -4   9   24.88    1.73
   2   4  -9   25.50    2.03
   2  -4  -9   29.23    2.03
   2   4  -9   29.99    1.82
  -2  -4   9   26.37    1.78
   2   4  -8   12.65    1.09
  -2  -4   8   13.73    1.15
  -2   4   8   14.19    1.32
   2  -4  -8   11.66    1.21
  -2  -4   8   14.24    1.24
   2   4  -8   11.82    1.23
   2  -4  -8   18.31    1.70
  -2   4   8   18.72    2.00
   2  -4  -8   13.78    1.41
   2   4  -8   11.38    1.27
   2  -4  -8   14.79    1.41
  -2   4   8   15.06    1.38
   2   4  -8   14.71    1.26
  -2  -4   8   13.82    1.22
   2   4  -7   20.98    0.68
  -2  -4   7   22.53    1.13
  -2   4   7   23.56    1.28
   2  -4  -7   20.49    0.88
  -2  -4   7   19.16    1.58
   2   4  -7   18.22    1.55
   2  -4  -7   21.01    2.07
  -2   4   7   19.84    2.68
   2  -4  -7   21.69    1.59
   2   4  -7   20.01    1.73
   2  -4  -7   23.58    1.64
  -2   4   7   21.61    1.61
   2   4  -7   22.33    1.17
  -2  -4   7   23.27    1.33
   2   4  -6    0.47    0.25
  -2  -4   6    0.78    0.27
  -2   4   6    0.95    0.38
   2  -4  -6    0.90    0.41
  -2  -4   6    0.75    0.23
   2   4  -6    0.61    0.27
   2  -4  -6    0.86    0.39
  -2   4   6    0.33    0.56
   2  -4  -6    0.21    0.42
  -2   4   6    0.58    0.33
   2   4  -6    1.43    0.31
  -2  -4   6    1.43    0.49
   2   4  -5    1.93    0.30
  -2  -4   5    1.73    0.35
  -2   4   5    2.18    0.58
   2  -4  -5    1.71    0.50
  -2  -4   5    1.76    0.30
   2   4  -5    1.94    0.34
   2  -4  -5    1.77    0.43
  -2   4   5    1.65    0.49
   2  -4  -5    1.50    0.43
  -2   4   5    2.35    0.46
   2   4  -5    1.63    0.34
  -2  -4   5    2.57    0.54
   2   4  -4    7.55    0.53
  -2  -4   4    6.45    0.55
  -2   4   4    7.80    0.61
   2  -4  -4    7.84    0.71
  -2  -4   4    6.32    0.51
   2   4  -4    6.84    0.55
   2  -4  -4    8.16    0.67
  -2   4   4    6.53    0.63
  -2  -4   4    6.25    0.62
   2  -4  -4    7.42    0.70
  -2   4   4    6.84    0.87
   2   4  -4    7.66    0.63
  -2  -4   4    7.17    0.67
   2   4  -3    0.33    0.24
  -2  -4   3    0.28    0.49
  -2   4   3    0.30    0.45
   2  -4  -3    0.24    0.52
  -2  -4   3    0.28    0.23
   2  -4  -3    0.48    0.31
   2   4  -3    0.04    0.36
   2  -4  -3    0.48    0.25
  -2   4   3    0.68    0.28
   2   4  -3    0.32    0.60
  -2  -4   3   -0.04    0.56
   2   4  -2    1.68    0.29
  -2  -4   2    1.98    0.38
  -2  -4   2    1.81    0.32
   2   4  -2    2.05    0.45
   2  -4  -2    1.51    0.30
  -2   4   2    1.99    0.36
   2   4  -2    1.85    0.46
  -2  -4   2    1.56    0.35
   2  -4  -1   22.98    1.49
  -2  -4   1   26.69    1.66
   2   4  -1   25.92    1.58
  -2   4   1   26.42    1.48
   2   4  -1   28.65    1.74
  -2  -4   1   25.69    1.57
  -2   4   0   73.59    3.24
   2  -4   0   77.91    3.37
  -2   4   0   79.11    3.44
  -2  -4   0   71.82    3.05
   2   4   0   76.83    3.33
  -2   4   0   75.13    3.02
   2   4   0   67.52    3.06
  -2  -4   0   70.93    3.16
   2   4   1    7.05    0.57
  -2  -4  -1    5.89    0.48
  -2   4  -1    6.59    0.77
   2  -4   1    6.36    0.64
   2  -4   1    6.21    0.54
  -2   4  -1    6.81    0.60
  -2  -4  -1    6.00    0.60
   2   4   1    6.13    0.77
   2   4   1    5.65    0.51
  -2   4  -1    7.77    0.89
   2   4   1    6.15    0.67
   2   4   2    8.48    0.59
  -2  -4  -2    8.50    0.63
  -2   4  -2    9.26    0.64
   2  -4   2    9.30    0.70
   2  -4   2    7.00    0.53
  -2   4  -2    9.47    0.63
  -2  -4  -2    9.44    0.77
   2   4   2    9.03    0.83
  -2  -4  -2    7.73    0.64
   2   4   2    8.55    0.62
  -2   4  -2    8.68    0.80
   2   4   2    9.36    0.93
  -2   4  -2    9.95    0.77
   2   4   3   18.05    1.04
  -2  -4  -3   18.62    1.11
  -2   4  -3   19.02    1.20
   2  -4   3   20.02    1.26
   2  -4   3   19.09    1.15
  -2   4  -3   19.31    1.21
  -2  -4  -3   19.55    1.35
   2   4   3   20.73    1.52
  -2  -4  -3   19.70    1.20
   2   4   3   17.93    1.19
  -2   4  -3   20.09    1.39
  -2  -4  -3   18.63    1.42
   2  -4   3   20.76    1.44
  -2   4  -3   16.44    1.05
   2   4   4   15.01    0.93
  -2   4  -4   18.95    1.16
  -2  -4  -4   17.09    1.04
   2  -4   4   18.20    1.17
   2  -4   4   16.42    1.01
  -2   4  -4   15.85    0.97
  -2  -4  -4   16.86    1.29
   2   4   4   16.00    1.31
   2  -4   4   17.31    1.21
  -2  -4  -4   16.00    1.03
   2   4   4   15.75    1.14
  -2   4  -4   17.52    1.21
  -2  -4  -4   15.95    1.12
   2  -4   4   17.22    1.26
  -2  -4  -4   15.13    1.09
   2   4   4   15.38    1.14
   2   4   5    8.30    0.60
  -2   4  -5    8.99    0.63
  -2  -4  -5    9.19    0.73
   2  -4   5    8.53    0.67
   2  -4   5    9.64    0.71
  -2   4  -5    9.53    0.71
  -2  -4  -5    7.46    0.81
   2   4   5    8.96    1.08
   2  -4   5    9.37    0.86
  -2  -4  -5    9.93    0.82
   2   4   5    9.52    0.88
   2  -4   5   10.07    0.96
  -2  -4  -5    8.98    0.86
   2   4   5    8.88    0.90
   2   4   6    4.13    0.38
  -2   4  -6    4.43    0.37
  -2  -4  -6    3.70    0.40
   2  -4   6    4.07    0.43
   2  -4   6    3.62    0.32
  -2   4  -6    4.35    0.36
   2   4   6    3.68    0.84
   2  -4   6    4.17    0.48
  -2  -4  -6    3.96    0.46
   2   4   6    4.74    0.54
   2  -4   6    4.11    0.71
  -2  -4  -6    3.63    0.51
   2   4   6    3.43    0.42
   2  -4   6    4.45    0.62
  -2   4  -7    7.38    0.68
   2   4   7    7.55    0.76
  -2  -4  -7    6.86    0.77
   2  -4   7    6.69    0.80
   2  -4   7    7.39    0.71
  -2   4  -7    8.27    0.82
   2  -4   7    7.63    0.82
  -2  -4  -7    8.15    0.87
   2   4   7    8.07    0.87
   2  -4   7    5.43    0.90
   2   4   7    7.43    0.91
  -2  -4  -7    7.36    0.79
   2   4   7    6.87    0.84
   2  -4   7    6.56    0.82
  -2   4  -8   11.93    1.16
   2   4   8   11.65    1.10
  -2  -4  -8   11.83    1.05
   2  -4   8   10.82    1.17
   2  -4   8   11.36    1.00
  -2   4  -8   11.64    1.04
  -2  -4  -8   10.80    1.00
   2  -4   8   13.63    1.25
  -2   4  -8   12.15    1.10
  -2  -4  -8   12.05    1.14
   2   4   8   11.68    1.11
   2   4   8    9.41    1.00
  -2  -4  -8   11.04    1.04
   2   4   8    9.97    1.02
  -2   4  -8   13.28    1.30
   2  -4   8   12.50    1.22
  -2   4  -9   23.98    1.72
   2   4   9   25.65    1.65
   2  -4   9   22.78    1.77
  -2  -4  -9   26.59    1.68
   2  -4   9   25.45    1.51
  -2   4  -9   29.45    1.78
  -2  -4  -9   25.97    1.77
  -2  -4  -9   28.30    1.66
   2  -4   9   26.94    1.63
  -2   4  -9   27.15    1.66
  -2  -4  -9   29.21    1.84
   2   4   9   27.82    1.76
   2   4   9   26.09    1.86
  -2  -4  -9   25.14    1.59
   2   4   9   25.09    1.90
  -2   4  -9   30.41    1.87
   2  -4   9   28.40    1.78
  -2   4 -10    1.95    0.39
   2   4  10    2.50    0.33
   2  -4  10    2.13    0.52
  -2  -4 -10    2.47    0.47
   2  -4  10    2.84    0.34
  -2   4 -10    2.29    0.40
  -2  -4 -10    3.48    0.70
   2   4  10    2.52    0.93
  -2  -4 -10    2.58    0.37
   2  -4  10    2.53    0.58
  -2   4 -10    2.31    0.68
  -2  -4 -10    3.66    0.61
   2   4  10    3.06    0.61
   2   4  10    2.73    0.58
  -2  -4 -10    2.29    0.40
  -2   4 -10    1.95    0.60
   2   4  10    2.18    0.46
   2  -4  10    3.30    0.76
   2   4  11    1.00    0.31
   2  -4  11    0.49    0.39
  -2  -4 -11    0.30    0.42
   2  -4  11    0.60    0.48
   2  -4  11    0.49    0.27
  -2   4 -11    0.96    0.34
  -2  -4 -11    0.61    0.73
  -2  -4 -11    0.60    0.41
   2  -4  11    0.99    0.38
  -2   4 -11    1.15    0.43
  -2  -4 -11    0.82    0.53
   2   4  11    1.00    0.56
   2   4  11    1.35    0.71
  -2  -4 -11    0.91    0.31
  -2   4 -11    1.12    0.45
   2   4  11    0.88    0.46
  -2  -4 -12   17.83    1.78
   2  -4  12   20.21    2.15
   2  -4  12   22.70    1.98
  -2   4 -12   19.25    1.72
  -2  -4 -12   22.52    2.15
   2  -4  12   22.71    2.02
  -2  -4 -12   22.30    2.07
   2   4  12   16.11    1.74
  -2  -4 -12   21.00    1.86
  -2   4 -12   22.86    2.04
   2   4  12   19.42    1.89
   2   4  13    1.24    0.31
  -2  -4 -13    1.24    0.57
   2  -4  13    1.45    0.39
  -2   4 -13    1.69    0.44
  -2  -4 -13    1.42    0.71
   2  -4  13    1.71    0.54
  -2  -4 -13    1.65    0.56
   2   4  13    1.96    0.66
  -2  -4 -13    1.90    0.42
  -2   4 -13    2.14    0.54
   2   4  13    1.48    0.46
   2   4  14    2.21    0.44
  -2  -4 -14    3.95    0.86
  -2   4 -14    3.79    0.98
   2  -4  14    4.03    0.71
  -2  -4 -14    4.23    0.69
   2   4  14    2.80    0.76
  -2  -4 -14    3.54    0.53
  -2   4 -14    3.05    0.91
   2   4  14    2.92    0.54
  -2  -4 -15    5.41    0.95
  -2   4 -15    4.77    1.05
   2  -4  15    4.88    0.50
  -2  -4 -15    6.54    0.91
  -2   4 -15    5.25    0.80
  -2  -4 -15    4.32    0.62
  -2   4 -15    5.76    0.75
   2   4  15    3.88    0.65
  -2  -4 -16    2.53    0.81
  -2   4 -16    1.96    0.97
   2  -4  16    3.18    0.52
  -2  -4 -16    3.67    0.69
  -2   4 -16    2.04    0.76
  -2  -4 -16    3.37    0.48
  -2   4 -16    3.37    0.54
  -2  -4 -17    7.99    1.14
  -2   4 -17    8.94    1.45
   2  -4  17    7.49    0.91
  -2  -4 -17    9.21    1.11
  -2   4 -17   10.64    1.32
  -2  -4 -17    8.28    0.95
  -2   4 -17    7.99    0.92
  -2  -4 -18    5.29    0.97
  -2   4 -18    5.19    1.00
   2  -4  18    4.07    0.53
  -2  -4 -18    4.36    0.74
  -2   4 -18    5.85    0.89
  -2  -4 -18    4.98    0.68
  -2   4 -18    4.33    0.65
  -2  -4 -19    2.38    0.92
  -2   4 -19    4.91    1.28
   2  -4  19    3.25    0.54
  -2  -4 -19    3.29    0.71
  -2   4 -19    3.04    0.77
  -2  -4 -19    3.95    0.55
  -2   4 -19    4.17    0.66
  -2  -4 -20    0.02    0.96
  -2   4 -20    0.92    1.02
   2  -4  20    1.43    0.69
  -2  -4 -20    1.65    0.62
  -2   4 -20   -0.11    0.76
  -2   4 -20    0.67    0.54
  -2  -4 -21   -1.22    0.82
  -2   4 -21    0.43    1.08
   2  -4  21    1.16    0.50
  -2  -4 -21    0.41    0.85
  -2   4 -21    0.90    0.81
  -2   4 -21    0.53    0.58
   2  -5 -21    0.78    0.73
  -2  -5  21    0.45    0.60
   2  -5 -21    0.15    0.68
   2   5 -21    0.11    0.76
   2  -5 -21   -0.22    0.51
   2   5 -21   -0.32    0.56
   2  -5 -20   -0.21    0.67
  -2  -5  20    0.55    0.52
   2  -5 -20    0.76    0.65
   2   5 -20    1.05    0.67
   2  -5 -20    0.79    0.58
   2   5 -20   -0.35    0.59
   2  -5 -19   -0.19    0.68
  -2  -5  19    0.32    0.47
   2  -5 -19    0.46    0.75
   2   5 -19    0.16    0.71
   2  -5 -19    0.43    0.54
   2   5 -19   -0.64    0.55
   2  -5 -18    0.91    0.79
  -2  -5  18   -0.05    0.51
   2  -5 -18    0.17    0.56
   2   5 -18   -0.54    0.74
   2  -5 -18    0.17    0.55
   2   5 -18   -0.02    0.44
   2  -5 -17    5.00    1.04
   2   5 -17    6.21    1.03
  -2  -5  17    4.83    0.66
   2  -5 -17    7.19    1.06
   2   5 -17    5.59    0.89
   2  -5 -17    4.96    0.73
   2   5 -17    5.91    0.68
  -2   5  16    0.21    0.39
   2  -5 -16    0.22    0.59
   2   5 -16   -0.51    0.93
  -2  -5  16    0.37    0.52
   2  -5 -16    0.01    0.64
   2   5 -16   -0.37    1.05
   2  -5 -16    0.27    0.35
  -2   5  15    0.51    0.37
  -2  -5  15    0.31    0.58
   2  -5 -15    1.92    0.66
   2   5 -15    0.28    0.72
  -2  -5  15    0.33    0.43
   2  -5 -15    0.86    0.50
   2   5 -15    0.37    0.57
   2  -5 -15    0.46    0.51
  -2   5  14    5.35    0.77
   2  -5 -14    5.62    0.97
  -2  -5  14    3.81    0.77
   2   5 -14    4.71    0.53
   2  -5 -14    6.82    1.10
   2   5 -14    7.17    1.14
  -2  -5  14    5.97    0.82
   2  -5 -14    7.88    1.28
   2   5 -14    6.76    1.03
   2  -5 -14    6.28    0.92
  -2   5  13    1.27    0.41
   2  -5 -13    0.93    0.60
  -2  -5  13    1.35    0.64
   2   5 -13    1.44    0.58
   2  -5 -13    2.36    0.63
   2   5 -13    3.29    1.02
   2  -5 -13    1.84    0.52
   2   5 -13    2.14    1.14
   2  -5 -13    2.24    0.40
  -2  -5  12    2.33    0.50
  -2   5  12    4.14    0.63
   2  -5 -12    3.31    0.67
  -2  -5  12    2.96    0.92
   2   5 -12    2.12    0.58
   2  -5 -12    5.71    0.84
   2   5 -12    1.89    0.88
   2  -5 -12    3.84    0.60
   2   5 -12    2.93    0.81
   2  -5 -12    4.85    0.66
  -2   5  12    4.48    0.69
   2   5 -12    3.63    0.66
  -2  -5  11    1.01    0.50
  -2   5  11    0.83    0.40
   2  -5 -11    0.69    0.51
  -2  -5  11    0.86    0.89
   2   5 -11    1.49    0.42
   2  -5 -11    1.11    0.49
  -2   5  11    1.54    0.77
   2   5 -11    0.99    0.65
   2  -5 -11    0.81    0.35
  -2   5  11    0.52    0.44
   2   5 -11    2.51    0.48
   2   5 -10    1.95    0.33
  -2  -5  10    2.65    0.51
  -2   5  10    4.26    0.68
   2  -5 -10    1.46    0.72
   2   5 -10    2.40    0.61
   2  -5 -10    4.17    1.26
  -2   5  10    3.59    1.21
   2   5 -10    2.69    0.74
   2  -5 -10    1.77    0.65
   2  -5 -10    3.66    0.66
  -2   5  10    2.96    0.65
   2   5 -10    2.37    0.59
  -2  -5  10    1.00    0.74
   2   5  -9   21.03    1.48
  -2  -5   9   23.13    1.52
  -2   5   9   23.03    1.54
   2  -5  -9   20.97    1.61
  -2  -5   9   20.77    1.48
   2   5  -9   19.65    1.47
   2  -5  -9   22.78    2.02
  -2   5   9   21.64    2.54
   2  -5  -9   20.79    1.75
   2  -5  -9   26.06    2.11
  -2   5   9   21.53    1.83
   2   5  -9   22.02    1.49
  -2  -5   9   20.91    1.75
   2   5  -8    0.41    0.31
  -2  -5   8    0.17    0.28
  -2   5   8    0.86    0.44
   2  -5  -8    0.04    0.49
  -2  -5   8    0.18    0.23
   2  -5  -8   -0.30    0.47
  -2   5   8    0.88    0.59
   2  -5  -8   -0.02    0.42
   2  -5  -8    0.55    0.44
  -2   5   8    0.31    0.32
   2   5  -8   -0.08    0.45
   2   5  -7   35.55    1.70
  -2  -5   7   35.37    1.67
  -2   5   7   33.24    1.78
   2  -5  -7   35.33    2.08
  -2  -5   7   31.73    1.67
   2   5  -7   31.73    1.69
   2  -5  -7   36.46    1.93
  -2   5   7   29.40    1.70
   2  -5  -7   32.92    2.18
  -2   5   7   32.51    2.21
   2   5  -7   35.35    1.74
  -2  -5   7   32.52    1.78
   2   5  -6    2.95    0.43
  -2  -5   6    2.21    0.39
  -2   5   6    2.98    0.51
   2  -5  -6    2.77    0.54
  -2  -5   6    2.40    0.54
   2   5  -6    2.11    0.92
   2  -5  -6    1.81    0.46
  -2   5   6    3.14    0.61
   2  -5  -6    2.65    0.58
  -2   5   6    2.01    0.46
   2   5  -6    2.89    0.43
  -2  -5   6    2.62    0.55
   2   5  -5    8.07    0.60
  -2  -5   5    6.98    0.56
  -2   5   5    7.98    0.70
   2  -5  -5    8.37    0.75
  -2  -5   5    7.09    0.59
   2   5  -5    7.71    0.65
   2  -5  -5   10.38    0.84
  -2   5   5    7.35    0.75
   2  -5  -5    8.55    0.96
  -2   5   5    7.72    0.96
   2   5  -5    7.97    0.67
  -2  -5   5    8.25    0.74
   2   5  -4    0.00    0.24
  -2  -5   4    0.09    0.28
  -2   5   4    0.23    0.28
   2  -5  -4    0.30    0.47
  -2  -5   4    0.09    0.25
   2   5  -4    0.45    0.29
   2  -5  -4    0.34    0.34
  -2  -5   4    0.26    0.21
   2  -5  -4    0.24    0.22
  -2   5   4    0.00    0.26
   2   5  -4    0.26    0.49
  -2  -5   4    0.39    0.34
   2   5  -3   29.13    1.32
  -2  -5   3   27.73    1.32
  -2   5   3   31.23    1.38
   2  -5  -3   26.86    1.31
  -2  -5   3   24.75    1.35
   2   5  -3   28.54    1.37
   2  -5  -3   27.57    1.33
  -2   5   3   27.43    1.63
   2   5  -3   30.05    1.59
  -2  -5   3   27.83    1.35
   2   5  -2   29.03    1.70
  -2  -5   2   27.49    1.56
  -2  -5   2   26.30    1.57
   2   5  -2   27.93    1.70
   2  -5  -2   27.88    1.59
  -2   5   2   28.73    1.68
   2   5  -2   27.80    1.67
  -2  -5   2   27.26    1.62
  -2  -5   1   72.87    3.05
   2  -5  -1   78.83    3.31
  -2   5   1   84.78    3.57
  -2  -5   1   85.05    3.57
   2   5  -1   85.11    3.61
  -2   5   1   84.59    3.37
   2   5  -1   83.41    3.61
  -2  -5   1   74.90    3.30
  -2   5   0    0.89    0.28
   2  -5   0    0.71    0.36
   2  -5   0    1.23    0.31
  -2   5   0    0.98    0.44
  -2  -5   0    1.02    0.37
   2   5   0    0.95    0.88
  -2   5   0    0.98    0.48
  -2   5   0    0.79    0.28
   2   5   0    0.71    0.32
  -2  -5   0    1.05    0.44
   2   5   1   51.90    2.25
  -2  -5  -1   46.57    2.04
  -2   5  -1   54.49    2.36
   2  -5   1   54.55    2.42
   2  -5   1   54.22    2.33
  -2   5  -1   56.44    2.42
  -2  -5  -1   53.76    2.40
   2   5   1   54.32    2.51
   2   5   1   49.11    2.18
  -2   5  -1   55.02    2.67
   2   5   1   46.58    2.45
   2   5   2   14.79    0.95
  -2  -5  -2   14.05    0.90
  -2   5  -2   15.21    1.06
   2  -5   2   15.32    1.10
   2  -5   2   14.86    0.95
  -2   5  -2   15.26    0.96
  -2  -5  -2   13.92    1.07
   2   5   2   14.59    1.25
   2   5   2   12.68    0.86
  -2   5  -2   15.43    1.14
   2   5   2   12.13    0.87
   2   5   2   12.31    1.21
  -2   5  -2   15.07    1.04
   2   5   3    1.87    0.56
  -2  -5  -3    1.26    0.41
  -2   5  -3    1.97    0.45
   2  -5   3    1.74    0.58
   2  -5   3    1.81    0.34
  -2   5  -3    2.11    0.42
  -2  -5  -3    2.27    0.60
   2   5   3    0.81    0.79
  -2  -5  -3    1.26    0.48
   2   5   3    1.95    0.53
  -2   5  -3    1.65    0.57
  -2  -5  -3    1.52    0.53
   2  -5   3    1.64    0.49
   2   5   3    1.49    0.36
  -2   5  -3    1.71    0.41
   2   5   4    1.27    0.26
  -2   5  -4    1.77    0.28
  -2  -5  -4    1.41    0.36
   2  -5   4    1.68    0.35
   2  -5   4    2.16    0.35
  -2   5  -4    1.76    0.31
  -2  -5  -4    1.88    0.46
   2   5   4    1.66    0.66
  -2  -5  -4    1.42    0.39
   2   5   4    1.26    0.49
   2  -5   4    1.46    0.70
  -2  -5  -4    1.13    0.24
   2   5   4    1.17    0.30
  -2   5  -4    1.52    0.41
   2   5   5    1.23    0.29
  -2   5  -5    1.40    0.26
  -2  -5  -5    1.57    0.30
   2  -5   5    1.36    0.37
   2  -5   5    2.03    0.31
  -2   5  -5    1.28    0.33
  -2  -5  -5    1.24    0.45
   2   5   5    2.03    0.70
   2  -5   5    1.36    0.40
  -2  -5  -5    1.32    0.36
   2   5   5    1.36    0.51
   2  -5   5    0.69    0.64
  -2  -5  -5    1.62    0.33
   2   5   5    0.97    0.29
  -2   5  -5    0.95    0.34
   2   5   6    5.83    0.64
  -2   5  -6    6.53    0.69
  -2  -5  -6    6.25    0.67
   2  -5   6    6.38    0.73
   2  -5   6    5.47    0.62
  -2   5  -6    6.46    0.71
  -2  -5  -6    6.18    0.83
   2   5   6    7.06    1.01
   2  -5   6    5.47    0.64
  -2  -5  -6    6.69    0.77
   2   5   6    6.37    0.78
   2  -5   6    7.18    0.98
  -2  -5  -6    5.10    0.58
   2   5   6    4.51    0.63
  -2   5  -7   20.02    1.62
   2   5   7   20.93    0.76
  -2  -5  -7   19.96    1.62
   2  -5   7   18.49    1.59
   2  -5   7   17.91    1.46
  -2   5  -7   21.50    1.19
   2   5   7   21.04    1.39
   2  -5   7   18.85    1.63
  -2  -5  -7   20.69    0.81
   2   5   7   19.72    1.67
   2  -5   7   21.61    1.53
  -2  -5  -7   18.66    1.58
   2   5   7   18.86    1.69
  -2   5  -8   11.85    0.93
   2   5   8   13.72    1.05
   2  -5   8   11.24    0.95
  -2  -5  -8   12.33    0.99
   2  -5   8   12.20    0.93
  -2   5  -8   12.79    1.00
   2  -5   8   11.81    1.06
  -2  -5  -8   12.91    1.02
   2   5   8   14.71    1.22
   2  -5   8   12.58    1.32
  -2  -5  -8   11.86    1.02
   2   5   8   10.15    1.00
   2  -5   8   11.94    1.06
  -2   5  -9    6.10    0.67
   2   5   9    4.83    0.69
   2  -5   9    5.72    0.69
  -2  -5  -9    6.07    0.66
   2  -5   9    5.84    0.63
  -2   5  -9    6.21    0.67
  -2  -5  -9    6.47    0.71
   2  -5   9    5.84    0.70
  -2  -5  -9    7.50    0.86
   2   5   9    6.84    0.80
   2  -5   9    6.33    0.95
   2   5   9    5.33    1.01
  -2  -5  -9    6.41    0.69
   2   5   9    5.47    0.69
   2  -5   9    6.45    0.96
  -2   5 -10   27.93    2.01
   2   5  10   31.28    2.09
   2  -5  10   29.33    2.12
  -2  -5 -10   28.73    1.94
   2  -5  10   33.00    2.16
  -2   5 -10   38.38    2.43
  -2  -5 -10   33.33    2.27
  -2  -5 -10   35.48    2.28
   2  -5  10   33.54    2.28
   2   5  10   36.29    2.38
   2  -5  10   27.41    2.13
   2   5  10   34.76    2.39
  -2  -5 -10   29.74    2.13
   2   5  10   29.16    2.09
  -2   5 -10   39.68    2.54
   2  -5  10   34.67    2.35
  -2   5 -11    0.83    0.28
   2   5  11    1.29    0.28
   2  -5  11    1.00    0.36
  -2  -5 -11    0.88    0.43
   2  -5  11    1.40    0.44
  -2   5 -11    0.51    0.38
  -2  -5 -11    0.99    0.64
   2  -5  11    0.97    0.42
  -2   5 -11    1.33    0.47
  -2  -5 -11    1.19    0.47
   2   5  11    0.47    0.62
  -2  -5 -11    1.35    0.34
   2   5  11    1.28    0.46
   2   5  12   -0.15    0.25
   2  -5  12   -0.03    0.33
  -2  -5 -12    0.37    0.46
   2  -5  12   -0.09    0.35
  -2   5 -12    0.01    0.34
  -2  -5 -12   -1.23    0.76
   2  -5  12   -0.49    0.49
  -2  -5 -12   -0.07    0.50
   2   5  12    0.08    0.68
  -2  -5 -12   -0.25    0.29
  -2   5 -12   -0.55    0.61
   2   5  12    0.18    0.45
   2   5  13    2.36    0.37
  -2  -5 -13    2.55    0.53
   2  -5  13    1.53    0.56
   2  -5  13    3.36    0.55
  -2  -5 -13    3.19    0.65
   2  -5  13    2.62    0.43
  -2  -5 -13    3.69    0.77
   2   5  13    2.61    0.70
  -2  -5 -13    2.54    0.47
  -2   5 -13    2.91    0.47
   2   5  13    2.68    0.43
   2   5  14    2.21    0.42
   2  -5  14    2.25    0.41
  -2  -5 -14    6.08    1.23
   2  -5  14    3.15    0.54
  -2  -5 -14    3.88    0.65
   2   5  14    3.04    0.80
  -2  -5 -14    3.69    0.50
  -2   5 -14    3.97    0.58
   2   5  14    2.69    0.58
  -2  -5 -15    7.97    1.17
  -2   5 -15    8.13    1.32
   2  -5  15    6.41    0.80
  -2  -5 -15    7.74    0.97
  -2  -5 -15    7.77    0.88
  -2   5 -15    8.48    1.02
  -2  -5 -16    3.53    0.83
  -2   5 -16    4.29    1.03
   2  -5  16    4.50    0.66
  -2  -5 -16    5.60    0.89
  -2   5 -16    5.38    0.83
  -2  -5 -16    4.07    0.57
  -2   5 -16    3.75    0.63
  -2  -5 -17    4.75    0.94
  -2   5 -17    3.42    1.06
   2  -5  17    4.61    0.61
  -2  -5 -17    5.23    0.82
  -2   5 -17    4.62    0.76
  -2  -5 -17    3.89    0.57
  -2   5 -17    3.47    0.63
  -2  -5 -18    4.59    0.89
  -2   5 -18    4.73    1.40
   2  -5  18    4.41    0.61
  -2  -5 -18    5.30    0.84
  -2   5 -18    4.06    0.74
  -2  -5 -18    4.10    0.53
  -2   5 -18    6.79    0.87
  -2  -5 -19   -0.40    0.91
  -2   5 -19    0.98    1.09
   2  -5  19   -0.64    0.54
  -2  -5 -19    1.24    0.59
  -2   5 -19   -0.03    0.72
  -2   5 -19    0.63    0.51
  -2  -5 -20    0.85    0.75
  -2   5 -20    0.49    1.07
   2  -5  20    0.95    0.58
  -2  -5 -20    1.97    0.81
  -2   5 -20    0.69    0.81
  -2   5 -20    0.47    0.57
  -2  -5 -21    1.02    0.75
   2  -5  21    0.21    0.49
  -2  -5 -21    1.18    0.69
  -2   5 -21   -0.43    0.74
  -2   5 -21   -0.07    0.63
   2  -6 -20    1.61    0.76
  -2  -6  20    1.36    0.56
   2  -6 -20    0.48    0.75
   2   6 -20    0.75    0.74
   2  -6 -20    2.22    0.57
   2   6 -20    0.61    0.55
   2  -6 -19   -0.35    0.63
  -2  -6  19    0.01    0.46
   2  -6 -19   -0.71    0.67
   2   6 -19   -0.18    0.61
   2  -6 -19   -0.72    0.49
   2   6 -19    0.42    0.48
   2  -6 -18    0.25    0.65
  -2  -6  18    0.00    0.49
   2  -6 -18    0.31    0.62
   2   6 -18   -1.21    0.59
   2  -6 -18   -0.28    0.47
   2  -6 -17    1.37    0.68
  -2  -6  17    0.70    0.45
   2   6 -17    1.86    0.62
   2  -6 -17    0.92    0.49
  -2   6  16    4.79    0.69
   2  -6 -16    7.33    1.05
   2   6 -16    4.69    0.90
  -2  -6  16    7.72    0.90
   2   6 -16    6.58    0.96
   2  -6 -16    7.21    0.94
  -2   6  15    0.54    0.43
  -2  -6  15    0.27    0.76
   2  -6 -15    0.33    0.71
   2   6 -15   -0.66    1.31
  -2  -6  15    0.81    0.68
   2  -6 -15    0.64    0.43
  -2   6  14    1.64    0.35
   2  -6 -14    0.90    0.71
  -2  -6  14    0.44    0.76
   2  -6 -14    3.30    0.64
   2   6 -14    0.46    1.17
  -2  -6  14    0.89    0.39
   2   6 -14   -0.01    0.77
   2  -6 -14    1.35    0.41
   2   6 -14    0.34    0.51
  -2  -6  13    2.14    0.38
  -2   6  13    2.52    0.41
   2  -6 -13    3.05    0.80
  -2  -6  13    2.07    0.74
   2   6 -13    2.48    0.49
   2  -6 -13    3.45    0.75
   2   6 -13    1.72    0.76
  -2  -6  13    1.84    0.41
   2  -6 -13    3.22    0.46
   2   6 -13    2.37    0.45
  -2  -6  12   12.82    1.12
  -2   6  12   11.07    1.26
   2  -6 -12   13.71    1.64
  -2  -6  12   11.79    1.56
   2   6 -12   11.35    1.05
   2  -6 -12   14.58    2.02
   2   6 -12   13.43    1.46
  -2   6  12   12.60    1.43
   2   6 -12   13.85    1.26
   2   6 -11   15.39    1.46
  -2  -6  11   16.63    1.50
  -2   6  11   14.26    1.42
   2  -6 -11   15.86    1.69
   2   6 -11   16.75    1.55
   2  -6 -11   19.37    2.23
   2  -6 -11   17.77    1.86
  -2   6  11   15.41    1.57
   2   6 -11   19.17    1.73
   2   6 -10    1.66    0.41
  -2  -6  10    1.56    0.48
  -2   6  10    1.61    0.45
   2  -6 -10    1.39    0.51
  -2  -6  10    1.67    0.38
   2   6 -10    2.03    0.57
   2  -6 -10    2.74    0.58
   2  -6 -10    1.62    0.42
  -2   6  10    1.41    0.37
   2   6 -10    2.90    0.64
   2   6  -9    4.24    0.52
  -2  -6   9    4.34    0.67
  -2   6   9    4.06    0.53
   2  -6  -9    3.90    0.66
  -2  -6   9    3.61    0.51
   2   6  -9    5.20    0.80
   2  -6  -9    3.91    0.61
  -2   6   9    4.19    0.77
   2  -6  -9    4.14    0.51
   2  -6  -9    4.20    0.61
  -2   6   9    3.35    0.40
   2   6  -9    7.53    1.06
  -2  -6   9    6.51    0.96
   2   6  -8    4.53    0.63
  -2  -6   8    5.50    0.78
  -2   6   8    5.04    0.60
   2  -6  -8    4.99    0.73
  -2  -6   8    5.00    0.55
   2   6  -8    4.96    0.80
   2  -6  -8    6.29    0.76
  -2   6   8    4.05    0.87
  -2   6   8    4.52    0.73
   2  -6  -8    5.19    0.72
  -2   6   8    4.91    0.57
   2   6  -8    5.14    0.85
  -2  -6   8    6.57    1.08
   2   6  -7    3.74    0.37
  -2  -6   7    4.41    0.51
  -2   6   7    4.81    0.47
   2  -6  -7    4.76    0.56
  -2  -6   7    3.84    0.46
   2   6  -7    3.75    0.81
   2  -6  -7    4.14    0.49
  -2   6   7    3.58    0.74
  -2   6   7    3.97    0.58
   2  -6  -7    3.70    0.66
  -2   6   7    4.20    0.56
   2   6  -7    5.03    0.46
  -2  -6   7    4.56    0.87
   2   6  -6   12.08    1.03
  -2  -6   6   11.32    0.99
  -2   6   6   11.83    1.06
   2  -6  -6   10.56    1.04
  -2  -6   6   10.32    0.99
   2   6  -6   10.30    1.10
   2  -6  -6   11.19    1.09
  -2   6   6   12.25    1.30
  -2   6   6   11.51    1.08
   2  -6  -6   12.07    1.35
  -2   6   6   10.95    1.22
   2   6  -6   10.93    1.05
  -2  -6   6   11.04    1.07
   2   6  -5   19.57    1.57
  -2  -6   5   18.09    1.49
  -2   6   5   19.85    1.61
   2  -6  -5   20.46    0.91
  -2  -6   5   15.49    1.37
   2   6  -5   17.36    1.50
   2  -6  -5   17.82    1.63
  -2   6   5   16.88    1.56
   2  -6  -5   19.63    1.62
  -2   6   5   16.81    1.66
   2   6  -5   19.99    1.66
  -2  -6   5   20.78    0.86
   2   6  -4    8.31    0.82
  -2  -6   4    7.34    0.86
  -2   6   4    8.12    1.01
   2  -6  -4    9.05    1.09
  -2  -6   4    6.38    0.72
   2   6  -4    8.07    0.80
  -2   6   4    9.41    0.91
   2  -6  -4    7.44    0.72
  -2   6   4    7.18    0.86
   2   6  -4    7.08    1.06
  -2  -6   4    8.30    1.05
   2   6  -3   27.76    1.29
  -2  -6   3   26.86    1.19
  -2   6   3   26.49    1.19
  -2  -6   3   25.43    1.33
   2   6  -3   24.66    1.03
  -2   6   3   25.37    1.25
  -2   6   3   29.80    1.35
   2  -6  -3   29.16    1.37
  -2   6   3   29.71    1.37
   2   6  -3   28.95    1.43
  -2  -6   3   28.03    1.37
   2   6  -2   24.74    0.82
  -2  -6   2   21.65    1.31
  -2  -6   2   21.61    1.41
  -2   6   2   24.19    0.97
   2   6  -2   23.62    1.50
  -2   6   2   24.27    0.84
   2   6  -2   22.16    1.48
  -2  -6   2   22.32    1.44
  -2  -6   1   86.31    3.15
   2  -6  -1   89.57    3.37
   2  -6  -1   85.42    3.43
  -2  -6   1   90.13    3.52
  -2   6   1   96.06    3.83
   2   6  -1   92.01    3.68
  -2   6   1   91.93    3.71
  -2   6   1   89.00    3.27
   2   6  -1   93.94    3.59
  -2  -6   1   85.63    3.61
  -2   6   0   80.69    3.05
   2  -6   0   77.99    3.02
   2  -6   0   81.62    3.06
  -2   6   0   75.55    2.88
  -2  -6   0   77.54    3.02
   2   6   0   71.31    2.94
  -2   6   0   75.84    3.18
  -2   6   0   79.35    2.92
   2   6   1   38.02    1.67
  -2   6  -1   38.68    1.71
   2  -6   1   42.96    1.85
   2  -6   1   41.81    1.69
  -2  -6  -1   39.95    1.83
   2   6   1   37.55    1.79
  -2   6  -1   39.86    1.99
   2   6   1   36.89    1.98
  -2   6  -1   41.66    1.82
   2   6   2   15.50    1.05
  -2  -6  -2   15.87    1.03
  -2   6  -2   17.31    1.11
   2  -6   2   16.53    1.13
   2  -6   2   18.23    1.20
  -2   6  -2   16.62    1.10
  -2  -6  -2   16.49    1.17
   2   6   2   15.84    1.25
   2   6   2   16.70    1.15
  -2   6  -2   15.53    1.16
   2   6   2   14.64    1.16
   2   6   2   14.14    1.25
  -2   6  -2   17.89    1.23
   2   6   3    3.72    0.47
  -2   6  -3    4.17    0.57
  -2  -6  -3    3.51    0.44
   2  -6   3    3.89    0.52
   2  -6   3    4.39    0.37
  -2   6  -3    4.99    0.43
  -2  -6  -3    3.02    0.55
   2   6   3    4.37    0.74
   2   6   3    3.58    0.52
   2  -6   3    5.01    0.76
   2   6   3    2.63    0.35
  -2   6  -3    4.25    0.50
   2   6   3    2.66    0.53
   2   6   4   37.01    1.80
  -2   6  -4   41.12    1.99
  -2  -6  -4   40.03    1.90
   2  -6   4   36.70    1.83
   2  -6   4   38.16    1.97
  -2   6  -4   42.16    2.02
  -2  -6  -4   42.39    2.24
   2   6   4   42.04    2.24
   2   6   4   39.47    2.08
   2  -6   4   37.65    2.05
  -2   6  -4   43.26    2.15
   2   6   5    3.94    0.55
  -2   6  -5    4.15    0.53
  -2  -6  -5    3.56    0.51
   2  -6   5    3.91    0.54
   2  -6   5    3.21    0.48
  -2   6  -5    3.82    0.52
  -2  -6  -5    4.04    0.77
   2   6   5    4.51    0.84
   2  -6   5    4.24    0.95
  -2  -6  -5    3.69    0.51
   2   6   5    3.22    0.55
   2  -6   5    2.87    0.79
  -2  -6  -5    3.86    0.55
   2   6   5    3.03    0.52
  -2   6  -5    4.47    0.94
   2   6   6   17.39    1.10
  -2   6  -6   19.53    1.19
  -2  -6  -6   16.73    1.07
   2  -6   6   16.53    1.13
   2  -6   6   16.90    1.12
  -2   6  -6   18.09    1.14
  -2  -6  -6   19.97    1.71
   2   6   6   18.00    1.54
   2  -6   6   16.10    1.18
  -2  -6  -6   18.42    1.23
   2   6   6   16.92    1.24
   2  -6   6   14.93    0.93
  -2  -6  -6   14.74    1.24
   2   6   6   14.05    1.39
  -2   6  -6   17.62    1.22
  -2   6  -7   -0.13    0.21
   2   6   7    0.35    0.31
  -2  -6  -7    0.07    0.31
   2  -6   7   -0.06    0.30
   2  -6   7   -0.04    0.25
  -2   6  -7   -0.21    0.33
  -2  -6  -7    0.84    0.51
   2   6   7    0.01    0.83
   2  -6   7    0.12    0.46
  -2  -6  -7   -0.12    0.41
   2   6   7    0.27    0.44
   2  -6   7   -0.18    0.67
  -2  -6  -7   -0.04    0.23
   2   6   7    0.29    0.31
  -2   6  -7   -0.23    0.37
  -2   6  -8   29.00    1.93
   2   6   8   32.32    2.08
  -2  -6  -8   33.77    2.17
   2  -6   8   29.29    1.95
   2  -6   8   31.08    1.98
  -2   6  -8   32.56    2.08
   2   6   8   33.11    2.45
   2  -6   8   30.26    2.17
  -2  -6  -8   30.88    2.03
   2   6   8   31.66    2.15
   2  -6   8   31.77    2.26
  -2  -6  -8   28.14    1.96
   2   6   8   26.20    2.04
  -2   6  -9    5.45    0.57
   2   6   9    3.71    0.45
   2  -6   9    4.53    0.59
  -2  -6  -9    5.13    0.60
   2  -6   9    5.43    0.59
  -2   6  -9    5.20    0.59
   2   6   9    2.38    0.95
   2  -6   9    4.36    0.64
  -2  -6  -9    5.54    0.63
   2   6   9    5.20    0.71
   2  -6   9    6.07    0.94
  -2  -6  -9    4.64    0.58
   2   6   9    4.03    0.69
  -2   6 -10    9.02    1.12
   2   6  10   11.04    0.76
   2  -6  10    8.79    0.93
  -2  -6 -10    9.61    0.77
   2  -6  10   11.24    0.83
  -2   6 -10   10.67    0.74
   2  -6  10   12.13    1.00
  -2  -6 -10   13.20    0.93
   2   6  10   11.33    0.92
  -2  -6 -10   10.96    0.80
   2   6  10   11.43    0.97
  -2   6 -11    0.82    0.30
   2   6  11    0.18    0.48
   2  -6  11    0.74    0.39
  -2  -6 -11    1.09    0.47
   2  -6  11    0.99    0.36
  -2   6 -11    1.00    0.43
  -2  -6 -11    1.70    0.57
   2  -6  11    0.91    0.41
  -2  -6 -11    1.65    0.55
   2   6  11    0.93    0.74
  -2  -6 -11    1.22    0.37
   2   6  11    1.04    0.57
  -2   6 -12    2.07    0.44
   2   6  12    2.61    0.39
   2  -6  12    2.07    0.46
  -2  -6 -12    3.12    0.48
   2  -6  12    2.97    0.42
  -2   6 -12    2.73    0.48
  -2  -6 -12    4.37    0.93
   2  -6  12    3.53    0.54
  -2  -6 -12    3.96    0.64
   2   6  12    2.80    0.79
  -2  -6 -12    2.80    0.37
  -2   6 -12    4.07    0.67
   2   6  12    2.83    0.52
  -2   6 -13   -0.11    0.30
   2   6  13   -0.20    0.29
  -2  -6 -13   -0.33    0.49
   2  -6  13   -0.14    0.37
  -2  -6 -13    0.54    0.65
   2  -6  13   -0.58    0.39
  -2  -6 -13   -0.26    0.52
   2   6  13   -0.17    0.73
  -2  -6 -13   -0.26    0.34
  -2   6 -13   -0.07    0.42
   2   6  13    0.37    0.47
   2   6  14    3.59    0.63
   2  -6  14    4.69    0.67
  -2  -6 -14    2.52    0.71
   2  -6  14    5.57    0.75
  -2  -6 -14    6.12    0.82
  -2  -6 -14    3.85    0.61
  -2   6 -14    5.10    0.73
   2   6  15    0.19    0.27
   2  -6  15    0.21    0.43
  -2  -6 -15    0.07    0.67
   2  -6  15   -0.42    0.44
  -2  -6 -15   -0.39    0.50
  -2  -6 -15   -0.38    0.37
  -2   6 -15   -0.07    0.56
  -2  -6 -16    1.05    0.85
  -2   6 -16    0.53    1.14
   2  -6  16    1.32    0.61
  -2  -6 -16    0.67    0.60
  -2  -6 -16    1.04    0.50
  -2   6 -16    0.76    0.54
  -2  -6 -17   -0.11    0.77
  -2   6 -17   -0.20    0.97
   2  -6  17    0.24    0.51
  -2  -6 -17    1.28    0.61
  -2   6 -17    0.89    0.73
  -2  -6 -17    0.13    0.43
  -2   6 -17    0.55    0.52
  -2  -6 -18    1.45    0.81
  -2   6 -18    1.20    1.01
   2  -6  18    0.50    0.47
  -2  -6 -18    1.84    0.62
  -2   6 -18    1.77    0.90
  -2   6 -18    2.81    0.57
  -2  -6 -19   -0.53    0.83
  -2   6 -19    1.15    1.12
   2  -6  19    1.24    0.51
  -2  -6 -19    0.40    0.76
  -2   6 -19    0.70    0.83
  -2   6 -19    0.59    0.54
  -2  -6 -20   -0.78    0.84
   2  -6  20    0.32    0.57
  -2  -6 -20    0.18    0.75
  -2   6 -20    0.69    0.73
  -2   6 -20    0.55    0.58
   2  -7 -20    0.83    0.73
  -2  -7  20    0.61    0.63
   2   7 -20    0.55    0.66
   2  -7 -20    0.84    0.43
   2   7 -20    0.21    0.50
   2  -7 -19    0.46    0.73
  -2  -7  19    0.48    0.52
   2   7 -19    0.82    0.66
   2  -7 -19    0.61    0.51
   2  -7 -18    4.54    0.69
  -2  -7  18    1.33    0.54
   2   7 -18    1.72    0.69
   2  -7 -18    2.63    0.59
   2  -7 -17   -0.87    0.60
  -2  -7  17   -0.13    0.56
   2   7 -17    0.89    0.69
   2  -7 -17    0.30    0.41
  -2   7  16    5.58    0.71
   2  -7 -16    8.11    1.18
  -2  -7  16    5.57    0.69
   2   7 -16    6.06    0.86
   2  -7 -16    9.16    1.05
   2   7 -16    5.08    0.76
  -2   7  15    0.64    0.39
  -2  -7  15    0.09    0.68
   2  -7 -15    0.53    0.84
   2   7 -15    0.63    0.81
  -2  -7  15    0.23    0.46
   2   7 -15   -0.30    0.56
   2  -7 -15   -0.04    0.37
   2   7 -15    0.11    0.46
  -2   7  14    3.12    0.49
  -2  -7  14    1.49    0.75
   2  -7 -14    2.62    0.69
   2   7 -14    2.40    0.81
  -2  -7  14    3.68    0.65
   2  -7 -14    2.52    0.54
   2   7 -14    2.90    0.88
  -2  -7  13    3.65    0.49
  -2   7  13    3.24    0.52
  -2  -7  13    2.63    1.13
   2  -7 -13    3.38    0.71
   2   7 -13    2.57    0.84
  -2  -7  13    3.17    0.50
   2  -7 -13    3.73    0.62
   2   7 -13    2.66    1.00
   2   7 -12    2.74    0.34
  -2  -7  12    3.26    0.51
  -2   7  12    2.56    0.40
   2  -7 -12    3.26    0.69
  -2  -7  12    3.01    0.37
   2   7 -12    3.90    0.60
   2  -7 -12    3.47    0.78
   2  -7 -12    3.49    0.71
  -2   7  12    3.12    0.46
   2   7 -12    3.49    0.60
   2   7 -11    0.96    0.32
  -2  -7  11    0.73    0.37
  -2   7  11    0.63    0.38
   2  -7 -11    0.52    0.57
  -2  -7  11    0.44    0.31
   2   7 -11    1.03    0.35
   2  -7 -11    0.47    0.48
   2  -7 -11    0.73    0.37
  -2   7  11    0.64    0.45
   2   7 -11    0.41    0.42
   2   7 -10    0.30    0.37
  -2  -7  10   -0.37    0.41
  -2   7  10    0.75    0.60
   2  -7 -10   -0.21    0.54
  -2  -7  10   -0.20    0.34
   2   7 -10    0.12    0.37
   2  -7 -10    0.68    0.62
   2  -7 -10    0.18    0.51
  -2   7  10   -0.07    0.40
   2   7 -10   -0.39    0.51
   2   7  -9    1.82    0.40
  -2  -7   9    1.85    0.54
  -2   7   9    2.72    0.46
   2  -7  -9    1.96    0.54
  -2  -7   9    2.64    0.40
   2   7  -9    2.24    0.38
   2  -7  -9    2.31    0.48
   2  -7  -9    2.03    0.59
  -2   7   9    1.88    0.38
   2   7  -9    2.36    0.46
  -2  -7   9    1.42    0.68
   2   7  -8   23.09    1.52
  -2  -7   8   19.05    1.28
  -2   7   8   22.25    1.49
   2  -7  -8   19.53    1.41
  -2  -7   8   18.06    1.33
   2   7  -8   22.20    1.56
   2  -7  -8   23.62    1.77
  -2   7   8   18.23    1.66
  -2   7   8   18.28    1.35
   2  -7  -8   21.70    1.95
  -2   7   8   20.45    1.49
   2   7  -8   23.12    1.59
  -2  -7   8   22.39    1.76
   2   7  -7    7.83    1.03
  -2  -7   7    6.72    0.88
  -2   7   7    4.00    0.51
   2  -7  -7    4.18    0.68
  -2  -7   7    4.24    0.70
   2   7  -7    7.70    1.19
   2  -7  -7    4.21    0.62
  -2   7   7    3.96    0.74
  -2   7   7    3.46    0.58
   2  -7  -7    4.48    0.53
  -2   7   7    3.61    0.46
   2   7  -7    8.07    1.23
  -2  -7   7    9.23    1.40
   2   7  -6    2.76    0.33
  -2  -7   6    2.70    0.36
  -2   7   6    2.69    0.39
   2  -7  -6    2.50    0.50
  -2  -7   6    2.51    0.32
   2   7  -6    2.52    0.39
   2  -7  -6    1.56    0.42
  -2   7   6    2.50    0.42
   2  -7  -6    2.90    0.39
  -2   7   6    1.80    0.36
   2   7  -6    2.66    0.43
  -2  -7   6    3.00    0.53
   2   7  -5    3.15    0.37
  -2  -7   5    2.46    0.40
  -2   7   5    3.53    0.41
   2  -7  -5    2.93    0.50
  -2  -7   5    2.16    0.35
   2   7  -5    2.51    0.58
  -2   7   5    3.16    0.45
   2  -7  -5    3.39    0.36
  -2   7   5    3.02    0.35
   2   7  -5    3.33    0.53
  -2  -7   5    2.81    0.62
   2   7  -4    0.40    0.25
  -2  -7   4    0.36    0.37
  -2   7   4    0.17    0.28
   2  -7  -4    0.15    0.47
  -2  -7   4    0.08    0.28
   2   7  -4    0.27    0.50
  -2   7   4    0.25    0.44
  -2   7   4    0.15    0.47
   2  -7  -4    0.35    0.24
  -2   7   4    0.35    0.28
   2   7  -4    0.93    0.42
  -2  -7   4    0.36    0.45
   2   7  -3    4.46    0.54
  -2  -7   3    4.90    0.57
  -2   7   3    4.00    0.50
  -2  -7   3    3.32    0.68
   2   7  -3    3.74    0.81
  -2   7   3    4.54    0.64
  -2   7   3    4.56    0.63
  -2   7   3    3.75    0.49
   2   7  -3    4.12    0.56
  -2  -7   3    3.89    0.62
   2   7  -2    0.08    0.40
  -2  -7   2   -0.02    0.34
   2  -7  -2    0.17    0.28
  -2   7   2    0.28    0.49
   2   7  -2    0.07    0.40
  -2   7   2    0.17    0.46
  -2   7   2    0.13    0.28
   2   7  -2    0.22    0.61
  -2  -7   2    0.12    0.43
  -2  -7   1   22.11    1.23
   2  -7  -1   24.01    1.30
   2  -7  -1   25.97    1.45
  -2  -7   1   23.93    2.03
  -2   7   1   27.28    1.51
   2   7  -1   24.60    1.41
  -2   7   1   23.61    1.49
  -2   7   1   22.90    1.21
   2   7  -1   21.86    1.43
  -2  -7   1   21.26    0.91
   2  -7   0   -0.05    0.39
   2  -7   0    0.30    0.27
  -2  -7   0   -0.25    0.48
  -2   7   0    0.64    0.44
   2   7   0    0.07    0.47
  -2   7   0    0.45    0.59
  -2   7   0   -0.05    0.31
   2   7   1    2.24    0.43
   2  -7   1    2.54    0.59
   2  -7   1    3.11    0.47
  -2  -7  -1    2.52    0.46
   2   7   1    2.40    0.63
   2   7   1    1.95    0.44
  -2   7  -1    2.54    0.71
   2   7   1    2.36    0.45
   2   7   2    3.39    0.44
  -2   7  -2    3.97    0.52
  -2  -7  -2    3.25    0.46
   2  -7   2    4.17    0.61
   2  -7   2    3.88    0.51
  -2   7  -2    4.03    0.58
  -2  -7  -2    3.91    0.64
   2   7   2    3.83    0.71
   2   7   2    4.06    0.55
   2   7   2    3.29    0.49
   2   7   2    3.23    0.50
  -2   7  -2    4.48    0.66
   2   7   3    0.15    0.22
  -2  -7  -3    0.27    0.30
   2  -7   3   -0.00    0.36
  -2   7  -3   -0.40    0.39
  -2  -7  -3   -0.30    0.35
   2   7   3   -0.42    0.60
   2   7   3   -0.19    0.40
   2   7   3    0.07    0.26
   2   7   3   -0.02    0.34
   2   7   4    0.42    0.24
  -2   7  -4   -0.06    0.27
  -2  -7  -4    0.31    0.37
   2  -7   4    0.31    0.32
   2  -7   4    0.50    0.33
  -2   7  -4    0.08    0.32
  -2  -7  -4    0.30    0.43
   2   7   4    0.29    0.58
   2   7   4    0.03    0.40
   2  -7   4    0.38    0.65
   2   7   4    0.19    0.24
  -2   7  -4    0.52    0.39
   2   7   5    9.05    0.75
  -2   7  -5   10.65    0.84
  -2  -7  -5    9.16    0.78
   2  -7   5    8.36    0.73
   2  -7   5    9.53    0.78
  -2   7  -5    9.64    0.79
  -2  -7  -5   10.22    0.93
   2   7   5    9.75    1.08
   2   7   5    8.73    0.86
   2  -7   5    9.47    0.99
   2   7   5    7.65    0.84
  -2   7  -5   10.82    0.91
   2   7   6    9.99    0.90
  -2   7  -6   11.12    0.82
  -2  -7  -6   11.11    0.83
   2  -7   6   10.58    0.59
   2  -7   6   12.20    0.91
  -2   7  -6    9.55    0.85
  -2  -7  -6   10.11    1.08
   2   7   6   10.40    1.20
   2  -7   6   10.62    0.58
  -2  -7  -6   11.39    0.92
   2   7   6   10.91    0.95
   2  -7   6    9.60    1.11
  -2  -7  -6    9.05    0.87
   2   7   6    8.42    0.95
  -2   7  -6   11.45    1.03
   2  -7   6   10.07    1.04
  -2   7  -7    3.49    0.79
   2   7   7    3.43    0.34
  -2  -7  -7    3.74    0.50
   2  -7   7    3.51    0.41
   2  -7   7    3.38    0.54
  -2   7  -7    4.21    0.48
  -2  -7  -7    4.04    0.63
   2   7   7    4.39    0.83
   2  -7   7    3.78    0.55
  -2  -7  -7    3.39    0.45
   2   7   7    3.81    0.60
   2  -7   7    3.96    0.80
  -2  -7  -7    3.99    0.48
   2   7   7    2.91    0.47
  -2   7  -7    2.48    1.20
   2  -7   7    3.78    0.71
  -2   7  -8   28.65    1.82
   2   7   8   28.67    1.87
  -2  -7  -8   28.65    1.91
   2  -7   8   28.12    1.90
   2  -7   8   32.27    2.09
  -2   7  -8   32.66    2.11
  -2  -7  -8   31.82    2.18
   2   7   8   31.41    2.31
   2  -7   8   28.30    1.93
  -2  -7  -8   27.32    1.80
   2   7   8   29.94    2.05
   2  -7   8   30.49    2.30
  -2  -7  -8   27.38    1.91
   2   7   8   25.04    1.87
  -2   7  -8   32.53    2.14
   2  -7   8   28.52    2.02
  -2   7  -9   -0.25    0.30
   2   7   9   -0.08    0.30
   2  -7   9    0.05    0.36
  -2  -7  -9    0.29    0.39
   2  -7   9    0.24    0.34
  -2   7  -9    0.33    0.33
   2  -7   9   -0.28    0.33
  -2  -7  -9   -0.18    0.41
   2   7   9    0.01    0.57
  -2  -7  -9   -0.19    0.30
   2   7   9    0.15    0.30
  -2   7  -9    0.18    0.45
  -2   7 -10   25.76    2.25
   2   7  10   27.26    2.36
   2  -7  10   25.30    2.25
  -2  -7 -10   26.75    2.37
   2  -7  10   24.94    2.16
  -2   7 -10   26.32    2.29
   2  -7  10   24.88    2.21
  -2  -7 -10   28.19    2.50
  -2  -7 -10   23.65    2.22
   2   7  10   19.69    1.92
  -2   7 -11    0.59    0.28
   2   7  11    0.56    0.29
   2  -7  11    0.77    0.35
  -2  -7 -11    0.65    0.47
   2  -7  11    0.75    0.33
  -2   7 -11    1.13    0.37
   2  -7  11    1.53    0.45
  -2  -7 -11    0.93    0.44
  -2  -7 -11    0.60    0.31
   2   7  11    0.61    0.36
  -2   7 -12    3.49    0.58
   2   7  12    4.40    0.61
  -2  -7 -12    3.95    0.66
   2  -7  12    4.64    0.63
  -2  -7 -12    2.97    0.72
   2  -7  12    4.84    0.73
  -2  -7 -12    4.84    0.77
  -2  -7 -12    4.09    0.62
   2   7  12    3.77    0.69
  -2   7 -13    6.57    0.95
   2   7  13    7.71    0.88
  -2  -7 -13    7.57    0.96
   2  -7  13    7.38    0.80
  -2  -7 -13    7.97    1.09
   2  -7  13    9.69    1.09
  -2  -7 -13    9.21    1.10
  -2  -7 -13    7.49    0.89
   2   7  14    0.84    0.31
   2  -7  14    1.35    0.42
  -2  -7 -14    1.75    0.77
   2  -7  14    1.16    0.52
  -2  -7 -14    1.39    0.49
  -2  -7 -14    0.99    0.37
  -2   7 -14    0.56    0.47
   2   7  15    9.66    1.06
   2  -7  15   11.35    1.18
   2  -7  15   12.83    1.27
  -2  -7 -15   11.91    1.29
  -2  -7 -15    9.97    1.03
  -2   7 -15   14.72    1.48
   2  -7  16    3.81    0.49
  -2  -7 -16    3.91    0.78
   2  -7  16    3.77    0.60
  -2  -7 -16    4.12    0.72
  -2   7 -16    2.53    0.57
  -2  -7 -17   -0.18    0.82
  -2   7 -17   -0.20    0.90
   2  -7  17    0.38    0.45
  -2  -7 -17   -0.53    0.60
  -2   7 -17    0.91    0.59
  -2  -7 -18    0.42    0.75
  -2   7 -18    0.42    1.08
   2  -7  18   -0.04    0.49
  -2  -7 -18    0.58    0.59
  -2   7 -18    1.65    0.71
  -2   7 -18    0.83    0.58
  -2  -7 -19   -0.47    0.86
   2  -7  19    0.13    0.50
  -2  -7 -19    0.20    0.64
  -2   7 -19    0.99    0.83
  -2   7 -19    0.15    0.60
  -2  -7 -20   -0.67    0.82
   2  -7  20    0.53    0.56
  -2  -7 -20    1.07    0.80
  -2   7 -20   -0.00    0.75
  -2   7 -20   -0.49    0.67
   2  -8 -19    3.03    0.85
  -2  -8  19    3.24    0.68
   2   8 -19    2.04    0.78
   2  -8 -18    1.29    0.71
  -2  -8  18    1.22    0.53
   2   8 -18    1.72    0.88
   2  -8 -18    0.11    0.41
   2   8 -18    0.30    0.58
   2  -8 -17    1.71    0.69
  -2  -8  17    2.89    0.59
   2   8 -17    0.95    0.68
   2  -8 -17    1.85    0.51
   2   8 -17    0.66    0.52
  -2   8  16    1.22    0.43
   2  -8 -16    2.04    0.68
  -2  -8  16    1.60    0.52
   2   8 -16    1.07    0.95
   2  -8 -16    0.77    0.41
   2   8 -16    1.15    0.52
  -2   8  15    0.67    0.38
   2  -8 -15    2.09    0.63
  -2  -8  15    1.63    0.50
   2  -8 -15    0.72    0.50
   2   8 -15    1.39    0.59
  -2   8  14    5.78    0.79
  -2  -8  14    5.36    1.11
   2  -8 -14    7.03    1.04
   2   8 -14    4.80    1.06
  -2  -8  14    6.43    0.91
   2  -8 -14    7.05    1.12
   2   8 -14    7.37    0.92
   2   8 -13    6.57    0.75
  -2   8  13    5.87    0.74
   2  -8 -13    9.13    1.13
  -2  -8  13    7.28    0.86
   2  -8 -13    6.53    0.79
   2  -8 -13    7.33    1.00
   2   8 -13    6.55    0.81
   2   8 -12    0.36    0.36
  -2  -8  12    0.36    0.33
  -2   8  12    0.38    0.39
  -2  -8  12    0.07    0.29
   2  -8 -12    0.07    0.55
  -2  -8  12   -0.15    0.39
   2  -8 -12    0.72    0.51
   2  -8 -12   -0.03    0.44
  -2   8  12    0.21    0.37
   2   8 -12    0.19    0.38
   2   8 -11    5.13    0.68
  -2  -8  11    6.33    0.82
  -2   8  11    5.83    0.77
  -2  -8  11    5.73    0.72
   2   8 -11    5.52    0.82
   2  -8 -11    7.72    0.96
   2  -8 -11    6.37    0.86
   2  -8 -11    6.18    1.01
  -2   8  11    5.83    0.80
   2   8 -11    7.16    0.83
   2   8 -10    0.63    0.28
  -2  -8  10    0.89    0.31
  -2   8  10    1.52    0.36
  -2  -8  10    0.91    0.34
   2   8 -10    0.93    0.38
   2  -8 -10    0.27    0.55
   2  -8 -10    0.59    0.36
  -2   8  10    1.19    0.42
   2   8 -10    0.46    0.48
   2   8  -9    9.13    0.88
  -2  -8   9    8.62    1.01
  -2   8   9    9.36    0.91
   2  -8  -9    9.60    1.03
  -2  -8   9    7.99    0.98
   2   8  -9    8.38    1.02
   2  -8  -9   10.23    1.14
   2  -8  -9    9.22    0.94
  -2   8   9    8.70    1.04
   2   8  -9   10.78    1.13
   2   8  -8    5.97    0.73
  -2  -8   8    5.65    0.71
  -2   8   8    5.58    0.75
   2  -8  -8    4.84    0.86
  -2  -8   8    5.70    0.69
   2   8  -8    6.40    0.78
   2  -8  -8    6.46    0.93
   2  -8  -8    7.06    0.88
  -2   8   8    5.18    0.70
   2   8  -8    6.81    0.93
  -2  -8   8    4.88    0.97
   2   8  -7    0.20    0.35
  -2  -8   7    0.85    0.55
  -2   8   7    1.36    0.62
  -2  -8   7    0.36    0.32
   2   8  -7    0.61    0.44
  -2   8   7    0.25    0.52
   2  -8  -7    0.70    0.57
  -2   8   7    0.06    0.30
  -2  -8   7    0.39    0.79
   2   8  -6    3.12    0.77
  -2  -8   6    1.64    0.57
  -2   8   6    1.95    0.32
   2  -8  -6    0.91    0.55
  -2  -8   6    1.67    0.70
   2   8  -6    4.13    0.86
  -2   8   6    1.83    0.43
   2  -8  -6    1.37    0.32
  -2   8   6    1.64    0.33
   2   8  -6    3.29    1.25
  -2  -8   6    2.33    1.16
   2   8  -5    1.22    0.29
  -2  -8   5    1.47    0.35
  -2   8   5    1.68    0.34
   2  -8  -5    1.08    0.52
  -2  -8   5    1.48    0.29
   2   8  -5    1.19    0.68
  -2   8   5    1.63    0.56
  -2   8   5    2.29    0.45
   2  -8  -5    1.07    0.30
  -2   8   5    1.67    0.34
   2   8  -5    1.32    0.39
  -2  -8   5    1.26    0.60
   2   8  -4    0.60    0.40
  -2  -8   4    1.03    0.58
   2  -8  -4    0.35    0.60
  -2  -8   4    0.60    0.45
   2  -8  -4    0.60    0.34
   2   8  -4    0.37    0.62
  -2   8   4    0.88    0.57
  -2   8   4    0.18    0.28
   2   8  -4    0.74    0.49
  -2  -8   4    1.02    0.58
   2   8  -3   20.83    1.28
  -2  -8   3   19.37    1.20
  -2   8   3   18.74    1.24
  -2  -8   3   17.72    1.32
   2  -8  -3   20.26    1.47
  -2   8   3   17.23    1.40
   2   8  -3   18.79    1.30
  -2   8   3   19.41    1.38
  -2   8   3   16.70    1.33
  -2   8   3   19.99    1.29
   2   8  -3   20.46    1.35
  -2  -8   3   20.30    1.40
   2   8  -2    0.03    0.22
  -2  -8   2   -0.35    0.42
  -2  -8   2   -0.13    0.31
   2  -8  -2   -0.01    0.54
  -2   8   2    0.16    0.49
  -2   8   2    0.24    0.40
   2   8  -2    0.22    0.37
  -2  -8   2    0.33    0.37
  -2  -8   1    2.34    0.57
   2  -8  -1    3.40    0.50
   2  -8  -1    4.16    0.86
  -2  -8   1    4.13    0.84
   2   8  -1    3.14    0.55
  -2   8   1    3.20    1.24
  -2   8   1    2.92    0.75
   2   8  -1    3.24    0.58
  -2   8   0   14.17    1.28
   2  -8   0   16.59    1.13
   2  -8   0   15.81    1.28
  -2  -8   0   15.01    0.92
  -2   8   0   14.83    1.16
   2   8   0   16.58    1.20
  -2   8   0   12.03    1.53
  -2   8   0   14.23    1.14
   2   8   0   12.37    1.13
   2   8   1   17.82    1.11
  -2   8  -1   21.93    1.47
   2  -8   1   19.68    1.26
   2  -8   1   22.67    1.68
  -2   8  -1   20.94    1.72
  -2  -8  -1   19.64    1.50
   2   8   1   19.79    1.44
   2   8   1   17.15    1.20
  -2  -8  -1   17.52    1.27
   2   8   1   16.69    1.23
  -2   8  -1   20.41    1.61
   2   8   2    1.25    0.31
  -2   8  -2    0.82    0.41
  -2  -8  -2    1.62    0.43
   2  -8   2    0.66    0.42
   2  -8   2    0.74    0.34
  -2   8  -2    1.19    0.37
  -2  -8  -2    1.77    0.46
   2   8   2    0.97    0.61
   2   8   2    0.90    0.42
   2   8   2    0.56    0.25
   2   8   2    0.96    0.38
  -2   8  -2    1.00    0.42
   2   8   3    0.24    0.42
  -2  -8  -3    0.16    0.38
   2  -8   3    0.34    0.42
  -2   8  -3    0.05    0.43
  -2  -8  -3    0.76    0.50
   2   8   3   -0.03    0.57
   2   8   3    0.02    0.40
   2   8   3    0.10    0.27
   2   8   3    0.50    0.36
   2   8   4   21.40    1.49
  -2   8  -4   21.62    1.42
  -2  -8  -4   21.12    1.44
   2  -8   4   20.93    1.43
   2  -8   4   22.94    1.52
  -2   8  -4   22.11    1.52
  -2  -8  -4   22.15    1.70
   2   8   4   22.19    1.67
   2   8   4   19.50    1.45
   2  -8   4   17.99    1.59
  -2   8  -4   22.67    1.60
   2   8   4   15.79    1.60
   2   8   5   12.20    0.93
  -2   8  -5   11.76    0.96
  -2  -8  -5   10.94    0.80
   2  -8   5   11.35    0.93
   2  -8   5   12.03    1.18
  -2   8  -5   12.28    0.95
  -2  -8  -5   13.48    1.10
   2   8   5   11.58    1.12
   2   8   5   12.69    1.04
   2  -8   5   12.67    1.17
   2   8   5    9.00    1.04
  -2   8  -5   12.73    1.19
   2   8   6    1.66    0.30
  -2   8  -6    2.02    0.38
  -2  -8  -6    2.09    0.38
   2  -8   6    1.69    0.37
   2  -8   6    1.59    0.35
  -2   8  -6    2.09    0.41
  -2  -8  -6    2.36    0.50
   2   8   6    1.86    0.82
   2  -8   6    2.31    0.47
   2   8   6    2.61    0.55
   2  -8   6    1.71    0.65
   2   8   6    1.78    0.39
  -2   8  -6    2.34    1.11
  -2   8  -7   50.82    2.58
   2   8   7   46.13    2.37
  -2  -8  -7   48.47    2.52
   2  -8   7   47.48    2.49
   2  -8   7   47.99    2.54
  -2   8  -7   49.10    2.55
  -2  -8  -7   48.17    2.60
   2   8   7   48.88    2.78
   2  -8   7   47.11    2.56
  -2  -8  -7   51.16    2.65
   2   8   7   47.27    2.53
   2  -8   7   47.81    2.73
  -2   8  -7   53.20    2.78
  -2   8  -8   37.39    1.94
   2   8   8   35.68    1.90
  -2  -8  -8   39.66    2.17
   2  -8   8   37.82    2.02
   2  -8   8   38.82    2.15
  -2   8  -8   44.63    2.32
  -2  -8  -8   42.84    2.42
   2  -8   8   38.98    2.26
  -2  -8  -8   42.38    2.31
   2   8   8   40.74    2.21
   2  -8   8   38.58    2.44
  -2  -8  -8   33.01    1.85
  -2   8  -8   42.79    2.28
  -2   8  -9    0.69    0.29
   2   8   9    0.58    0.29
   2  -8   9    0.17    0.36
  -2  -8  -9    0.51    0.40
   2  -8   9    0.35    0.41
  -2   8  -9    0.66    0.48
  -2  -8  -9    0.89    0.61
   2  -8   9    0.53    0.41
  -2  -8  -9    0.89    0.42
  -2  -8  -9    0.53    0.29
   2   8   9   -0.01    0.31
  -2   8  -9    0.64    0.62
  -2   8 -10    4.19    0.51
   2   8  10    3.46    0.36
   2  -8  10    4.18    0.63
  -2  -8 -10    2.58    0.49
   2  -8  10    4.47    0.55
  -2   8 -10    4.32    0.58
  -2  -8 -10    4.88    0.81
   2  -8  10    4.56    0.61
  -2  -8 -10    4.63    0.65
  -2  -8 -10    3.63    0.44
   2   8  10    2.99    0.48
  -2   8 -10    4.14    0.63
  -2   8 -11    0.24    0.34
   2   8  11    0.36    0.33
   2  -8  11    0.59    0.39
  -2  -8 -11   -0.19    0.48
   2  -8  11   -0.13    0.39
  -2   8 -11    0.27    0.45
   2  -8  11    0.46    0.40
  -2  -8 -11    0.31    0.47
  -2  -8 -11    0.18    0.33
  -2   8 -11    0.33    0.36
  -2   8 -12    5.01    0.74
   2   8  12    5.31    0.76
  -2  -8 -12    6.28    0.91
   2  -8  12    5.57    0.76
   2  -8  12    6.65    0.96
  -2  -8 -12    6.88    1.02
  -2  -8 -12    6.07    0.84
  -2   8 -13    4.09    0.46
   2   8  13    4.61    0.52
   2  -8  13    5.32    0.72
   2  -8  13    5.76    0.78
  -2  -8 -13    4.50    0.62
  -2  -8 -13    4.26    0.48
   2   8  14    4.90    0.59
   2  -8  14    4.31    0.62
  -2  -8 -14    4.74    0.92
   2  -8  14    5.71    0.72
  -2  -8 -14    5.19    0.73
  -2  -8 -14    4.51    0.63
   2   8  15    0.66    0.35
   2  -8  15    0.49    0.44
  -2  -8 -15    2.01    0.79
   2  -8  15    0.55    0.40
  -2  -8 -15    0.52    0.58
  -2   8 -15    0.70    0.50
   2  -8  16    0.21    0.43
  -2  -8 -16   -0.40    0.62
   2  -8  16    0.16    0.54
  -2  -8 -16    0.29    0.59
  -2   8 -16   -1.03    0.61
  -2  -8 -17    0.28    0.68
   2  -8  17    0.48    0.66
  -2  -8 -17    0.74    0.56
  -2   8 -17    1.44    0.72
  -2  -8 -18    0.81    0.83
  -2   8 -18    0.45    0.86
   2  -8  18    1.50    0.47
  -2  -8 -18    0.71    0.56
  -2   8 -18    1.72    0.57
  -2  -8 -19    2.56    0.79
   2  -8  19    0.91    0.68
  -2  -8 -19    0.44    0.65
  -2   8 -19    0.32    0.74
  -2   8 -19    1.30    0.54
   2  -9 -19    5.00    0.85
  -2  -9  19    5.24    0.60
   2  -9 -19    2.33    0.76
   2   9 -19    2.86    0.94
   2   9 -19    2.80    0.67
   2  -9 -18   -0.13    0.64
  -2  -9  18    0.23    0.57
   2  -9 -18    0.66    0.53
   2   9 -18    0.34    0.65
   2   9 -18    1.27    0.63
   2  -9 -17    0.32    0.61
  -2  -9  17    0.37    0.49
   2  -9 -17   -0.45    0.59
   2   9 -17    0.06    0.80
   2  -9 -17    0.36    0.50
   2   9 -17    0.13    0.53
  -2   9  16    1.57    0.42
   2  -9 -16    1.94    0.62
  -2  -9  16    2.97    0.63
   2  -9 -16    2.32    0.50
   2  -9 -16    2.25    0.56
   2   9 -16    2.90    0.60
  -2   9  15    0.68    0.41
   2  -9 -15    0.17    0.66
  -2  -9  15    0.80    0.45
   2  -9 -15    0.39    0.64
   2  -9 -15    0.06    0.48
   2   9 -15    0.85    0.57
   2   9 -14    3.63    0.53
  -2   9  14    3.32    0.52
   2  -9 -14    3.40    0.63
  -2  -9  14    3.04    0.53
   2  -9 -14    3.74    0.63
   2  -9 -14    3.20    0.62
   2   9 -14    4.10    0.66
   2   9 -13    0.59    0.43
  -2   9  13    0.61    0.38
  -2  -9  13    0.68    0.39
   2  -9 -13    0.76    0.68
  -2  -9  13   -0.46    0.47
   2  -9 -13   -0.12    0.44
   2  -9 -13    0.93    0.38
   2   9 -13    1.44    0.52
   2   9 -12    1.74    0.53
  -2  -9  12    1.59    0.44
  -2   9  12    1.89    0.46
  -2  -9  12    1.49    0.32
   2  -9 -12    1.95    0.56
  -2  -9  12    2.00    0.42
   2  -9 -12    1.26    0.39
   2   9 -12    1.87    0.55
   2   9 -11    3.79    0.51
  -2  -9  11    2.90    0.45
  -2   9  11    3.27    0.52
  -2  -9  11    2.65    0.41
   2  -9 -11    4.13    0.66
   2  -9 -11    3.87    0.50
  -2   9  11    2.73    0.46
   2   9 -11    2.93    0.53
  -2  -9  10    0.70    0.37
  -2   9  10    0.77    0.37
  -2  -9  10    0.75    0.28
   2   9 -10    0.80    0.58
   2  -9 -10    0.88    0.51
   2  -9 -10    0.37    0.38
  -2   9  10    0.60    0.44
   2   9  -9    2.71    0.50
  -2  -9   9    2.01    0.38
  -2   9   9    1.88    0.41
  -2  -9   9    1.94    0.32
   2   9  -9    2.08    0.43
   2  -9  -9    3.20    0.63
   2  -9  -9    2.70    0.41
  -2   9   9    1.88    0.37
   2   9  -9    2.58    0.51
   2   9  -8    0.38    0.46
  -2  -9   8    0.29    0.29
  -2   9   8    0.44    0.36
  -2  -9   8   -0.12    0.39
   2   9  -8    0.43    0.39
   2  -9  -8    0.16    0.30
  -2   9   8    0.34    0.36
   2   9  -8    0.39    0.43
   2   9  -7    6.24    0.78
  -2  -9   7    5.49    0.71
  -2   9   7    5.54    0.74
  -2  -9   7    5.93    0.77
   2   9  -7    6.16    0.79
   2  -9  -7    5.83    0.74
  -2   9   7    5.51    0.73
   2   9  -7    5.99    0.83
  -2  -9   7    5.91    0.89
   2   9  -6    3.89    0.60
  -2  -9   6    3.37    0.50
  -2   9   6    3.83    0.53
  -2  -9   6    3.12    0.46
   2   9  -6    3.73    0.58
   2  -9  -6    4.24    0.53
  -2   9   6    4.07    0.54
   2   9  -6    3.72    0.76
  -2  -9   6    3.82    0.77
   2   9  -5   14.34    1.07
  -2  -9   5   10.91    0.85
  -2   9   5   15.43    1.10
   2  -9  -5   12.05    1.02
  -2  -9   5   12.52    0.99
   2  -9  -5   13.85    1.03
   2   9  -5   13.15    1.10
  -2   9   5   13.19    1.13
  -2   9   5   10.88    1.17
  -2   9   5   10.90    0.83
   2   9  -5   12.10    0.97
  -2  -9   5   12.21    1.04
   2   9  -4    4.73    0.78
  -2  -9   4    4.55    0.55
  -2   9   4    5.16    0.59
   2  -9  -4    4.42    0.62
  -2  -9   4    4.21    0.56
   2  -9  -4    4.90    0.62
   2   9  -4    4.53    0.67
  -2   9   4    4.56    0.79
  -2   9   4    4.42    0.66
  -2   9   4    4.09    0.70
  -2   9   4    4.50    0.52
   2   9  -4    5.51    0.76
  -2  -9   4    5.00    0.78
   2   9  -3   -0.08    0.31
  -2  -9   3   -0.04    0.42
  -2   9   3   -0.21    0.29
  -2  -9   3    0.10    0.36
   2  -9  -3   -0.19    0.37
   2   9  -3    1.05    0.56
  -2   9   3    0.01    0.53
  -2   9   3   -0.18    0.35
  -2   9   3    0.06    0.42
  -2   9   3    0.39    0.35
   2   9  -3    0.07    0.38
  -2  -9   3    0.27    0.44
   2   9  -2    1.44    0.53
  -2  -9   2    1.53    0.75
  -2  -9   2    1.45    0.39
   2  -9  -2    1.51    0.35
  -2   9   2    2.17    0.55
  -2   9   2    1.73    0.55
  -2   9   2    1.70    0.33
   2   9  -2    1.86    0.62
  -2   9   1   12.08    1.07
  -2  -9   1   12.50    0.92
   2  -9  -1   13.50    1.11
   2  -9  -1   12.83    1.37
  -2  -9   1   12.83    1.12
  -2   9   1   12.84    1.35
   2   9  -1   14.38    1.19
  -2   9   1   12.66    1.09
   2   9  -1   12.13    0.99
  -2  -9   0   -0.04    0.30
  -2   9   0    0.79    0.89
   2   9   0    0.13    0.56
  -2  -9   0   -0.09    0.47
  -2   9   0    0.46    0.61
   2   9   0    0.45    0.34
   2   9   1    0.19    0.22
  -2   9  -1   -0.14    0.47
   2  -9   1   -0.19    0.60
  -2  -9  -1    0.72    0.37
  -2   9  -1    0.39    0.71
   2   9   1    0.32    0.56
   2   9   1    0.56    0.37
  -2  -9  -1   -0.11    0.50
  -2   9  -1    0.06    0.52
   2   9   1    0.13    0.27
   2   9   1    0.22    0.35
  -2   9  -1    0.59    0.75
   2   9   2   11.30    0.83
  -2   9  -2   10.31    0.90
  -2  -9  -2   10.28    0.92
   2  -9   2   11.29    0.90
   2  -9   2   10.17    0.89
  -2   9  -2   10.56    0.62
  -2  -9  -2   10.48    0.75
   2   9   2   11.19    1.09
   2   9   2   10.12    0.94
   2   9   2    8.37    0.83
   2   9   2    8.29    1.00
  -2   9  -2   11.30    0.96
   2   9   3   -0.12    0.27
  -2   9  -3    0.72    0.46
  -2  -9  -3    0.12    0.45
   2  -9   3   -0.11    0.39
   2  -9   3    0.25    0.46
  -2   9  -3   -0.14    0.38
  -2  -9  -3    0.44    0.39
   2   9   3    0.41    0.63
   2   9   3    0.23    0.40
   2   9   3    0.25    0.26
   2   9   3    0.07    0.30
  -2   9  -3    0.91    0.44
   2   9   4    0.32    0.33
  -2   9  -4   -0.10    0.33
  -2  -9  -4   -0.16    0.42
   2  -9   4    0.07    0.40
   2  -9   4   -0.61    0.28
  -2   9  -4   -0.11    0.42
  -2  -9  -4   -0.10    0.37
   2   9   4   -0.57    0.60
   2   9   4    0.17    0.41
   2   9   4    0.17    0.33
  -2   9  -4    0.28    0.36
   2   9   4    0.18    0.39
   2   9   5   16.96    1.10
  -2   9  -5   16.53    0.99
  -2  -9  -5   14.92    0.97
   2  -9   5   17.65    1.10
   2  -9   5   17.10    1.10
  -2   9  -5   16.71    1.03
  -2  -9  -5   19.35    1.25
   2   9   5   19.30    1.37
   2   9   5   16.57    1.14
   2  -9   5   14.98    1.21
  -2   9  -5   19.32    1.28
   2   9   5   12.89    1.22
   2   9   6    8.92    0.91
  -2   9  -6    9.98    0.68
  -2  -9  -6    8.29    0.88
   2  -9   6    8.99    0.93
   2  -9   6    8.72    0.92
  -2   9  -6    9.62    0.72
  -2  -9  -6   10.04    0.83
   2  -9   6    9.73    0.75
   2   9   6    8.99    1.00
   2  -9   6    8.62    1.10
   2   9   6    6.87    0.95
  -2   9  -6   10.28    0.81
  -2   9  -7   10.23    0.96
   2   9   7    8.86    1.04
  -2  -9  -7    8.29    0.99
   2  -9   7    7.78    0.95
   2  -9   7   10.24    1.00
  -2   9  -7    9.11    0.95
  -2  -9  -7    9.67    1.05
   2  -9   7    8.42    1.04
   2   9   7    8.25    1.05
   2  -9   7    6.46    1.08
   2   9   7    7.05    0.98
  -2   9  -7    9.67    1.01
  -2   9  -8    0.82    0.34
   2   9   8    1.28    0.33
  -2  -9  -8    0.97    0.45
   2  -9   8    1.22    0.36
   2  -9   8    0.81    0.36
  -2   9  -8    1.61    0.42
  -2  -9  -8    0.67    0.52
   2  -9   8    0.58    0.44
   2   9   8    0.90    0.33
  -2   9  -8    1.09    0.49
  -2   9  -9    0.39    0.27
   2   9   9    0.71    0.29
   2  -9   9    0.50    0.47
   2  -9   9    0.26    0.33
  -2   9  -9   -0.03    0.38
  -2  -9  -9    0.16    0.63
   2  -9   9    0.77    0.43
  -2  -9  -9    0.32    0.39
  -2  -9  -9    0.26    0.29
   2   9   9    0.13    0.37
  -2   9  -9    0.45    0.46
  -2   9 -10    1.55    0.39
   2   9  10    1.41    0.37
   2  -9  10    1.19    0.42
   2  -9  10    1.46    0.35
  -2  -9 -10    1.64    0.65
   2  -9  10    0.91    0.53
  -2  -9 -10    1.56    0.50
  -2  -9 -10    1.03    0.28
  -2   9 -10    1.00    0.60
  -2   9 -11    0.41    0.37
   2   9  11    0.40    0.36
   2  -9  11    0.71    0.44
  -2  -9 -11    1.44    0.63
   2  -9  11    0.31    0.45
  -2  -9 -11    0.67    0.47
  -2  -9 -11    0.40    0.36
  -2   9 -11    0.83    0.62
  -2   9 -12    0.51    0.34
   2   9  12    0.38    0.30
   2  -9  12    0.70    0.37
   2  -9  12   -0.56    0.45
  -2  -9 -12   -0.20    0.41
  -2  -9 -12    0.27    0.34
  -2   9 -12    0.35    0.51
  -2   9 -13   -0.03    0.36
   2   9  13   -0.09    0.37
   2  -9  13    0.11    0.33
   2  -9  13    0.35    0.45
  -2  -9 -13   -0.08    0.48
  -2   9 -13   -0.55    0.58
   2   9  14    3.72    0.53
   2  -9  14    4.72    0.58
   2  -9  14    4.34    0.62
  -2  -9 -14    5.15    0.73
   2  -9  15    1.25    0.40
  -2  -9 -15    0.57    0.73
   2  -9  15    0.94    0.51
  -2  -9 -15    0.97    0.57
   2  -9  16    4.82    0.66
  -2  -9 -16    5.58    1.01
   2  -9  16    4.99    0.72
  -2  -9 -16    6.01    0.89
   2  -9  17    0.50    0.40
  -2  -9 -17   -0.04    0.67
   2  -9  17   -0.46    0.55
  -2  -9 -17   -0.03    0.70
  -2   9 -17    0.38    0.56
  -2  -9 -18   -1.05    0.68
   2  -9  18    0.18    0.48
  -2  -9 -18    0.61    0.56
  -2   9 -18   -0.90    0.57
   2 -10 -18   -0.32    0.73
  -2 -10  18    0.50    0.56
   2 -10 -18    0.50    0.70
   2  10 -18   -1.12    0.80
   2  10 -18    0.43    0.60
   2 -10 -17    3.80    0.93
  -2 -10  17    2.99    0.56
   2  10 -17    4.75    0.98
   2  10 -17    2.86    0.60
  -2  10  16    0.56    0.43
   2 -10 -16    1.25    0.74
  -2 -10  16    0.38    0.57
   2  10 -16   -0.22    0.56
  -2  10  15    0.61    0.41
   2 -10 -15   -0.32    0.62
  -2 -10  15    0.97    0.51
   2 -10 -15    0.24    0.45
   2  10 -15    0.24    0.49
   2  10 -14    0.62    0.45
  -2  10  14   -0.06    0.45
   2 -10 -14    0.56    0.72
  -2 -10  14    0.97    0.59
   2 -10 -14    0.27    0.48
   2  10 -14    0.38    0.60
   2  10 -13    0.09    0.42
  -2  10  13    0.39    0.50
   2 -10 -13   -0.36    0.72
  -2 -10  13    0.16    0.49
   2 -10 -13   -0.31    0.46
   2  10 -13   -0.17    0.44
   2  10 -12    0.00    0.36
  -2  10  12    0.23    0.42
  -2 -10  12    0.65    0.31
   2 -10 -12    0.73    0.55
  -2 -10  12    0.55    0.48
   2 -10 -12    0.72    0.41
   2  10 -12    0.59    0.48
   2  10 -11    7.09    0.81
  -2  10  11    5.99    0.76
  -2 -10  11    5.60    0.67
   2 -10 -11    7.69    0.98
  -2 -10  11    5.73    0.75
   2 -10 -11    7.12    0.86
   2  10 -11    7.11    0.86
   2  10 -10   -0.05    0.38
  -2  10  10   -0.02    0.43
  -2 -10  10   -0.35    0.29
   2 -10 -10    0.41    0.49
   2 -10 -10    0.17    0.39
  -2  10  10    0.08    0.35
   2  10 -10   -0.13    0.49
   2  10  -9    8.48    0.53
  -2  10   9    8.58    0.51
  -2 -10   9    9.23    1.06
   2  10  -9    9.50    1.13
   2 -10  -9    9.32    1.06
  -2  10   9    9.31    1.12
   2  10  -9   10.22    1.23
   2  10  -8   -0.38    0.31
  -2  10   8    0.12    0.41
  -2 -10   8    0.15    0.30
   2  10  -8    0.03    0.35
   2 -10  -8    0.03    0.38
  -2  10   8    0.09    0.36
   2  10  -8   -0.23    0.47
   2  10  -7   -0.09    0.38
  -2  10   7    0.44    0.40
  -2 -10   7   -0.15    0.27
   2  10  -7    0.32    0.48
  -2  10   7   -0.14    0.53
  -2  10   7    0.33    0.40
   2  10  -7    0.20    0.46
   2  10  -6    1.18    0.36
  -2  10   6    1.14    0.38
  -2 -10   6    1.17    0.41
   2 -10  -6    1.57    0.42
   2  10  -6    1.24    0.48
  -2  10   6    1.16    0.58
  -2  10   6    1.03    0.33
   2  10  -6    1.93    0.43
  -2 -10   6    0.89    0.62
   2  10  -5   -0.02    0.52
  -2  10   5    0.29    0.43
  -2 -10   5    0.03    0.30
   2 -10  -5   -0.09    0.45
   2  10  -5    0.43    0.46
  -2  10   5    0.15    0.56
  -2  10   5    0.01    0.29
   2  10  -5    0.06    0.50
  -2 -10   5    0.49    0.61
   2  10  -4    7.71    0.98
  -2  10   4    7.67    0.92
  -2 -10   4    7.54    0.92
   2 -10  -4    6.98    1.01
   2  10  -4    7.00    0.95
  -2  10   4    5.81    0.93
  -2  10   4    6.44    0.82
   2  10  -4    7.65    1.01
  -2 -10   4    6.95    0.98
   2  10  -3   17.87    1.05
  -2 -10   3   14.16    1.03
   2 -10  -3   17.03    1.11
   2  10  -3   16.23    1.11
  -2 -10   3   15.09    1.10
  -2  10   3   15.87    1.04
   2  10  -3   16.75    1.09
   2  10  -2    6.70    0.93
  -2 -10   2    7.33    0.79
   2 -10  -2    7.71    0.99
   2  10  -2    7.99    0.98
  -2 -10   2    5.86    0.91
  -2  10   2    7.29    0.90
   2  10  -2    7.97    0.98
   2  10  -1    0.93    0.33
  -2  10   1    1.26    0.52
   2 -10  -1    0.45    0.53
  -2 -10   1    0.52    0.41
  -2  10   1    0.60    0.79
   2  10  -1    0.98    0.81
  -2 -10   1    0.14    0.57
  -2  10   1    0.84    0.59
   2  10  -1    0.44    0.38
  -2  10   1    0.68    0.53
  -2  10   0   18.32    1.08
   2 -10   0   19.16    1.15
  -2 -10   0   16.84    1.03
  -2  10   0   17.85    1.21
   2  10   0   15.85    1.26
  -2 -10   0   14.86    1.17
  -2  10   0   16.40    1.03
   2  10   0   16.90    1.15
  -2  10   0   17.09    1.16
   2  10   1    9.65    0.64
  -2  10  -1   12.45    0.79
   2 -10   1   12.47    0.88
  -2 -10  -1   13.52    0.98
  -2  10  -1   12.25    0.88
   2  10   1   12.17    1.09
   2  10   1   11.35    0.84
  -2 -10  -1    8.96    1.18
  -2  10  -1   11.09    0.77
   2  10   1   11.35    0.80
   2  10   1   10.63    0.81
  -2  10  -1   14.50    1.03
   2  10   2   14.59    0.90
  -2  10  -2   15.21    0.93
   2 -10   2   14.33    0.97
   2 -10   2   15.06    1.05
  -2 -10  -2   13.15    0.89
  -2  10  -2   14.29    0.96
   2  10   2   13.79    1.05
   2  10   2   13.02    0.89
   2  10   2   13.34    1.04
  -2  10  -2   16.57    1.13
   2  10   3    0.76    0.32
  -2  10  -3    0.62    0.43
   2 -10   3    0.38    0.43
   2 -10   3    0.64    0.33
  -2  10  -3    0.60    0.42
  -2 -10  -3    1.01    0.50
   2  10   3    0.83    0.67
   2  10   3    1.04    0.45
   2  10   3    0.75    0.33
   2  10   3    0.61    0.44
  -2  10  -3    0.42    0.58
   2  10   4    7.84    0.95
  -2  10  -4    6.72    0.84
   2 -10   4    6.89    0.87
   2 -10   4    7.96    0.96
  -2  10  -4    7.13    0.89
  -2 -10  -4    7.66    0.99
   2  10   4    6.62    1.04
   2  10   4    6.61    0.87
   2  10   4    6.10    0.87
  -2  10  -4    8.20    1.02
   2  10   5   -0.14    0.28
  -2  10  -5    0.30    0.28
   2 -10   5   -0.62    0.47
   2 -10   5    0.46    0.30
  -2  10  -5   -0.14    0.36
  -2 -10  -5   -0.77    0.42
   2  10   5    0.44    0.47
   2  10   5    0.01    0.28
  -2  10  -5   -0.19    0.50
   2  10   5    0.15    0.45
  -2  10  -6    0.09    0.29
   2  10   6    0.53    0.31
   2 -10   6    0.16    0.39
   2 -10   6   -0.36    0.35
  -2  10  -6    0.36    0.37
  -2 -10  -6    0.47    0.53
   2  10   6    0.09    0.50
   2 -10   6    0.93    0.70
   2  10   6   -0.06    0.30
  -2  10  -6    0.37    0.50
   2  10   6    0.17    0.40
  -2  10  -7    1.44    0.37
   2  10   7    1.53    0.41
   2 -10   7    1.42    0.46
   2 -10   7    1.55    0.39
  -2  10  -7    1.71    0.45
  -2 -10  -7    1.06    0.52
   2 -10   7    1.49    0.44
   2  10   7    1.30    0.35
  -2  10  -7    1.63    0.50
  -2  10  -8   -0.45    0.35
   2  10   8    0.03    0.33
   2 -10   8   -0.21    0.38
   2 -10   8   -0.11    0.33
  -2 -10  -8    0.29    0.59
   2 -10   8   -0.15    0.42
  -2  10  -8    0.11    0.48
  -2  10  -9    2.89    0.48
   2  10   9    2.44    0.38
   2 -10   9    2.91    0.46
   2 -10   9    2.91    0.51
  -2 -10  -9    2.68    0.61
   2 -10   9    4.53    0.58
  -2  10  -9    3.75    0.61
  -2  10 -10    2.17    0.39
   2  10  10    2.39    0.39
   2 -10  10    2.26    0.46
   2 -10  10    2.83    0.38
  -2 -10 -10    1.84    0.54
   2 -10  10    2.36    0.45
  -2  10 -10    2.27    0.55
  -2  10 -11    1.37    0.37
   2  10  11    0.95    0.41
   2 -10  11    0.88    0.39
  -2 -10 -11    1.21    0.65
   2 -10  11    1.33    0.45
  -2  10 -11    1.84    0.58
  -2  10 -12    0.05    0.34
   2  10  12    0.42    0.36
   2 -10  12   -0.44    0.43
  -2 -10 -12    0.67    0.67
   2 -10  12    0.69    0.56
  -2 -10 -12   -0.66    0.54
  -2  10 -12   -0.07    0.49
   2  10  13    2.10    0.40
   2 -10  13    2.54    0.41
   2 -10  13    3.04    0.61
  -2 -10 -13    1.85    0.68
  -2  10 -13    3.30    0.66
   2  10  14    0.32    0.34
   2 -10  14    0.98    0.40
   2 -10  14    1.91    0.55
  -2 -10 -14    1.73    0.63
  -2  10 -14    0.89    0.58
   2 -10  15    0.43    0.39
   2 -10  15    0.36    0.53
  -2 -10 -15   -0.42    0.58
  -2  10 -15    0.17    0.57
   2 -10  16   -0.11    0.58
  -2 -10 -16    0.15    0.85
   2 -10  16    0.52    0.59
  -2 -10 -16    0.86    0.58
  -2 -10 -17    2.61    0.84
   2 -10  17    0.74    0.58
  -2 -10 -17    2.60    0.71
  -2 -10 -18   -1.28    0.88
   2 -10  18    0.18    0.51
  -2 -10 -18   -0.17    0.62
   2 -11 -17    2.17    0.65
  -2 -11  17    1.83    0.57
   2  11 -17    1.01    0.51
  -2  11  16    0.22    0.50
   2 -11 -16   -0.42    0.68
  -2 -11  16   -0.10    0.57
   2  11 -16    0.61    0.62
  -2  11  15    0.38    0.48
   2 -11 -15    0.39    0.63
  -2 -11  15   -0.66    0.63
   2  11 -15   -0.17    0.59
   2  11 -14    0.50    0.43
  -2  11  14    1.18    0.47
   2 -11 -14    1.39    0.59
  -2 -11  14    0.74    0.50
   2 -11 -14    0.27    0.49
   2  11 -14    1.23    0.50
   2  11 -13    1.64    0.42
  -2  11  13    1.00    0.41
   2 -11 -13    3.20    0.70
  -2 -11  13    1.43    0.58
   2 -11 -13    1.42    0.41
   2  11 -13    3.19    0.53
   2  11 -12    2.11    0.46
  -2  11  12    1.63    0.43
   2 -11 -12    2.02    0.60
  -2 -11  12    1.32    0.51
   2 -11 -12    1.46    0.43
   2  11 -12    2.11    0.51
   2  11 -11    2.73    0.48
  -2  11  11    3.00    0.48
  -2 -11  11    2.05    0.39
   2 -11 -11    3.25    0.65
  -2 -11  11    2.02    0.59
   2 -11 -11    2.09    0.46
   2  11 -11    2.89    0.62
   2  11 -10    6.23    0.78
  -2  11  10    5.61    0.77
  -2 -11  10    5.03    0.69
   2 -11 -10    5.36    0.88
   2  11 -10    7.13    0.59
   2  11  -9   -0.20    0.45
  -2  11   9    0.92    0.41
  -2 -11   9   -0.03    0.44
   2 -11  -9   -0.08    0.32
  -2  11   9    0.23    0.41
   2  11  -9    0.51    0.60
   2  11  -8    0.66    0.31
  -2  11   8    0.58    0.42
  -2 -11   8    0.09    0.34
  -2  11   8    0.59    0.42
   2  11  -8   -0.74    0.42
   2  11  -7    2.98    0.46
  -2  11   7    4.05    0.59
  -2 -11   7    2.97    0.42
   2 -11  -7    4.12    0.77
   2  11  -7    3.32    0.56
  -2  11   7    3.49    0.65
   2  11  -7    4.20    0.61
   2  11  -6    5.87    0.75
  -2  11   6    7.14    0.82
  -2 -11   6    4.99    0.73
   2 -11  -6    7.41    0.91
   2  11  -6    4.69    0.77
  -2 -11   6    5.33    0.89
  -2  11   6    5.53    0.74
   2  11  -6    6.07    0.82
   2  11  -5    5.79    0.75
  -2  11   5    5.52    0.79
  -2 -11   5    4.77    0.67
   2 -11  -5    7.11    1.04
   2  11  -5    5.95    0.88
  -2 -11   5    4.23    0.80
  -2  11   5    6.23    0.96
   2  11  -5    5.28    0.79
  -2 -11   5    3.00    0.65
   2  11  -4    2.72    0.50
  -2  11   4    2.86    0.46
  -2 -11   4    3.34    0.46
   2 -11  -4    3.65    0.70
   2  11  -4    2.91    0.58
  -2 -11   4    2.83    0.60
  -2  11   4    3.12    0.44
   2  11  -4    2.89    0.45
   2  11  -3    0.10    0.36
  -2 -11   3   -0.07    0.37
   2 -11  -3    0.53    0.45
   2  11  -3    0.29    0.52
  -2 -11   3    0.13    0.52
  -2  11   3    0.72    0.33
   2  11  -3    0.82    0.47
  -2 -11   2    1.23    0.38
   2 -11  -2    1.15    0.40
   2  11  -2    1.74    0.64
  -2 -11   2    1.11    0.67
  -2  11   2    0.42    0.37
   2  11  -2    1.52    0.42
   2  11  -1   14.09    1.27
  -2  11   1   14.92    1.40
   2 -11  -1   16.42    1.51
  -2 -11   1   16.02    1.47
   2  11  -1   16.19    1.64
  -2 -11   1   12.50    1.44
  -2  11   1   14.28    1.34
   2  11  -1   16.35    1.52
  -2  11   1   16.14    1.54
  -2  11   0    1.82    0.38
   2 -11   0    2.19    0.48
  -2 -11   0    3.13    0.53
   2  11   0    2.46    0.64
  -2 -11   0    1.88    0.60
  -2  11   0    2.62    0.42
   2  11   0    1.71    0.39
  -2  11   0    2.44    0.59
  -2  11  -1    0.44    0.36
   2 -11   1    0.15    0.40
  -2 -11  -1    0.38    0.39
   2  11   1    1.19    0.75
   2  11   1    0.71    0.44
  -2  11  -1    0.27    0.37
   2  11   1    0.08    0.28
   2  11   1   -0.13    0.35
  -2  11  -1   -0.02    0.52
   2  11   2   -0.15    0.40
  -2  11  -2    0.25    0.39
   2 -11   2    0.02    0.45
  -2 -11  -2   -0.28    0.41
   2  11   2    0.02    0.66
   2  11   2    0.29    0.44
   2  11   2    0.09    0.32
   2  11   2    0.11    0.40
  -2  11  -2    0.10    0.46
   2  11   3    7.24    0.73
  -2  11  -3    8.09    0.81
   2 -11   3    7.81    0.83
  -2 -11  -3    9.86    0.98
   2  11   3    7.48    0.86
   2  11   3    6.83    0.80
   2  11   3    5.40    0.86
  -2  11  -3    7.91    0.92
   2  11   4    7.58    0.56
  -2  11  -4    9.00    0.86
   2 -11   4    9.04    0.88
  -2 -11  -4   10.49    1.18
   2  11   4    8.14    0.94
   2  11   4    6.44    0.77
  -2  11  -4    9.09    0.95
   2  11   4    6.56    0.96
   2  11   5    0.34    0.35
  -2  11  -5   -0.13    0.38
   2 -11   5   -0.14    0.35
  -2 -11  -5    0.45    0.51
   2  11   5    0.32    0.35
  -2  11  -5    0.63    0.60
   2  11   5   -0.03    0.41
   2  11   6    1.55    0.32
  -2  11  -6    1.25    0.33
   2 -11   6    0.84    0.39
  -2 -11  -6    1.95    0.63
  -2  11  -6    2.54    0.54
   2  11   6    0.08    0.45
  -2  11  -7    5.72    0.75
   2  11   7    5.73    0.81
   2 -11   7    5.49    0.76
  -2 -11  -7    5.84    0.88
   2 -11   7    7.18    1.01
  -2  11  -7    6.62    0.97
   2  11   7    4.53    0.69
  -2  11  -8    0.11    0.32
   2  11   8    0.48    0.39
   2 -11   8   -0.18    0.31
  -2 -11  -8    0.00    0.54
   2 -11   8    0.86    0.52
  -2  11  -8   -0.26    0.49
  -2  11  -9    0.14    0.32
   2  11   9   -0.25    0.45
   2 -11   9    0.14    0.41
  -2 -11  -9   -0.17    0.61
   2 -11   9    0.36    0.43
  -2  11  -9   -0.27    0.43
  -2  11 -10    5.42    0.71
   2  11  10    5.22    0.71
   2 -11  10    5.37    0.75
  -2 -11 -10    5.88    0.92
   2 -11  10    5.60    0.77
  -2  11 -10    6.87    0.93
  -2  11 -11    2.16    0.44
   2  11  11    1.95    0.40
   2 -11  11    1.74    0.40
  -2 -11 -11    1.85    0.71
   2 -11  11    1.28    0.58
  -2  11 -11    2.22    0.62
  -2  11 -12    1.26    0.39
   2  11  12    1.25    0.44
   2 -11  12    1.28    0.45
  -2 -11 -12    1.89    0.78
   2 -11  12    1.10    0.52
  -2  11 -12    1.36    0.56
   2  11  13    1.91    0.50
   2 -11  13    1.78    0.44
  -2 -11 -13    2.08    0.73
   2 -11  13    1.44    0.47
  -2  11 -13    1.44    0.63
   2  11  14    0.36    0.36
   2 -11  14    0.34    0.36
   2 -11  14    1.22    0.50
  -2  11 -14    0.71    0.60
   2 -11  15    0.07    0.45
   2 -11  15    0.52    0.52
  -2 -11 -15    0.36    0.57
  -2  11 -15   -0.55    0.55
   2 -11  16    0.04    0.52
  -2 -11 -16   -0.26    0.59
  -2  11 -16    0.46    0.68
  -2 -11 -17    2.93    0.81
   2 -11  17    1.78    0.58
  -2 -11 -17    2.52    0.80
  -2  11 -17    0.91    0.66
  -2  12  16   -0.27    0.50
   2 -12 -16    0.40    0.68
  -2 -12  16   -1.68    0.58
   2  12 -16   -0.30    0.57
  -2  12  15    1.38    0.41
   2 -12 -15    2.94    0.74
  -2 -12  15    3.55    0.73
   2  12 -15    1.16    0.62
  -2  12  14    1.94    0.46
   2 -12 -14    1.17    0.61
  -2 -12  14    0.43    0.55
   2  12 -14    1.49    0.54
   2  12 -13    0.61    0.48
  -2  12  13    0.67    0.46
   2 -12 -13    1.53    0.77
  -2 -12  13   -0.06    0.66
   2  12 -13   -0.14    0.53
   2  12 -12   -0.31    0.42
  -2  12  12   -0.20    0.40
   2 -12 -12    0.07    0.54
  -2 -12  12    0.50    0.55
   2 -12 -12    0.17    0.45
   2  12 -12    0.14    0.50
   2  12 -11    0.39    0.50
  -2  12  11    0.54    0.43
  -2 -12  11    0.37    0.51
   2 -12 -11    0.21    0.34
   2  12 -11    0.96    0.52
   2  12 -10    0.26    0.35
  -2  12  10    0.12    0.39
  -2 -12  10    0.10    0.49
   2  12 -10    0.20    0.49
   2  12  -9    1.81    0.46
  -2  12   9    2.29    0.42
  -2 -12   9    1.52    0.57
   2  12  -9    1.86    0.50
   2  12  -8   -0.04    0.36
  -2  12   8    0.18    0.40
  -2 -12   8   -0.10    0.33
   2 -12  -8    0.00    0.56
   2  12  -8   -0.06    0.43
   2  12  -7    5.66    0.66
  -2  12   7    5.68    0.74
  -2 -12   7    4.44    0.64
   2 -12  -7    6.55    0.88
  -2  12   7    5.37    0.74
   2  12  -7    6.47    0.87
   2  12  -6    2.94    0.46
  -2  12   6    4.63    0.68
  -2 -12   6    3.10    0.40
   2 -12  -6    4.53    0.73
  -2 -12   6    3.13    0.73
  -2  12   6    2.47    0.47
   2  12  -6    3.01    0.53
   2  12  -5    4.27    0.53
  -2  12   5    5.35    0.75
  -2 -12   5    3.50    0.52
   2 -12  -5    5.65    0.86
   2  12  -5    4.06    0.62
  -2 -12   5    2.81    0.80
  -2  12   5    3.44    0.60
   2  12  -5    3.61    0.60
   2  12  -4    0.21    0.40
  -2  12   4    0.00    0.76
  -2 -12   4    0.37    0.39
   2 -12  -4    2.70    0.80
   2  12  -4    0.46    0.54
  -2 -12   4    0.38    0.63
  -2  12   4    0.27    0.61
   2  12  -4    0.40    0.45
   2  12  -3    9.45    1.04
  -2 -12   3    9.18    1.08
   2 -12  -3   10.47    1.22
   2  12  -3    8.68    1.16
  -2 -12   3    7.98    1.29
  -2  12   3    8.66    0.57
   2  12  -3    9.34    1.13
   2  12  -2   -0.12    0.48
  -2 -12   2    0.48    0.38
   2 -12  -2    0.14    0.42
   2  12  -2    0.80    0.65
  -2 -12   2    0.22    0.54
  -2  12   2    0.36    0.37
   2  12  -2    0.25    0.47
  -2  12   2   -0.42    0.53
   2  12  -1    0.50    0.37
  -2  12   1    0.73    0.40
   2 -12  -1    0.30    0.42
  -2 -12   1    0.58    0.45
   2  12  -1   -0.11    0.58
  -2 -12   1    0.57    0.63
  -2  12   1    0.36    0.39
   2  12  -1    0.43    0.49
  -2  12   1    1.15    0.57
  -2  12   0   -0.20    0.37
  -2 -12   0   -0.14    0.39
   2  12   0    0.57    0.66
   2  12   0    0.24    0.51
   2  12   0    0.36    0.40
  -2  12   0    0.18    0.87
  -2  12  -1   12.43    1.23
   2 -12   1   12.24    1.26
  -2 -12  -1   12.40    1.28
[truncated: 1,186,084 more chars]
