# Supplementary material for: Crystal structure of chlorido­{tris­[2-(iso­propyl­sulfan­yl)phen­yl]phosphane-κ4 P,S,S′,S′′}nickel(II) tri­fluoro­methane­sulfonate
Source: Acta Crystallogr E Crystallogr Commun. 2019 Feb 12;75(Pt 3):350–3. doi: 10.1107/S2056989019002068 (PMC6399686; doi:10.1107/S2056989019002068)
Supplement: Supplementary file 2 [file e-75-00350-Isup2.hkl]

data_I                                                                          
_shelx_title ' 18ro04_a.res in P2(1)/n'                                         
_shelx_refln_list_code          4                                               
_shelx_F_calc_maximum      318.34                                               
_exptl_crystal_F_000      1504.00                                               
_reflns_d_resolution_high  0.7699                                               
                                                                                
loop_                                                                           
 _space_group_symop_operation_xyz                                               
 'x, y, z'                                                                      
 '-x+1/2, y+1/2, -z+1/2'                                                        
 '-x, -y, -z'                                                                   
 'x-1/2, -y-1/2, z-1/2'                                                         
                                                                                
_cell_length_a    13.4280                                                       
_cell_length_b    14.0080                                                       
_cell_length_c    17.1100                                                       
_cell_angle_alpha  90.000                                                       
_cell_angle_beta   93.164                                                       
_cell_angle_gamma  90.000                                                       
                                                                                
_shelx_F_squared_multiplier     1.000                                           
                                                                                
loop_                                                                           
 _refln_index_h                                                                 
 _refln_index_k                                                                 
 _refln_index_l                                                                 
 _refln_F_squared_calc                                                          
 _refln_F_squared_meas                                                          
 _refln_F_squared_sigma                                                         
 _refln_observed_status                                                         
   4   0   0     101337.84     114628.41      2727.36 o                         
   6   0   0      52733.34      56196.14      1788.44 o                         
   8   0   0      25413.73      27676.75       692.68 o                         
  10   0   0       3214.94       3296.40        91.67 o                         
  12   0   0       6033.44       6121.71       367.69 o                         
  14   0   0         15.81        178.26        97.62 o                         
  16   0   0         28.02        210.02        93.58 o                         
   2   1   0          1.83         -3.14        21.46 o                         
   3   1   0       5794.43       6238.37       109.33 o                         
   4   1   0        309.34        382.03        22.49 o                         
   5   1   0        988.32       1019.00        29.41 o                         
   6   1   0       3739.54       4064.80        77.76 o                         
   7   1   0       4518.88       5022.96        84.05 o                         
   8   1   0       1950.13       2278.16        70.21 o                         
   9   1   0       4773.50       4955.77       100.78 o                         
  10   1   0        487.17        407.99        27.22 o                         
  11   1   0       2816.91       2702.75        85.65 o                         
  12   1   0       1284.49       1192.72        66.13 o                         
  13   1   0       1680.55       1666.33       129.07 o                         
  14   1   0       1259.25       1217.55        89.51 o                         
  15   1   0       1331.57       1221.36       150.00 o                         
  16   1   0         11.22         38.84        77.08 o                         
  17   1   0        182.28         93.25       142.62 o                         
   0   2   0      25451.70      33940.82      1355.80 o                         
   1   2   0      26820.76      32287.28       989.48 o                         
   2   2   0      20017.73      20994.53       494.32 o                         
   3   2   0      10819.43      10294.87       165.58 o                         
   4   2   0       1913.36       2088.29        43.70 o                         
   5   2   0       7670.28       7903.81       103.97 o                         
   6   2   0       4115.61       3916.40        70.90 o                         
   7   2   0       3380.52       3753.88        98.88 o                         
   8   2   0       2135.41       2341.16        70.32 o                         
   9   2   0       3873.21       3967.06        81.68 o                         
  10   2   0         26.01         -0.13        24.33 o                         
  11   2   0       2495.34       2302.25        81.73 o                         
  12   2   0        454.11        427.92        38.48 o                         
  13   2   0        966.85       1001.11        61.08 o                         
  14   2   0         58.65         39.77        62.79 o                         
  15   2   0         40.97         22.24        60.86 o                         
  16   2   0        483.14        343.32       103.64 o                         
  17   2   0         50.38        126.28        94.30 o                         
   1   3   0      17675.89      18834.06       310.59 o                         
   2   3   0       3133.76       3108.53        79.46 o                         
   3   3   0         53.23         45.24        25.23 o                         
   4   3   0       1787.33       1871.64        44.64 o                         
   5   3   0        190.00        172.47        21.18 o                         
   6   3   0       8126.54       8281.55       112.59 o                         
   7   3   0        347.64        375.50        25.87 o                         
   8   3   0       2056.78       1968.50        51.51 o                         
   9   3   0       1488.16       1478.65        48.14 o                         
  10   3   0        216.93        233.85        30.71 o                         
  11   3   0       1345.02       1285.06        64.84 o                         
  12   3   0       1361.43       1229.03        79.14 o                         
  13   3   0        640.57        526.67        49.82 o                         
  14   3   0       1989.92       2049.72       116.82 o                         
  15   3   0        500.27        585.38        98.10 o                         
  16   3   0         29.30        102.79       131.85 o                         
  17   3   0        123.39         45.62        98.15 o                         
   0   4   0      47530.61      57659.96      1289.96 o                         
   1   4   0      65597.33      68656.82      1001.27 o                         
   2   4   0      17394.14      17890.90       286.82 o                         
   3   4   0      13889.47      13345.58       249.23 o                         
   4   4   0       4657.77       4453.10        97.35 o                         
   5   4   0      10241.62       9579.38       186.05 o                         
   6   4   0       3552.82       3915.07       101.15 o                         
   7   4   0       2609.92       2280.25        83.13 o                         
   8   4   0         20.06        162.62        26.89 o                         
   9   4   0       1008.31       1013.66        40.19 o                         
  10   4   0       2369.16       2039.62       108.23 o                         
  11   4   0       2788.62       2598.10        99.81 o                         
  12   4   0          2.41        -33.27        44.16 o                         
  13   4   0        808.81        784.01        66.02 o                         
  14   4   0        304.46        387.79        75.70 o                         
  15   4   0         29.26         36.39        82.42 o                         
  16   4   0         88.77         66.25        88.66 o                         
   1   5   0       3237.78       3568.74        92.96 o                         
   2   5   0        331.61        225.50        27.60 o                         
   3   5   0       2598.05       2546.37        64.53 o                         
   4   5   0         98.58         34.50        26.17 o                         
   5   5   0        379.13        339.54        23.69 o                         
   6   5   0         13.12          5.05        40.56 o                         
   7   5   0        833.44        777.65        45.53 o                         
   8   5   0          0.16         15.14        25.19 o                         
   9   5   0         41.53         57.20        34.15 o                         
  10   5   0       1009.60        967.76        46.46 o                         
  11   5   0        370.04        381.15        44.35 o                         
  12   5   0         38.32         31.94        55.38 o                         
  13   5   0         19.23        -14.36        71.38 o                         
  14   5   0        283.72        270.24        80.45 o                         
  15   5   0          4.84        -13.45        85.04 o                         
  16   5   0         87.58        156.68        86.69 o                         
   0   6   0       3069.07       3256.48       108.16 o                         
   1   6   0       3426.14       3940.14       101.78 o                         
   2   6   0      17491.81      18744.08       256.75 o                         
   3   6   0       2716.20       3152.05        77.31 o                         
   4   6   0      20659.00      19496.19       468.03 o                         
   5   6   0      10343.28      10146.83       181.11 o                         
   6   6   0       3479.81       3243.32        76.57 o                         
   7   6   0       1115.13       1045.00        48.80 o                         
   8   6   0       2953.37       2674.90        82.28 o                         
   9   6   0       1460.38       1498.80        79.61 o                         
  10   6   0       4129.17       4139.30       147.05 o                         
  11   6   0        475.78        553.24        67.91 o                         
  12   6   0        280.78        198.42        60.64 o                         
  13   6   0        585.80        616.87        90.70 o                         
  14   6   0        910.08       1039.24        97.17 o                         
  15   6   0        371.02        449.94        97.42 o                         
  16   6   0         76.27         -4.91        97.87 o                         
   1   7   0       4134.06       4332.17        98.16 o                         
   2   7   0         23.33         36.47        35.03 o                         
   3   7   0       5916.98       6264.04       117.03 o                         
   4   7   0       1309.11       1201.75        43.81 o                         
   5   7   0        778.06        662.73        32.57 o                         
   6   7   0        480.53        391.12        26.94 o                         
   7   7   0       3817.26       3815.70        92.68 o                         
   8   7   0       1668.67       1903.09       102.40 o                         
   9   7   0       4341.29       4214.64       189.56 o                         
  10   7   0        290.50        237.86        40.73 o                         
  11   7   0       3051.91       3081.78       232.53 o                         
  12   7   0         36.74          9.93        67.25 o                         
  13   7   0       2140.63       2511.42       158.30 o                         
  14   7   0        217.32        431.28        80.91 o                         
  15   7   0        801.16        755.01       137.05 o                         
  16   7   0         31.68         -4.66       107.77 o                         
   0   8   0         55.98         71.51        45.53 o                         
   1   8   0        126.84        106.90        33.69 o                         
   2   8   0       3843.28       3596.87       106.74 o                         
   3   8   0       3280.42       3062.69        88.36 o                         
   4   8   0       4878.01       4258.81        93.55 o                         
   5   8   0        662.00        657.93        32.85 o                         
   6   8   0        127.71         90.93        31.42 o                         
   7   8   0       1592.24       1366.24        66.26 o                         
   8   8   0       1183.42       1120.04        79.01 o                         
   9   8   0        936.12        807.35        64.94 o                         
  10   8   0       2208.98       2036.70       118.73 o                         
  11   8   0          1.51         60.30        66.03 o                         
  12   8   0         65.60        -14.95       109.48 o                         
  13   8   0         14.09        -15.80        84.92 o                         
  14   8   0        337.13        276.40        90.21 o                         
  15   8   0        625.82        690.25       100.89 o                         
   1   9   0         13.80          2.01        26.93 o                         
   2   9   0         74.93         53.61        43.11 o                         
   3   9   0       2044.92       1999.70        70.42 o                         
   4   9   0       2166.50       2212.31        56.89 o                         
   5   9   0       1789.02       1847.03        74.54 o                         
   6   9   0       3083.65       2860.29       109.61 o                         
   7   9   0         18.14         40.69        33.38 o                         
   8   9   0        349.76        540.18        43.20 o                         
   9   9   0         74.27         86.59        52.50 o                         
  10   9   0       2655.48       2803.85       206.85 o                         
  11   9   0          0.15          0.15        63.09 o                         
  12   9   0        876.71        955.81       103.39 o                         
  13   9   0          3.12          4.39        96.84 o                         
  14   9   0        474.55        467.69       126.73 o                         
  15   9   0          0.19         37.16       105.74 o                         
   0  10   0        456.54        480.38        42.35 o                         
   1  10   0        254.57        604.59       160.84 o                         
   2  10   0       4221.85       4140.14        91.08 o                         
   3  10   0        486.15        406.49        38.40 o                         
   4  10   0        146.88        194.18        33.52 o                         
   5  10   0        136.22        187.74        35.10 o                         
   6  10   0         35.10         29.76        31.69 o                         
   7  10   0       1559.38       1727.59       102.19 o                         
   8  10   0        229.75        230.60        60.98 o                         
   9  10   0       1202.69       1167.33        85.11 o                         
  10  10   0        829.18        828.80        72.86 o                         
  11  10   0        394.12        489.15        86.24 o                         
  12  10   0         14.83        -72.03        79.34 o                         
  13  10   0        203.47        298.83       135.77 o                         
  14  10   0         22.22        104.92        88.60 o                         
   1  11   0        516.04        492.68        36.22 o                         
   2  11   0        546.68        555.92        40.76 o                         
   3  11   0         29.30          5.16        34.36 o                         
   4  11   0        678.79        613.18        41.54 o                         
   5  11   0       1323.74       1215.38        65.56 o                         
   6  11   0         88.72        113.67        40.47 o                         
   7  11   0        129.54        251.39        54.08 o                         
   8  11   0        138.57        273.24        87.21 o                         
   9  11   0        113.15         90.44        55.20 o                         
  10  11   0        378.31        537.48        77.44 o                         
  11  11   0         94.83        118.29        68.98 o                         
  12  11   0        141.05         87.03        81.63 o                         
  13  11   0          1.05         -0.89        83.81 o                         
   0  12   0        225.73        427.21        67.86 o                         
   1  12   0       2086.97       2148.84        86.92 o                         
   2  12   0          1.65         30.06        46.01 o                         
   3  12   0       2136.86       2206.86        98.27 o                         
   4  12   0       1356.02       1510.44        83.51 o                         
   5  12   0       1225.64       1175.22        59.63 o                         
   6  12   0       1044.27        875.24        58.97 o                         
   7  12   0        855.72        962.44        69.18 o                         
   8  12   0        131.83        162.25        60.33 o                         
   9  12   0       1206.27       1209.13       101.72 o                         
  10  12   0         77.75        249.61        77.44 o                         
  11  12   0         63.48         20.79        70.49 o                         
  12  12   0        676.46        561.30       109.36 o                         
  13  12   0         13.85         32.25        82.76 o                         
   1  13   0        340.52        490.56        47.07 o                         
   2  13   0        110.88        165.22        46.06 o                         
   3  13   0         73.68         54.98        48.56 o                         
   4  13   0        873.84        938.25        59.76 o                         
   5  13   0        366.79        459.18        52.73 o                         
   6  13   0        258.29        227.57        51.86 o                         
   7  13   0         19.13         65.27        52.48 o                         
   8  13   0         85.74        124.96        68.46 o                         
   9  13   0          1.56         38.50        96.63 o                         
  10  13   0         31.17         17.50        82.23 o                         
  11  13   0        147.06        132.51        72.86 o                         
  12  13   0        147.06        273.46        74.41 o                         
   0  14   0        752.83        839.72        71.37 o                         
   1  14   0          5.42        -17.37        44.82 o                         
   2  14   0        326.09        344.97        78.24 o                         
   3  14   0         31.43         65.60        55.98 o                         
   4  14   0       1541.13       1312.17        94.18 o                         
   5  14   0        308.57        363.40        55.43 o                         
   6  14   0        612.45        706.60        75.98 o                         
   7  14   0         47.10        178.64        57.41 o                         
   8  14   0         44.32         48.05        63.07 o                         
   9  14   0          1.21         96.58        60.98 o                         
  10  14   0        240.73        162.97        76.47 o                         
  11  14   0         61.00         22.11        80.39 o                         
   1  15   0        261.83        258.48        47.41 o                         
   2  15   0        469.05        419.77        47.03 o                         
   3  15   0        128.70        147.33        58.17 o                         
   4  15   0        347.54        364.79        64.26 o                         
   5  15   0       1143.23       1176.83        81.35 o                         
   6  15   0          0.40         15.10        57.41 o                         
   7  15   0         16.90         -8.05        96.97 o                         
   8  15   0         97.47        -14.02        65.79 o                         
   9  15   0        254.66        222.38        62.57 o                         
   0  16   0        431.97        431.91       203.01 o                         
   1  16   0         26.28         36.11        54.11 o                         
   2  16   0         61.27         30.08        61.25 o                         
   3  16   0         18.16        -37.97        65.26 o                         
   4  16   0        178.12        222.36        73.25 o                         
   5  16   0        309.02        360.90        76.71 o                         
   6  16   0          2.89         44.57        69.07 o                         
   7  16   0         50.62         25.08        70.54 o                         
   8  16   0        112.75        153.18        67.87 o                         
   1  17   0        166.92        195.81        55.99 o                         
   2  17   0        404.22        422.81        59.56 o                         
   3  17   0         66.33        112.48        65.45 o                         
   4  17   0        101.48          4.56        77.10 o                         
   5  17   0         49.22         97.86        80.20 o                         
   6  17   0         11.69         33.11        68.68 o                         
   0  18   0        288.91        146.02        86.95 o                         
   1  18   0         44.39        194.20        65.96 o                         
   2  18   0         14.08          9.36        74.30 o                         
 -17   0   1        987.14       1389.63       246.51 o                         
 -15   0   1        300.24        274.96        99.14 o                         
 -13   0   1        525.28        527.99        65.73 o                         
 -11   0   1       3949.62       4091.55       162.92 o                         
  -9   0   1       1217.99       1388.28        68.76 o                         
  -7   0   1       6821.26       6845.94       167.34 o                         
  -5   0   1       6363.80       7046.30       148.33 o                         
  -3   0   1      10188.72      11005.04       218.92 o                         
   3   0   1       3155.24       3236.68       100.25 o                         
   5   0   1      33937.67      36077.46       701.95 o                         
   7   0   1      43790.99      46675.41       922.11 o                         
   9   0   1       9557.56       9814.48       259.98 o                         
  11   0   1       4350.56       4030.54       184.72 o                         
  13   0   1       1120.06       1153.51       111.17 o                         
  15   0   1        639.34        486.58       103.93 o                         
  17   0   1       1717.75       1889.90       212.67 o                         
 -17   1   1        182.64        -30.76       167.09 o                         
 -16   1   1         22.58        100.95        85.80 o                         
 -15   1   1         70.93        133.24        53.99 o                         
 -14   1   1        142.26        149.46        79.96 o                         
 -13   1   1        342.30        329.48        41.06 o                         
 -12   1   1         31.83         65.66        39.65 o                         
 -11   1   1       1586.73       1510.99        54.73 o                         
 -10   1   1        572.08        520.34        31.47 o                         
  -9   1   1       1306.32       1339.23        44.98 o                         
  -8   1   1       4497.77       4743.51        94.15 o                         
  -7   1   1       1477.64       1773.18        53.10 o                         
  -6   1   1       7291.58       8052.68       131.48 o                         
  -5   1   1       1995.47       1933.59        39.77 o                         
  -4   1   1       6358.94       7364.15       120.48 o                         
  -3   1   1       1546.37       1948.71        48.57 o                         
  -2   1   1       2681.85       3497.84       100.88 o                         
   2   1   1       5560.83       6216.50       130.41 o                         
   3   1   1       5063.35       4963.44        94.74 o                         
   4   1   1      30336.67      31656.50       453.78 o                         
   5   1   1       2816.10       2635.77        52.81 o                         
   6   1   1       7021.66       7083.24        93.36 o                         
   7   1   1      31301.53      31621.01       403.09 o                         
   8   1   1       5333.49       5272.35       120.30 o                         
   9   1   1       1590.71       1588.64        59.94 o                         
  10   1   1        686.19        670.49        33.27 o                         
  11   1   1       3275.38       3066.51       103.51 o                         
  12   1   1       1104.87       1001.83        80.38 o                         
  13   1   1       3299.96       3287.93       186.97 o                         
  14   1   1          1.15         21.02        59.30 o                         
  15   1   1       1431.46       1390.00        91.39 o                         
  16   1   1          2.79        -29.01        58.82 o                         
  17   1   1        101.93        103.82       156.77 o                         
 -17   2   1          1.76       -174.43       144.50 o                         
 -16   2   1         77.38        -68.55       118.69 o                         
 -15   2   1       2108.36       2039.78       141.29 o                         
 -14   2   1        193.02        109.07        54.05 o                         
 -13   2   1       2391.94       2402.83       124.52 o                         
 -12   2   1        518.34        528.44        39.09 o                         
 -11   2   1         14.31         37.47        28.33 o                         
 -10   2   1        179.81        188.52        26.49 o                         
  -9   2   1       1484.20       1607.96        49.57 o                         
  -8   2   1       4336.20       4547.20        86.81 o                         
  -7   2   1      15232.64      15597.01       246.86 o                         
  -6   2   1       4463.39       4879.24        83.61 o                         
  -5   2   1       4173.84       4488.48        79.05 o                         
  -4   2   1      32381.38      35365.09       466.62 o                         
  -3   2   1      18172.82      20453.74       328.38 o                         
  -2   2   1        730.52        857.18        59.20 o                         
  -1   2   1      24554.19      28251.65       905.71 o                         
   0   2   1        584.63        574.56        27.24 o                         
   1   2   1       5431.91       6576.91       161.34 o                         
   2   2   1       1407.69       1545.73        48.05 o                         
   3   2   1       4951.49       5137.86       122.64 o                         
   4   2   1       5762.40       5901.05       106.77 o                         
   5   2   1       1406.37       1410.94        33.00 o                         
   6   2   1       3245.60       3440.10        79.91 o                         
   7   2   1         26.83         45.65        30.55 o                         
   8   2   1        487.71        747.14        32.87 o                         
   9   2   1        320.55        321.89        30.58 o                         
  10   2   1        213.26        196.81        28.72 o                         
  11   2   1         24.69         12.77        40.76 o                         
  12   2   1         19.87         -1.32        39.26 o                         
  13   2   1        829.41        785.74        73.60 o                         
  14   2   1         41.14        122.36        65.43 o                         
  15   2   1        139.94        180.39        65.24 o                         
  16   2   1         38.71        -76.41        86.00 o                         
  17   2   1        192.13        229.09       103.79 o                         
 -17   3   1         81.81        111.55       106.61 o                         
 -16   3   1        112.61       -118.71       102.47 o                         
 -15   3   1        290.66        264.25        92.09 o                         
 -14   3   1         59.84         60.45        61.14 o                         
 -13   3   1        922.69       1065.60       104.18 o                         
 -12   3   1         64.38         45.65        37.39 o                         
 -11   3   1        256.43        270.53        32.99 o                         
 -10   3   1         13.84         19.85        26.66 o                         
  -9   3   1       1115.57       1189.66        39.14 o                         
  -8   3   1       1974.16       1859.67        50.85 o                         
  -7   3   1        557.28        527.76        28.15 o                         
  -6   3   1        616.01        604.18        30.63 o                         
  -5   3   1        296.43        352.19        23.49 o                         
  -4   3   1       1865.83       2003.46        50.49 o                         
  -3   3   1       9383.15      10002.78       180.55 o                         
  -2   3   1       3407.18       3791.50       133.75 o                         
  -1   3   1       7587.45       8015.64       164.99 o                         
   0   3   1       3859.38       4380.74        91.35 o                         
   1   3   1       4691.37       5649.83       104.45 o                         
   2   3   1      36535.32      37686.31       496.00 o                         
   3   3   1       4632.45       4706.30       104.92 o                         
   4   3   1       5296.13       4886.40        98.17 o                         
   5   3   1        847.81        729.69        30.89 o                         
   6   3   1       8164.95       8254.92       174.96 o                         
   7   3   1      17153.56      16988.08       352.96 o                         
   8   3   1      12298.83      12022.53       220.71 o                         
   9   3   1          1.10         21.32        24.92 o                         
  10   3   1       7473.42       6871.83       229.71 o                         
  11   3   1        736.69        672.72        49.81 o                         
  12   3   1       5200.63       5546.84       227.78 o                         
  13   3   1       1207.48       1244.29       127.22 o                         
  14   3   1       2352.68       2510.34       154.29 o                         
  15   3   1        575.91        618.29        82.51 o                         
  16   3   1       1258.30       1312.01       123.79 o                         
  17   3   1          2.15         14.54        93.60 o                         
 -16   4   1         17.69         79.44        78.61 o                         
 -15   4   1        194.95        161.71        84.34 o                         
 -14   4   1        443.09        422.13        65.07 o                         
 -13   4   1        541.43        537.36        61.95 o                         
 -12   4   1       1819.80       1628.27        80.06 o                         
 -11   4   1       1936.64       1783.31        78.27 o                         
 -10   4   1       1577.82       1572.75        66.24 o                         
  -9   4   1        648.69        659.31        31.85 o                         
  -8   4   1       1477.13       1482.91        42.95 o                         
  -7   4   1       2184.45       2389.39        65.22 o                         
  -6   4   1       2360.51       2475.82        70.27 o                         
  -5   4   1        994.67        945.22        41.62 o                         
  -4   4   1      14738.58      14693.31       209.98 o                         
  -3   4   1        739.45        712.00        37.58 o                         
  -2   4   1       5614.47       6289.38       155.79 o                         
  -1   4   1      22205.64      23473.41       380.59 o                         
   0   4   1       4281.44       4701.21       108.03 o                         
   1   4   1      16560.88      17498.47       230.48 o                         
   2   4   1       1517.83       1534.44        44.46 o                         
   3   4   1         16.05         22.50        23.33 o                         
   4   4   1       5832.26       5785.98        90.64 o                         
   5   4   1       4912.11       4948.27       105.46 o                         
   6   4   1      10934.77      10325.47       155.18 o                         
   7   4   1       1708.20       1829.39        51.14 o                         
   8   4   1       1374.40       1492.63        49.18 o                         
   9   4   1        769.94        668.68        38.11 o                         
  10   4   1       1813.39       1661.86        76.99 o                         
  11   4   1         52.65         22.80        34.00 o                         
  12   4   1        544.83        553.62        65.72 o                         
  13   4   1         98.19        111.59        73.44 o                         
  14   4   1         65.48         91.47        83.10 o                         
  15   4   1        652.92        693.66       214.76 o                         
  16   4   1          3.65        -16.95       136.72 o                         
 -16   5   1        187.80        108.76       131.02 o                         
 -15   5   1        252.28        214.69       117.44 o                         
 -14   5   1        287.39        250.58        91.37 o                         
 -13   5   1         93.49        177.81        56.60 o                         
 -12   5   1        453.87        453.16        51.00 o                         
 -11   5   1        370.77        390.24        40.88 o                         
 -10   5   1        508.65        415.79        35.69 o                         
  -9   5   1        810.55        782.70        43.73 o                         
  -8   5   1         58.04          3.29        24.82 o                         
  -7   5   1        192.14        264.67        27.50 o                         
  -6   5   1       9790.67       9547.87       214.62 o                         
  -5   5   1        165.31        189.41        24.63 o                         
  -4   5   1       6065.00       5820.79       156.09 o                         
  -3   5   1       5245.25       5278.86       144.78 o                         
  -2   5   1      18952.97      19575.34       392.13 o                         
  -1   5   1      22806.66      24191.79       332.41 o                         
   0   5   1       9820.58      11100.28       168.31 o                         
   1   5   1       2147.55       2854.10        88.48 o                         
   2   5   1      12404.44      12658.01       218.93 o                         
   3   5   1      11684.37      11255.39       198.03 o                         
   4   5   1        207.46        126.37        27.03 o                         
   5   5   1        696.81        680.75        38.09 o                         
   6   5   1       1989.15       1906.05        55.82 o                         
   7   5   1         84.83         74.92        23.66 o                         
   8   5   1       4455.21       4142.89        90.26 o                         
   9   5   1       2575.35       2363.03        91.12 o                         
  10   5   1       2953.93       2941.15       109.84 o                         
  11   5   1       2748.86       2702.03       166.37 o                         
  12   5   1       1480.65       1569.63       119.07 o                         
  13   5   1        262.70         96.70        75.81 o                         
  14   5   1         17.45         66.65        79.84 o                         
  15   5   1        632.43        778.07       105.98 o                         
  16   5   1          8.12         39.64       114.16 o                         
 -16   6   1        394.39        240.97       102.61 o                         
 -15   6   1         54.71         78.14        95.54 o                         
 -14   6   1          8.07         37.98        92.33 o                         
 -13   6   1        305.26        242.17       149.93 o                         
 -12   6   1        160.25        171.97        52.73 o                         
 -11   6   1       1294.69       1211.15        74.74 o                         
 -10   6   1         29.23         28.54        40.62 o                         
  -9   6   1        494.75        504.41        34.50 o                         
  -8   6   1        216.30        388.35        35.29 o                         
  -7   6   1        104.15        139.64        25.42 o                         
  -6   6   1         65.66         49.10        24.62 o                         
  -5   6   1       3017.15       3021.98        91.35 o                         
  -4   6   1       8109.19       7506.08       282.86 o                         
  -3   6   1      13099.58      12631.12       296.87 o                         
  -2   6   1      22473.55      21718.16       267.37 o                         
  -1   6   1        432.27        556.43        55.35 o                         
   0   6   1      17696.22      19659.28       370.41 o                         
   1   6   1      11930.94      11841.13       252.00 o                         
   2   6   1       9308.06       9623.16       145.39 o                         
   3   6   1       6675.88       6267.27        98.43 o                         
   4   6   1      17539.82      16779.68       239.19 o                         
   5   6   1       7145.66       6583.79       136.77 o                         
   6   6   1       1921.44       1749.72        54.97 o                         
   7   6   1       8796.06       7991.99       189.71 o                         
   8   6   1        735.43        801.40        43.83 o                         
   9   6   1       3422.65       3068.14       137.08 o                         
  10   6   1       1069.03        945.38        69.74 o                         
  11   6   1       2063.82       1874.59        94.11 o                         
  12   6   1        890.47        921.66        79.58 o                         
  13   6   1       1352.36       1258.25        98.11 o                         
  14   6   1         10.47        -61.51        82.28 o                         
  15   6   1        850.77        944.43       184.44 o                         
  16   6   1         59.20         49.68        89.70 o                         
 -16   7   1        319.74        364.90       115.63 o                         
 -15   7   1         85.39         96.71       171.47 o                         
 -14   7   1        312.51         12.21        84.34 o                         
 -13   7   1        805.07        886.78       184.60 o                         
 -12   7   1          0.66        -49.61        59.57 o                         
 -11   7   1        171.20        314.47        53.86 o                         
 -10   7   1       1341.86       1268.92        66.39 o                         
  -9   7   1       4403.54       4270.61       186.18 o                         
  -8   7   1       5884.50       5788.52       215.67 o                         
  -7   7   1       2761.98       2625.75        83.81 o                         
  -6   7   1       1493.57       1417.43        44.95 o                         
  -5   7   1       2594.41       2497.80        73.41 o                         
  -4   7   1       5137.10       5128.99       159.05 o                         
  -3   7   1      22990.93      21728.02       314.98 o                         
  -2   7   1       6216.19       5671.28       115.50 o                         
  -1   7   1       7596.85       7918.98       183.89 o                         
   0   7   1       1902.19       2005.09        57.39 o                         
   1   7   1       6284.60       6336.93       122.73 o                         
   2   7   1        726.18        599.22        42.63 o                         
   3   7   1      16279.75      16174.46       226.61 o                         
   4   7   1       3810.98       3780.32        71.16 o                         
   5   7   1       3109.18       3173.37        86.35 o                         
   6   7   1         30.08         67.66        30.05 o                         
   7   7   1        680.41        625.71        42.14 o                         
   8   7   1        154.27        134.67        33.79 o                         
   9   7   1       3184.15       3184.51       187.52 o                         
  10   7   1        740.55        697.55        62.64 o                         
  11   7   1       1016.09        982.49       199.18 o                         
  12   7   1        287.74        300.58        85.18 o                         
  13   7   1         15.27        -17.20        79.88 o                         
  14   7   1        128.89        128.14        76.97 o                         
  15   7   1         53.21        178.10       137.68 o                         
 -15   8   1        398.31        229.48        82.01 o                         
 -14   8   1        145.02        -45.02        79.60 o                         
 -13   8   1         35.23         21.71        77.62 o                         
 -12   8   1        211.69        252.27        68.10 o                         
 -11   8   1       1736.44       1809.27       101.25 o                         
 -10   8   1          6.56        -64.67        45.08 o                         
  -9   8   1       1756.90       1732.75       110.50 o                         
  -8   8   1        404.05        601.47        58.48 o                         
  -7   8   1          7.21         46.18        29.67 o                         
  -6   8   1        238.73        188.13        31.87 o                         
  -5   8   1       4197.39       4098.42       115.38 o                         
  -4   8   1        140.67        153.64        29.54 o                         
  -3   8   1       9322.37       9452.34       180.03 o                         
  -2   8   1        783.73        796.27        56.11 o                         
  -1   8   1        921.77        878.59        42.20 o                         
   0   8   1       4941.25       5310.46       131.82 o                         
   1   8   1       4513.36       4304.35       112.60 o                         
   2   8   1       5016.67       4645.61       126.53 o                         
   3   8   1       3253.56       3158.46        71.72 o                         
   4   8   1         97.89        102.87        25.47 o                         
   5   8   1        383.88        432.13        28.59 o                         
   6   8   1        112.69        114.27        36.15 o                         
   7   8   1       1185.72       1070.83        64.68 o                         
   8   8   1       1447.05       1484.51       108.35 o                         
   9   8   1        497.18        521.88        59.78 o                         
  10   8   1       2353.78       2508.27       151.00 o                         
  11   8   1        170.29         42.01       142.59 o                         
  12   8   1        450.07        368.79        74.22 o                         
  13   8   1         14.34        175.79       158.51 o                         
  14   8   1       1173.68       1429.58       136.98 o                         
  15   8   1         20.04         89.24        94.03 o                         
 -15   9   1          7.27         48.35        85.07 o                         
 -14   9   1        120.06        100.64        89.97 o                         
 -13   9   1        117.20         57.57       112.11 o                         
 -12   9   1        139.78        106.58        65.62 o                         
 -11   9   1        409.43        551.75        64.35 o                         
 -10   9   1       1038.66       1200.66        88.03 o                         
  -9   9   1         33.66          9.30        43.71 o                         
  -8   9   1       4710.99       4424.84       199.57 o                         
  -7   9   1        381.01        361.00        33.60 o                         
  -6   9   1        303.62        328.05        39.28 o                         
  -5   9   1        431.83        425.25        37.12 o                         
  -4   9   1       3885.10       3913.51        94.01 o                         
  -3   9   1       2213.31       2241.89        59.44 o                         
  -2   9   1       3371.40       3100.40        89.37 o                         
  -1   9   1         27.83         97.32        32.64 o                         
   0   9   1        854.05        838.15        35.85 o                         
   1   9   1         29.13         79.40        28.58 o                         
   2   9   1         26.97         55.65        27.17 o                         
   3   9   1       1464.50       1453.19        48.95 o                         
   4   9   1       2046.26       2046.51        51.82 o                         
   5   9   1          3.77        -12.27        31.32 o                         
   6   9   1        322.50        390.45        36.73 o                         
   7   9   1        707.53        640.62        43.07 o                         
   8   9   1        515.31        521.40        77.18 o                         
   9   9   1       1670.95       1558.47       124.74 o                         
  10   9   1          7.08        -46.46        65.94 o                         
  11   9   1       1224.28       1198.37        87.39 o                         
  12   9   1        135.99         49.86        86.80 o                         
  13   9   1        470.59        591.75       148.59 o                         
  14   9   1        214.48        189.06        86.22 o                         
  15   9   1        436.17        680.34        99.91 o                         
 -14  10   1        175.82        245.62       103.07 o                         
 -13  10   1          6.84        194.89        90.78 o                         
 -12  10   1         50.66        226.67        84.01 o                         
 -11  10   1        451.49        399.98        60.51 o                         
 -10  10   1        639.43        556.76       100.61 o                         
  -9  10   1        377.02        391.12        60.24 o                         
  -8  10   1        593.24        638.18        48.68 o                         
  -7  10   1         24.70        158.06        61.09 o                         
  -6  10   1        487.82        482.61        39.41 o                         
  -5  10   1        889.26        738.86        43.85 o                         
  -4  10   1        363.88        377.26        38.03 o                         
  -3  10   1       1078.87       1044.36        58.56 o                         
  -2  10   1        153.08        164.46        37.31 o                         
  -1  10   1        278.00        278.10        39.70 o                         
   0  10   1       1241.35       1464.49        63.13 o                         
   1  10   1       1727.21       1818.03        74.69 o                         
   2  10   1       2860.42       2825.36        87.02 o                         
   3  10   1        122.04        152.91        30.55 o                         
   4  10   1        938.48        851.09        41.45 o                         
   5  10   1         44.18         36.22        32.33 o                         
   6  10   1        543.00        508.85        42.23 o                         
   7  10   1          0.26         81.87        55.44 o                         
   8  10   1        549.69        541.74        55.61 o                         
   9  10   1          0.44        -24.25        51.64 o                         
  10  10   1        271.96        221.92        61.67 o                         
  11  10   1        403.03        420.54        65.59 o                         
  12  10   1          0.37        -14.15        67.67 o                         
  13  10   1        157.46        103.58        79.03 o                         
  14  10   1        287.79        277.60        80.97 o                         
 -13  11   1         13.90         35.45       124.94 o                         
 -12  11   1         97.73         25.51        70.17 o                         
 -11  11   1        387.88        181.33        94.01 o                         
 -10  11   1         75.87        158.43        77.79 o                         
  -9  11   1         12.34         20.75        60.17 o                         
  -8  11   1       1533.99       1511.80       111.89 o                         
  -7  11   1       1638.12       1661.57        97.52 o                         
  -6  11   1          6.42        -93.47        37.27 o                         
  -5  11   1       2449.44       2001.84        87.81 o                         
  -4  11   1        184.59        175.64        39.77 o                         
  -3  11   1        709.53        786.73        42.98 o                         
  -2  11   1       3805.72       3673.23       116.59 o                         
  -1  11   1         43.83         96.21        64.53 o                         
   0  11   1        559.19        618.56        38.80 o                         
   1  11   1        655.90        596.78        38.53 o                         
   2  11   1         21.59         68.49        31.36 o                         
   3  11   1          5.10         -9.25        35.65 o                         
   4  11   1       1801.64       1618.23        56.19 o                         
   5  11   1        158.05        179.12        37.85 o                         
   6  11   1       1056.44       1062.67        56.88 o                         
   7  11   1         15.55         27.76        50.77 o                         
   8  11   1        283.10        299.28        64.45 o                         
   9  11   1        196.26        279.74        75.50 o                         
  10  11   1        135.12        189.43        63.97 o                         
  11  11   1          9.88         17.06        66.48 o                         
  12  11   1        220.39        226.78        63.45 o                         
  13  11   1         14.17        -47.67        93.35 o                         
 -13  12   1          0.23         91.01       100.46 o                         
 -12  12   1          4.51         58.06        72.36 o                         
 -11  12   1         24.05        145.96        71.10 o                         
 -10  12   1        431.06        590.94        67.47 o                         
  -9  12   1         66.87        -37.18        82.82 o                         
  -8  12   1        568.48        632.45       120.59 o                         
  -7  12   1         80.06         29.95        50.94 o                         
  -6  12   1       1041.99        892.70        80.47 o                         
  -5  12   1       1544.43       1469.53        84.12 o                         
  -4  12   1       1442.85       1425.69        78.60 o                         
  -3  12   1        278.22        185.49        39.81 o                         
  -2  12   1        116.68        120.52        36.65 o                         
  -1  12   1         57.35        109.00        37.96 o                         
   0  12   1        919.08        795.68        49.28 o                         
   1  12   1         72.38        -15.02        40.33 o                         
   2  12   1       2896.03       2724.44       107.89 o                         
   3  12   1          1.41          6.42        39.69 o                         
   4  12   1         45.74         30.26        37.88 o                         
   5  12   1        360.42        407.44        44.95 o                         
   6  12   1       1170.26       1178.96        69.58 o                         
   7  12   1         39.89         42.37        49.40 o                         
   8  12   1        440.62        530.06        62.37 o                         
   9  12   1         35.89        -26.81        62.87 o                         
  10  12   1        217.85        272.88        77.99 o                         
  11  12   1        446.35        499.10        80.89 o                         
  12  12   1        102.64        137.14        78.17 o                         
  13  12   1        322.57        453.03       113.42 o                         
 -12  13   1        112.12         31.89        72.43 o                         
 -11  13   1        577.73        678.90        80.42 o                         
 -10  13   1          0.05        118.48        66.46 o                         
  -9  13   1        217.64        161.80        76.83 o                         
  -8  13   1        316.39        410.24        86.33 o                         
  -7  13   1       1635.72       1643.91        84.90 o                         
  -6  13   1        646.10        660.45        64.09 o                         
  -5  13   1       2688.92       2975.97       143.33 o                         
  -4  13   1          1.10        -18.47        47.47 o                         
  -3  13   1        794.61        802.41        76.19 o                         
  -2  13   1        103.65        133.99        40.72 o                         
  -1  13   1        211.75        168.91        37.24 o                         
   0  13   1          0.65        -53.53        43.32 o                         
   1  13   1        333.96        359.61        49.33 o                         
   2  13   1         21.50         15.61        46.03 o                         
   3  13   1        726.67        841.48        54.10 o                         
   4  13   1        292.17        295.86        50.62 o                         
   5  13   1         42.51        102.40        49.45 o                         
   6  13   1        135.83        134.43        49.92 o                         
   7  13   1          0.86         21.02        53.92 o                         
   8  13   1         76.95        158.73        52.62 o                         
   9  13   1         74.53        123.57        64.77 o                         
  10  13   1         10.08        -55.27        72.31 o                         
  11  13   1         21.85        -24.04        73.58 o                         
  12  13   1        135.23        250.71        68.02 o                         
 -11  14   1        210.62        145.24        73.77 o                         
 -10  14   1        571.76        473.22        89.61 o                         
  -9  14   1        258.92        307.76        81.55 o                         
  -8  14   1         72.02        137.89        64.03 o                         
  -7  14   1        410.58        539.78       157.91 o                         
  -6  14   1        155.01        270.96        62.08 o                         
  -5  14   1         13.78         -1.07        59.95 o                         
  -4  14   1         55.79         76.40        62.92 o                         
  -3  14   1        332.30        283.68        52.72 o                         
  -2  14   1        174.00        141.98        44.40 o                         
  -1  14   1        189.97        261.53        43.13 o                         
   0  14   1         45.50        116.57        50.00 o                         
   1  14   1         26.24         81.58        50.98 o                         
   2  14   1        109.93        124.07        50.13 o                         
   3  14   1          9.22         -8.33        47.86 o                         
   4  14   1       1407.52       1520.19        80.51 o                         
   5  14   1       1371.27       1364.55        87.64 o                         
   6  14   1        123.66        108.17        54.20 o                         
   7  14   1          1.08         12.39        51.45 o                         
   8  14   1          1.86        -40.64        55.27 o                         
   9  14   1          1.81         -0.51        70.56 o                         
  10  14   1        193.55        107.30        62.85 o                         
  11  14   1        339.17        245.74        83.08 o                         
  -9  15   1        272.50        127.87        67.58 o                         
  -8  15   1         65.56        152.80        67.66 o                         
  -7  15   1          0.18        -80.08        64.01 o                         
  -6  15   1       2172.28       2159.08       214.97 o                         
  -5  15   1         91.63        -23.76        69.00 o                         
  -4  15   1        756.72        664.57        69.85 o                         
  -3  15   1          2.13        -25.80        50.42 o                         
  -2  15   1        108.40        147.96        54.44 o                         
  -1  15   1        230.65        250.96        47.41 o                         
   0  15   1        269.86        219.31        43.96 o                         
   1  15   1         49.81         39.02        56.00 o                         
   2  15   1       1526.71       1521.22        90.36 o                         
   3  15   1        698.25        670.12        99.76 o                         
   4  15   1        110.63        122.73        53.67 o                         
   5  15   1        157.60        182.16        55.75 o                         
   6  15   1        122.13        163.36        53.56 o                         
   7  15   1        104.38        109.97        65.58 o                         
   8  15   1         12.10         -9.72        67.90 o                         
   9  15   1        155.29        160.94        72.88 o                         
  -8  16   1        164.40        268.15        85.78 o                         
  -7  16   1        414.60        397.32        80.51 o                         
  -6  16   1          1.70         33.96       121.30 o                         
  -5  16   1         11.94         58.37        76.44 o                         
  -4  16   1        150.09        163.51        61.85 o                         
  -3  16   1        351.40        402.75        71.69 o                         
  -2  16   1          1.17        -42.47        50.90 o                         
  -1  16   1         92.49         56.96        51.69 o                         
   0  16   1         45.36          9.69        51.56 o                         
   1  16   1        110.24        189.81        63.79 o                         
   2  16   1        266.79        213.75        59.78 o                         
   3  16   1         23.25         25.28        61.81 o                         
   4  16   1        107.46        119.28        56.47 o                         
   5  16   1        194.59        228.67        55.83 o                         
   6  16   1          9.85         -4.76        64.72 o                         
   7  16   1        132.04         79.93        69.75 o                         
   8  16   1         70.52        111.87        62.00 o                         
  -6  17   1        194.27        315.95        74.82 o                         
  -5  17   1        139.39         91.48        76.72 o                         
  -4  17   1         14.65         -8.23        63.66 o                         
  -3  17   1          3.16          7.83        67.15 o                         
  -2  17   1          0.36        105.26        56.64 o                         
  -1  17   1        277.31        343.48        62.51 o                         
   0  17   1         13.15         51.02        61.24 o                         
   1  17   1          3.71        -19.33        70.67 o                         
   2  17   1        156.26        202.92        75.00 o                         
   3  17   1        250.44        252.35        68.36 o                         
   4  17   1          6.99         49.43        64.38 o                         
   5  17   1          7.31         84.97        72.56 o                         
   6  17   1        188.82        278.46        91.04 o                         
  -2  18   1         72.35        149.80        72.37 o                         
  -1  18   1        140.71        144.15        66.41 o                         
   0  18   1        126.24         51.57        58.81 o                         
   1  18   1          6.59        -59.32        62.93 o                         
   2  18   1          0.59        -35.37       114.86 o                         
 -16   0   2        649.71       1000.53       239.26 o                         
 -14   0   2        366.24        372.77        78.50 o                         
 -12   0   2       2403.65       2238.27       137.53 o                         
 -10   0   2       3624.66       3580.71       101.60 o                         
  -8   0   2          3.38          6.92        31.49 o                         
  -6   0   2         90.69         94.89        25.99 o                         
  -4   0   2       6243.32       7977.63       205.63 o                         
  -2   0   2       2494.11       2945.62       125.33 o                         
   2   0   2      35599.89      36844.29       742.34 o                         
   4   0   2        102.81         55.59        31.89 o                         
   6   0   2          0.30       -106.34       169.17 o                         
   8   0   2       1030.55        999.14        70.12 o                         
  10   0   2       2371.20       2321.72       106.94 o                         
  12   0   2        107.46        161.12        69.38 o                         
  14   0   2        103.77        143.32       152.26 o                         
  16   0   2          8.42         92.88        96.60 o                         
 -17   1   2        103.99       -123.32       156.36 o                         
 -16   1   2         27.81         -4.23        77.89 o                         
 -15   1   2         69.35        181.81        52.38 o                         
 -14   1   2        391.53        377.47        51.88 o                         
 -13   1   2        115.79         81.05        45.62 o                         
 -12   1   2        112.06        107.71        30.94 o                         
 -11   1   2        113.41         58.26        29.08 o                         
 -10   1   2        125.79        125.88        23.14 o                         
  -9   1   2        599.05        692.17        29.58 o                         
  -8   1   2       1084.89       1463.38        39.51 o                         
  -7   1   2        544.77       1878.84       147.18 o                         
  -6   1   2      10065.78      10974.20       147.51 o                         
  -5   1   2       1872.87       1971.53        43.34 o                         
  -4   1   2        225.12        229.34        21.49 o                         
  -3   1   2      15742.83      18008.12       408.91 o                         
  -2   1   2      22690.11      27278.20       429.01 o                         
  -1   1   2      37838.69      44264.34      1116.94 o                         
   0   1   2      45386.89      53838.14      1593.79 o                         
   1   1   2      17295.46      19937.48       396.48 o                         
   2   1   2      11329.85      11538.33       188.04 o                         
   3   1   2      22468.75      22793.54       317.76 o                         
   4   1   2       7192.59       6669.40       116.86 o                         
   5   1   2       6730.55       7408.93       127.84 o                         
   6   1   2      21308.08      21136.11       242.21 o                         
   7   1   2       2557.68       2700.14        88.56 o                         
   8   1   2      13484.87      12648.93       228.76 o                         
   9   1   2       3005.46       3004.02        74.45 o                         
  10   1   2       2124.52       2120.67        77.12 o                         
  11   1   2       1727.27       1736.59        94.51 o                         
  12   1   2       2431.14       2539.83       132.72 o                         
  13   1   2       1099.81       1122.39        75.65 o                         
  14   1   2       1694.81       1675.49        99.35 o                         
  15   1   2        225.67        243.33        67.39 o                         
  16   1   2        529.36        479.96        73.98 o                         
  17   1   2        239.03        277.37       106.58 o                         
 -17   2   2          4.63       -102.13       158.24 o                         
 -16   2   2          1.13         -8.11        73.15 o                         
 -15   2   2         51.03         46.09        60.65 o                         
 -14   2   2       3701.30       3560.87       148.72 o                         
 -13   2   2         16.97        -46.80        43.26 o                         
 -12   2   2        458.56        459.82        38.35 o                         
 -11   2   2         71.17         56.70        28.52 o                         
 -10   2   2        176.60        199.86        24.09 o                         
  -9   2   2          1.30         -9.09        21.56 o                         
  -8   2   2       4082.55       4209.28        76.55 o                         
  -7   2   2        108.83        112.41        20.84 o                         
  -6   2   2        781.49        937.41        29.65 o                         
  -5   2   2        395.45        372.44        22.26 o                         
  -4   2   2        824.93       1121.74        36.61 o                         
  -3   2   2       6149.97       6593.48       145.44 o                         
  -2   2   2      13543.62      15224.22       299.27 o                         
  -1   2   2      21211.55      22847.11       395.81 o                         
   0   2   2      18700.34      20980.55       279.70 o                         
   1   2   2        196.03        817.84       174.17 o                         
   2   2   2       7450.68       7991.64       119.39 o                         
   3   2   2      15024.62      14893.85       224.21 o                         
   4   2   2       5390.78       5755.21       126.65 o                         
   5   2   2        279.10        304.34        23.63 o                         
   6   2   2       2930.25       2695.32        71.93 o                         
   7   2   2       1373.35       1362.28        70.68 o                         
   8   2   2       2244.06       2169.95        82.15 o                         
   9   2   2         33.02         35.38        23.64 o                         
  10   2   2         33.22         32.03        30.11 o                         
  11   2   2        494.21        398.76        41.52 o                         
  12   2   2       1600.90       1642.06        88.81 o                         
  13   2   2         24.21         36.98        76.39 o                         
  14   2   2       2377.96       2654.55       136.55 o                         
  15   2   2         42.79         14.95        64.76 o                         
  16   2   2         26.51        -50.39        88.93 o                         
  17   2   2        153.36        302.58       109.50 o                         
 -17   3   2          4.28        -30.79       152.82 o                         
 -16   3   2         16.05        -71.77        93.68 o                         
 -15   3   2          2.28        114.85        89.66 o                         
 -14   3   2        148.19        225.79        70.41 o                         
 -13   3   2         21.80         32.82        40.87 o                         
 -12   3   2        338.91        291.69        36.29 o                         
 -11   3   2        330.33        263.04        30.02 o                         
 -10   3   2       1662.42       1604.10        67.28 o                         
  -9   3   2       1479.97       1451.08        43.75 o                         
  -7   3   2        483.63       1304.81        99.16 o                         
  -6   3   2        444.74        657.71        31.48 o                         
  -5   3   2       2087.32       2365.69        65.49 o                         
  -4   3   2      18003.31      19565.54       465.86 o                         
  -3   3   2       6502.40       7033.42       149.30 o                         
  -2   3   2         41.70         76.88        26.22 o                         
  -1   3   2        392.33        401.48        27.50 o                         
   0   3   2       4028.88       4509.36        86.41 o                         
   1   3   2       1096.70       1094.67        30.27 o                         
   2   3   2       2396.45       2448.21        54.36 o                         
   3   3   2      19848.08      19474.10       339.28 o                         
   4   3   2       7446.00       7848.50       187.04 o                         
   5   3   2       9357.60       8977.62       118.89 o                         
   6   3   2      10896.68      10948.29       182.02 o                         
   7   3   2      10093.68       9937.30       197.72 o                         
   8   3   2        475.87        387.45        32.96 o                         
   9   3   2       4989.23       4917.07       104.68 o                         
  10   3   2         90.28         31.65        32.63 o                         
  11   3   2       5669.72       4757.10       156.10 o                         
  12   3   2        227.56        391.23        49.55 o                         
  13   3   2       1785.41       1789.32       142.30 o                         
  14   3   2       1130.33       1142.42        96.42 o                         
  15   3   2       1776.20       1888.02       136.72 o                         
  16   3   2        225.46        392.78       105.08 o                         
  17   3   2        841.30        955.64       164.47 o                         
 -16   4   2        321.18        495.64        91.26 o                         
 -15   4   2         54.51         16.18       173.34 o                         
 -14   4   2        557.47        452.74        63.96 o                         
 -13   4   2         50.38         96.57        64.08 o                         
 -12   4   2       1098.07        967.07        51.39 o                         
 -11   4   2         58.98         54.96        33.15 o                         
 -10   4   2       1050.11        955.37        47.52 o                         
  -9   4   2        339.19        368.13        28.55 o                         
  -8   4   2        796.85        931.74        33.05 o                         
  -7   4   2       1222.92       1315.40        41.84 o                         
  -6   4   2       4608.77       4663.81       121.90 o                         
  -5   4   2          4.38        -17.56        29.29 o                         
  -4   4   2        595.92        709.68        33.89 o                         
  -3   4   2        946.48       1153.76        46.93 o                         
  -2   4   2        462.63        431.26        29.92 o                         
  -1   4   2        230.07        238.30        23.68 o                         
   0   4   2       1410.69       1816.94        40.94 o                         
   1   4   2        840.02        946.33        30.97 o                         
   2   4   2       2055.95       2115.00        45.24 o                         
   3   4   2       6425.68       6675.30       128.25 o                         
   4   4   2       1370.88       1226.16        40.40 o                         
   5   4   2        715.22        722.59        37.69 o                         
   6   4   2        670.41        745.94        34.41 o                         
   7   4   2        204.67        272.58        25.08 o                         
   8   4   2        201.71        186.78        26.38 o                         
   9   4   2       4396.81       4455.60       125.89 o                         
  10   4   2       1162.90       1197.39        62.08 o                         
  11   4   2        176.88        124.72        40.84 o                         
  12   4   2         42.98         51.69        65.45 o                         
  13   4   2        103.15         83.11        87.56 o                         
  14   4   2         87.36         94.47        83.66 o                         
  15   4   2        233.06        292.86       103.25 o                         
  16   4   2        171.63        252.38        91.31 o                         
 -16   5   2         24.62         45.28       138.57 o                         
 -15   5   2          5.06         -9.25       108.33 o                         
 -14   5   2         12.85       -104.01       106.50 o                         
 -13   5   2        689.04        587.67        63.34 o                         
 -12   5   2        127.39          9.53        45.79 o                         
 -11   5   2          5.13         55.75        32.97 o                         
 -10   5   2       2068.50       2038.47        68.32 o                         
  -9   5   2        471.56        514.82        32.95 o                         
  -8   5   2         19.43        381.05        28.26 o                         
  -7   5   2         12.75        -26.88        23.04 o                         
  -6   5   2        184.28        301.42        28.79 o                         
  -5   5   2        343.42        366.51        26.37 o                         
  -4   5   2       7865.58       8140.55       144.36 o                         
  -3   5   2       4966.62       5357.19       122.68 o                         
  -2   5   2       6671.53       6715.21       139.57 o                         
  -1   5   2       2877.47       3155.98        74.62 o                         
   0   5   2       5041.81       5512.01        94.21 o                         
   1   5   2       3129.14       3427.62        68.33 o                         
   2   5   2       3476.22       3451.96        67.56 o                         
   3   5   2      24353.81      25447.32       291.62 o                         
   4   5   2       6889.47       6510.53       108.21 o                         
   5   5   2      10207.00       9668.63       182.68 o                         
   6   5   2       2244.53       2380.12        72.08 o                         
   7   5   2       4010.80       3749.14        84.53 o                         
   8   5   2        665.45        677.17        32.37 o                         
   9   5   2       5019.29       5088.33       176.76 o                         
  10   5   2        679.92        653.79        43.49 o                         
  11   5   2       3916.73       3911.34       177.28 o                         
  12   5   2        343.23        355.51        89.30 o                         
  13   5   2       1951.32       1985.69       127.23 o                         
  14   5   2        256.71        248.59        74.12 o                         
  15   5   2        298.69        207.66        80.04 o                         
  16   5   2        269.61        341.67        90.97 o                         
 -16   6   2         83.75        117.91        98.46 o                         
 -15   6   2          7.76        -30.79       153.65 o                         
 -14   6   2        865.34        834.20       150.48 o                         
 -13   6   2         28.66         85.11        89.31 o                         
 -12   6   2        141.08        137.48        53.43 o                         
 -11   6   2         15.85         16.28        54.30 o                         
 -10   6   2        530.42        557.98        44.78 o                         
  -9   6   2       1002.33        954.36        51.68 o                         
  -8   6   2       1083.07       1145.75        51.91 o                         
  -7   6   2       1138.72       1542.24        59.27 o                         
  -6   6   2        285.75        303.63        27.91 o                         
  -5   6   2         41.34         76.27        28.76 o                         
  -4   6   2          3.62         47.64        37.17 o                         
  -3   6   2       4846.89       4817.94       130.01 o                         
  -2   6   2       5766.52       5712.75       104.09 o                         
  -1   6   2       1171.42       1197.87        39.46 o                         
   0   6   2        926.44       1094.76        38.84 o                         
   1   6   2       5542.13       6030.79       103.05 o                         
   2   6   2       3910.32       3944.27        76.89 o                         
   3   6   2       1294.36       1356.53        33.20 o                         
   4   6   2       4769.42       4821.86       104.36 o                         
   5   6   2       4409.38       4481.63       102.56 o                         
   6   6   2         16.79         18.22        31.23 o                         
   7   6   2         20.95         49.99        26.58 o                         
   8   6   2         21.11         16.06        30.50 o                         
   9   6   2       1473.23       1343.28        67.09 o                         
  10   6   2        775.34        674.21        63.30 o                         
  11   6   2          3.86        -21.01        57.52 o                         
  12   6   2         18.16        -13.81        70.64 o                         
  13   6   2         38.77         50.34       104.30 o                         
  14   6   2        195.64        131.88        79.27 o                         
  15   6   2          5.60        -88.06        90.92 o                         
  16   6   2        109.82        -15.80        94.72 o                         
 -16   7   2         49.96         17.97       102.55 o                         
 -15   7   2          4.08        247.78       104.54 o                         
 -14   7   2          2.07         49.84        83.00 o                         
 -13   7   2        478.61        297.56        83.86 o                         
 -12   7   2         52.45         56.68        67.35 o                         
 -11   7   2         15.06        -15.48        49.76 o                         
 -10   7   2        802.29        928.26        53.56 o                         
  -9   7   2       1639.62       1483.01        61.45 o                         
  -8   7   2        358.42        336.93        36.33 o                         
  -7   7   2        125.10        138.83        29.39 o                         
  -6   7   2        610.41        516.38        29.94 o                         
  -5   7   2        258.63        293.44        31.85 o                         
  -4   7   2       7844.68       7432.53       189.39 o                         
  -3   7   2         29.10        -40.89        34.12 o                         
  -2   7   2         39.09         30.84        30.29 o                         
  -1   7   2       6904.18       7306.67       123.65 o                         
   0   7   2       1552.44       1603.50        60.25 o                         
   1   7   2       4356.76       4820.39        88.94 o                         
   2   7   2       1076.10        906.33        37.61 o                         
   3   7   2        246.30        265.69        26.18 o                         
   4   7   2      27580.65      27543.16       301.91 o                         
   5   7   2          2.62        -30.39        31.91 o                         
   6   7   2        596.32        563.61        33.83 o                         
   7   7   2        112.80        183.01        36.39 o                         
   8   7   2       6627.89       6595.84       246.96 o                         
   9   7   2         43.76         26.73        43.05 o                         
  10   7   2       2197.39       2037.30       116.19 o                         
  11   7   2        175.75         85.12        97.32 o                         
  12   7   2       1352.48       1277.99        96.63 o                         
  13   7   2          0.37        -13.34        74.97 o                         
  14   7   2        700.87        670.60        92.53 o                         
  15   7   2         27.72        -39.94       127.90 o                         
 -15   8   2         27.30         -0.66        94.26 o                         
 -14   8   2         10.67         74.07        97.95 o                         
 -13   8   2         13.92        101.96       143.09 o                         
 -12   8   2        486.49        585.29        73.59 o                         
 -11   8   2        174.47        265.38        60.78 o                         
 -10   8   2       1065.53        954.71        60.84 o                         
  -9   8   2        983.89        840.18        48.57 o                         
  -8   8   2        381.68        539.90        36.06 o                         
  -7   8   2        422.30        429.33        37.42 o                         
  -6   8   2       1505.74       1520.14        72.50 o                         
  -5   8   2        344.53        328.94        38.30 o                         
  -4   8   2        845.18        711.05        34.05 o                         
  -3   8   2       4663.82       4578.38        94.77 o                         
  -2   8   2          3.47         14.07        29.93 o                         
  -1   8   2       2907.34       2698.26        75.94 o                         
   0   8   2         55.01         69.33        28.85 o                         
   1   8   2         57.68        108.64        25.88 o                         
   2   8   2        250.51        251.89        26.20 o                         
   3   8   2        459.15        491.56        30.19 o                         
   4   8   2         11.81         19.19        22.05 o                         
   5   8   2       4184.65       4349.77        96.31 o                         
   6   8   2          1.13          5.34        34.06 o                         
   7   8   2         24.65         44.25        43.23 o                         
   8   8   2         88.21         19.69        45.35 o                         
   9   8   2        204.53        123.47        46.84 o                         
  10   8   2       1236.49       1201.67        73.02 o                         
  11   8   2        132.25        109.19        62.10 o                         
  12   8   2        164.18        139.14        74.75 o                         
  13   8   2          7.86        -70.42        77.38 o                         
  14   8   2         70.59         46.85        92.87 o                         
  15   8   2         44.25         81.29        98.71 o                         
 -15   9   2         12.73        243.95       105.41 o                         
 -14   9   2         12.67        -24.71       100.13 o                         
 -13   9   2        120.04        238.14        76.89 o                         
 -12   9   2          2.53        -52.26        68.42 o                         
 -11   9   2         22.52        -25.73        52.94 o                         
 -10   9   2        278.15        280.73        72.90 o                         
  -9   9   2       1673.13       1589.12       113.98 o                         
  -8   9   2         80.84         62.71        33.58 o                         
  -7   9   2          2.36         82.05        32.28 o                         
  -6   9   2        360.86        333.27        44.39 o                         
  -5   9   2         42.38          7.14        38.07 o                         
  -4   9   2        749.12        743.51        39.22 o                         
  -3   9   2         21.93         35.81        30.34 o                         
  -2   9   2        408.11        401.31        38.96 o                         
  -1   9   2       3624.71       3636.13        91.71 o                         
   0   9   2         17.81         43.72        63.38 o                         
   1   9   2       2953.08       3083.09        95.15 o                         
   2   9   2       2548.33       2514.30        59.94 o                         
   3   9   2        316.95        285.41        28.68 o                         
   4   9   2       2577.80       2775.36        81.12 o                         
   5   9   2         23.40         37.56        29.80 o                         
   6   9   2        225.26        189.67        39.56 o                         
   7   9   2       1751.64       1525.29        82.55 o                         
   8   9   2       3910.61       3870.12       189.37 o                         
   9   9   2        676.43        696.13        54.95 o                         
  10   9   2       1446.53       1492.14        99.14 o                         
  11   9   2        115.13        204.20        65.41 o                         
  12   9   2        494.51        551.28        85.24 o                         
  13   9   2        711.29        726.87        89.19 o                         
  14   9   2        598.18        580.03       163.60 o                         
 -14  10   2          0.30       -156.70       181.62 o                         
 -13  10   2        566.18        542.81        98.97 o                         
 -12  10   2        528.24        576.12        80.93 o                         
 -11  10   2        205.91        388.28        95.58 o                         
 -10  10   2        273.92        265.38        66.05 o                         
  -9  10   2         14.36         96.00        97.25 o                         
  -8  10   2        624.08        584.61        62.33 o                         
  -7  10   2        218.06        196.89        43.24 o                         
  -6  10   2       2260.39       1991.90        97.17 o                         
  -5  10   2        814.13        864.12        77.10 o                         
  -4  10   2       2134.90       1988.20        84.02 o                         
  -3  10   2       1668.68       1559.90        82.11 o                         
  -2  10   2       1840.23       1764.03        83.87 o                         
  -1  10   2       2207.22       2268.91        78.91 o                         
   0  10   2       3343.97       3060.64        70.85 o                         
   1  10   2         15.57         79.41        43.36 o                         
   2  10   2       3616.91       3460.78        74.28 o                         
   3  10   2       1215.91       1130.51        47.26 o                         
   4  10   2        726.22        727.83        35.88 o                         
   5  10   2      10122.23      10015.31       193.86 o                         
   6  10   2        231.06        180.42        43.31 o                         
   7  10   2         61.37         62.79        52.36 o                         
   8  10   2        371.23        409.73        51.54 o                         
   9  10   2        165.03        100.86        60.52 o                         
  10  10   2          7.99        143.43        59.33 o                         
  11  10   2        831.52        814.04        68.65 o                         
  12  10   2          8.31        -13.90        58.35 o                         
  13  10   2        213.16        202.67        80.80 o                         
  14  10   2          0.80         36.45       101.16 o                         
 -13  11   2          8.39        123.43        95.76 o                         
 -12  11   2          2.66        -32.03        72.01 o                         
 -11  11   2        138.02        145.00        63.04 o                         
 -10  11   2        150.19        299.22        63.10 o                         
  -9  11   2       1969.83       2060.88       135.57 o                         
  -8  11   2         36.15         84.82        54.23 o                         
  -7  11   2       1112.13        987.43        83.55 o                         
  -6  11   2         78.98         36.81        49.21 o                         
  -5  11   2        708.30        784.78        48.75 o                         
  -4  11   2       1650.91       1694.83        72.08 o                         
  -3  11   2        332.05        280.48        41.74 o                         
  -2  11   2        371.90        281.02        43.53 o                         
  -1  11   2       3275.98       3232.73       111.42 o                         
   0  11   2         61.92         97.59        47.64 o                         
   1  11   2        759.69        822.63        43.71 o                         
   2  11   2          7.68         12.37        33.54 o                         
   3  11   2        485.76        533.38        45.92 o                         
   4  11   2         11.22        -13.06        30.96 o                         
   5  11   2        946.62        911.58        57.08 o                         
   6  11   2        183.57        176.28        44.85 o                         
   7  11   2       1748.27       1887.72        95.86 o                         
   8  11   2         18.55         95.08        48.22 o                         
   9  11   2        668.11        805.52        74.56 o                         
  10  11   2          3.53        -63.78        58.69 o                         
  11  11   2         29.16        -28.39        60.91 o                         
  12  11   2        691.90        682.03        88.40 o                         
  13  11   2        410.29        496.13       113.17 o                         
 -13  12   2        103.70        145.96       154.60 o                         
 -12  12   2         90.85         91.15        86.75 o                         
 -11  12   2         29.20        -27.92        58.39 o                         
 -10  12   2        101.33         23.90        62.79 o                         
  -9  12   2         42.93        132.16        64.42 o                         
  -8  12   2         30.37         86.69       163.13 o                         
  -7  12   2        267.33        248.16        70.08 o                         
  -6  12   2        426.41        430.11        52.81 o                         
  -5  12   2        411.82        460.34        50.41 o                         
  -4  12   2        240.74        272.15        42.27 o                         
  -3  12   2        198.13        203.21        39.70 o                         
  -2  12   2         28.25         51.94        39.14 o                         
  -1  12   2         31.91        100.04        37.41 o                         
   0  12   2        592.79        605.02        52.53 o                         
   1  12   2       3220.81       2941.54       115.55 o                         
   2  12   2       2208.99       2080.44       106.62 o                         
   3  12   2        293.34        269.37        37.87 o                         
   4  12   2       1181.41       1004.44        73.07 o                         
   5  12   2         17.49        -12.26        48.14 o                         
   6  12   2        130.51         90.05        47.34 o                         
   7  12   2        902.71        788.14        60.61 o                         
   8  12   2        348.37        456.22        57.11 o                         
   9  12   2       1057.35       1050.68        65.63 o                         
  10  12   2         56.81         86.98        66.85 o                         
  11  12   2          0.76        -78.42        64.59 o                         
  12  12   2         44.23         15.61        90.03 o                         
 -12  13   2        696.34        842.67       180.39 o                         
 -11  13   2         28.61        -14.74        58.56 o                         
 -10  13   2        428.98        511.64        84.77 o                         
  -9  13   2       1187.70       1098.38        85.91 o                         
  -8  13   2        627.30        603.03       102.82 o                         
  -7  13   2         79.05        145.89        68.71 o                         
  -6  13   2       1806.43       1539.92        99.53 o                         
  -5  13   2        733.83        552.25        45.50 o                         
  -4  13   2        589.09        612.81        47.48 o                         
  -3  13   2        576.79        423.88        43.60 o                         
  -2  13   2       2570.37       2658.26       135.56 o                         
  -1  13   2       1410.31       1508.02        80.04 o                         
   0  13   2       2387.84       2373.41       161.40 o                         
   1  13   2        681.58        625.35        49.31 o                         
   2  13   2        728.54        794.53        65.93 o                         
   3  13   2        135.78         76.10        41.55 o                         
   4  13   2       1170.86       1199.52        97.31 o                         
   5  13   2         34.04         64.36        47.89 o                         
   6  13   2        379.73        451.42        56.71 o                         
   7  13   2        507.32        415.47        51.44 o                         
   8  13   2         17.13         79.98        54.69 o                         
   9  13   2        281.41        173.22        81.76 o                         
  10  13   2        215.34        222.57        77.84 o                         
  11  13   2        287.65        355.97        81.63 o                         
 -11  14   2        125.56        116.32        70.49 o                         
 -10  14   2        133.30        179.98        74.16 o                         
  -9  14   2        118.80        133.40       114.80 o                         
  -8  14   2          2.08         -6.65        78.11 o                         
  -7  14   2        390.19        344.66        80.84 o                         
  -6  14   2        329.36        156.42       104.97 o                         
  -5  14   2       1170.99       1206.96       127.42 o                         
  -4  14   2         93.71         59.45        48.49 o                         
  -3  14   2         25.35        -43.14        43.11 o                         
  -2  14   2        180.94        215.01        49.02 o                         
  -1  14   2         11.55         72.24        47.79 o                         
   0  14   2          0.07        -31.23        44.25 o                         
   1  14   2       1092.95       1370.11        87.51 o                         
   2  14   2         85.77         11.82        44.51 o                         
   3  14   2        182.64        199.28        51.18 o                         
   4  14   2        175.32        196.53        53.75 o                         
   5  14   2        543.02        608.32        53.59 o                         
   6  14   2          5.86          2.01        50.67 o                         
   7  14   2         24.66        157.75        53.94 o                         
   8  14   2         23.87        -72.27        60.30 o                         
   9  14   2          0.15        -27.24        61.95 o                         
  10  14   2         25.67         22.33        63.11 o                         
  -9  15   2         35.03        -17.16        75.22 o                         
  -8  15   2         99.69        -29.59        87.77 o                         
  -7  15   2         30.97         44.64        72.38 o                         
  -6  15   2        475.66        479.65        95.21 o                         
  -5  15   2         17.84        157.67        57.17 o                         
  -4  15   2         74.63         -0.43        57.72 o                         
  -3  15   2         27.79         16.35        50.83 o                         
  -2  15   2        454.66        451.95        47.33 o                         
  -1  15   2         16.31         26.91        52.60 o                         
   0  15   2        113.95         84.51        50.29 o                         
   1  15   2        158.90        181.66        79.88 o                         
   2  15   2         13.80         25.65        65.64 o                         
   3  15   2        438.50        342.89        65.76 o                         
   4  15   2        275.81        259.84        58.37 o                         
   5  15   2        195.83        322.89        59.26 o                         
   6  15   2         11.17         30.53        53.48 o                         
   7  15   2         90.08        229.82        64.03 o                         
   8  15   2          9.17         98.55        67.27 o                         
   9  15   2         58.49        148.32        65.73 o                         
  -8  16   2        148.83        184.43        93.32 o                         
  -7  16   2         77.51         39.78        75.66 o                         
  -6  16   2         11.53        -60.80        77.09 o                         
  -5  16   2        338.32        359.26        63.59 o                         
  -4  16   2         75.66         61.34        66.01 o                         
  -3  16   2         11.50         26.59        55.96 o                         
  -2  16   2       1039.82       1105.10        72.91 o                         
  -1  16   2         20.73         -8.05       146.58 o                         
   0  16   2         64.30        164.10        62.78 o                         
   1  16   2        503.88        438.60        65.07 o                         
   2  16   2         40.57         47.80        49.91 o                         
   3  16   2        194.94        250.11        55.73 o                         
   4  16   2          1.98         17.96        56.88 o                         
   5  16   2         44.81         80.77        66.08 o                         
   6  16   2        149.41         94.63        63.79 o                         
   7  16   2         75.91         65.48        56.06 o                         
   8  16   2          8.59        -94.36        84.04 o                         
  -6  17   2        156.76        206.85        73.19 o                         
  -5  17   2         37.55         62.65        68.46 o                         
  -4  17   2         73.16        124.78        61.64 o                         
  -3  17   2          5.13        -21.27        66.61 o                         
  -2  17   2        130.70        167.88        57.57 o                         
  -1  17   2        320.97        250.92        79.28 o                         
   0  17   2          0.98        -84.13        72.67 o                         
   1  17   2         10.01         38.77        71.16 o                         
   2  17   2          9.79        -18.88        55.26 o                         
   3  17   2         27.02        108.52        58.91 o                         
   4  17   2        125.74         41.12        69.12 o                         
   5  17   2          2.59         48.12        92.09 o                         
  -2  18   2        256.55        252.94        97.36 o                         
  -1  18   2        123.20         69.52        77.38 o                         
   0  18   2        136.68        160.64        79.19 o                         
   1  18   2         27.72        108.19        76.68 o                         
 -17   0   3         28.87       -142.59       198.17 o                         
 -15   0   3          2.21        109.38        91.80 o                         
 -13   0   3         21.77         49.89        61.92 o                         
 -11   0   3        198.89        303.62        75.80 o                         
  -9   0   3        272.02        257.10        36.00 o                         
  -7   0   3        371.74        430.52        32.88 o                         
  -5   0   3       1154.97       1364.84        46.87 o                         
  -3   0   3       1197.54       1187.46        40.43 o                         
  -1   0   3        821.05       1113.12        62.57 o                         
   1   0   3       4744.00       4582.75       115.43 o                         
   3   0   3       1039.22       1023.38        45.02 o                         
   5   0   3      13521.23      12632.15       209.34 o                         
   7   0   3       8883.47       8526.58       204.73 o                         
   9   0   3       2555.84       2478.21        92.90 o                         
  11   0   3       2587.01       2434.66       158.65 o                         
  13   0   3       4480.89       4174.10       293.15 o                         
  15   0   3       1129.86       1273.20       138.59 o                         
  17   0   3        651.54        643.22       245.30 o                         
 -17   1   3          2.74         36.23       156.09 o                         
 -16   1   3          0.46        -38.33        65.70 o                         
 -15   1   3        450.85        366.63        58.68 o                         
 -14   1   3         27.48         50.41        48.10 o                         
 -13   1   3        392.85        394.69        43.36 o                         
 -12   1   3         31.28          5.10        33.59 o                         
 -11   1   3       1595.56       1693.39        70.68 o                         
 -10   1   3        159.83        198.91        25.47 o                         
  -9   1   3        448.89        551.75        26.55 o                         
  -8   1   3        641.64       1584.76        52.71 o                         
  -7   1   3       3895.94       3894.35        98.26 o                         
  -6   1   3        510.41        648.55        33.72 o                         
  -5   1   3       1487.58       1472.77        35.11 o                         
  -4   1   3         33.84         32.20        17.49 o                         
  -3   1   3       3874.12       4047.62        64.05 o                         
  -2   1   3       8437.40       9028.46       127.58 o                         
  -1   1   3       2128.96       2375.13        73.35 o                         
   0   1   3       8373.26      10787.90       414.76 o                         
   1   1   3       2928.15       2785.89        55.65 o                         
   2   1   3      23264.67      23774.16       293.11 o                         
   3   1   3        454.15        535.18        27.60 o                         
   4   1   3       2889.26       2942.28        69.59 o                         
   5   1   3       6758.89       6905.38       136.06 o                         
   6   1   3        610.38        636.24        31.17 o                         
   7   1   3       1429.57       1224.47        46.80 o                         
   8   1   3         27.93        214.82        40.46 o                         
   9   1   3       1816.74       1933.24        60.39 o                         
  10   1   3         13.91         16.56        27.51 o                         
  11   1   3       2656.48       2620.48       112.19 o                         
  12   1   3          1.65        -17.94        48.14 o                         
  13   1   3        490.11        355.29        59.58 o                         
  14   1   3         90.02         53.35        59.20 o                         
  15   1   3        739.55        802.13        65.86 o                         
  16   1   3          6.76        -50.46        80.58 o                         
  17   1   3        346.35        607.53        90.44 o                         
 -17   2   3         60.52        -79.67       143.27 o                         
 -16   2   3         50.03        -55.70       122.44 o                         
 -15   2   3        252.32        328.72        60.87 o                         
 -14   2   3          0.65        -40.43        53.57 o                         
 -13   2   3         55.70         30.55        42.88 o                         
 -12   2   3         35.36         45.68        31.61 o                         
 -11   2   3         17.86         11.54        29.83 o                         
 -10   2   3         93.38         93.40        25.71 o                         
  -9   2   3        944.22        857.40        28.81 o                         
  -8   2   3        130.01        286.41        22.52 o                         
  -7   2   3        819.68        763.98        33.85 o                         
  -6   2   3        122.69        129.85        22.67 o                         
  -5   2   3         15.79         59.16        18.53 o                         
  -4   2   3        382.94        581.24        26.39 o                         
  -3   2   3       5677.36       6200.38       119.76 o                         
  -2   2   3       1255.05       1346.61        36.01 o                         
  -1   2   3       2759.47       3168.19        81.84 o                         
   0   2   3       2382.05       2703.05        60.08 o                         
   1   2   3       6923.03       7233.86       127.13 o                         
   2   2   3       2330.46       2270.85        43.57 o                         
   3   2   3      15370.46      15655.75       232.73 o                         
   4   2   3       1748.18       1611.87        48.99 o                         
   5   2   3       1738.82       1652.55        44.05 o                         
   6   2   3         37.99         32.63        26.53 o                         
   7   2   3       7516.20       7400.35       143.29 o                         
   8   2   3       2883.93       2711.52        68.30 o                         
   9   2   3         88.31        126.45        30.82 o                         
  10   2   3       1767.88       1750.97        75.24 o                         
  11   2   3        744.62        688.32        60.95 o                         
  12   2   3       1983.00       1897.04        80.36 o                         
  13   2   3       2749.76       3042.27       183.95 o                         
  14   2   3        402.94        445.45        62.06 o                         
  15   2   3       1431.71       1610.05       124.33 o                         
  16   2   3        658.29        636.97        72.32 o                         
  17   2   3        364.89        639.08        97.87 o                         
 -17   3   3         49.30         12.53       152.77 o                         
 -16   3   3        548.87        746.26       253.93 o                         
 -15   3   3        605.71        620.08        60.31 o                         
 -14   3   3         15.25         86.00        57.02 o                         
 -13   3   3        243.07        170.63        45.97 o                         
 -12   3   3        511.16        584.92        38.51 o                         
 -11   3   3       1010.26        807.81        38.89 o                         
 -10   3   3         32.07         26.28        25.45 o                         
  -9   3   3         85.73        298.41        30.06 o                         
  -8   3   3         73.78         89.66        21.09 o                         
  -7   3   3       5157.73       5609.71       111.15 o                         
  -6   3   3          9.00         14.06        28.70 o                         
  -5   3   3        637.90        622.22        32.74 o                         
  -4   3   3        166.12        153.15        23.44 o                         
  -3   3   3         29.90         81.09        22.05 o                         
  -2   3   3       5300.52       5840.49        99.07 o                         
  -1   3   3        476.36        372.58        23.40 o                         
   0   3   3         99.72        137.10        18.52 o                         
   1   3   3        231.07        222.06        19.34 o                         
   2   3   3       3996.15       3896.71        73.02 o                         
   3   3   3        341.63        412.91        28.49 o                         
   4   3   3       3048.60       3003.42        72.38 o                         
   5   3   3       3660.32       3751.78       102.59 o                         
   6   3   3        240.24        206.46        26.10 o                         
   7   3   3        926.86        889.33        31.89 o                         
   8   3   3         55.91        119.85        25.36 o                         
   9   3   3        735.42        803.40        41.51 o                         
  10   3   3       1863.89       1562.28        61.30 o                         
  11   3   3        289.63        283.98        34.92 o                         
  12   3   3       1389.69       1332.21       126.10 o                         
  13   3   3          5.61        -35.44        72.05 o                         
  14   3   3        739.69        857.74        87.07 o                         
  15   3   3         38.88         -0.90        88.31 o                         
  16   3   3        219.51        231.21        86.28 o                         
 -16   4   3         80.74         30.07        97.21 o                         
 -15   4   3         99.06        214.29        93.22 o                         
 -14   4   3         51.37        -16.28        56.94 o                         
 -13   4   3        735.19        814.96        62.91 o                         
 -12   4   3         37.80         36.68        37.10 o                         
 -11   4   3        250.41        249.48        33.93 o                         
 -10   4   3       1342.68       1316.48        48.25 o                         
  -9   4   3       3282.20       3067.01        72.91 o                         
  -8   4   3          9.74         -3.86        23.72 o                         
  -7   4   3       1124.36        953.00        35.91 o                         
  -6   4   3       3049.66       3021.51        98.33 o                         
  -5   4   3       4632.10       4936.79       107.78 o                         
  -4   4   3       1612.74       1900.49        45.50 o                         
  -3   4   3       3985.63       4579.38        85.54 o                         
  -2   4   3        101.40         81.98        23.94 o                         
  -1   4   3        965.06       1222.67        50.82 o                         
   0   4   3       2890.03       3195.31        61.74 o                         
   1   4   3      11391.49      11346.59       135.30 o                         
   2   4   3       4486.20       4594.20        79.31 o                         
   3   4   3       6669.80       6737.73        95.55 o                         
   4   4   3       4249.64       4413.34        96.15 o                         
   5   4   3        587.43        597.79        36.50 o                         
   6   4   3       2114.88       2142.51        65.87 o                         
   7   4   3        630.48        668.87        27.29 o                         
   8   4   3       1468.85       1515.87        57.29 o                         
   9   4   3       6162.93       5966.12       132.98 o                         
  10   4   3       3840.68       3870.79       130.88 o                         
  11   4   3       3378.60       3265.17       141.46 o                         
  12   4   3       1418.29       1351.95       109.21 o                         
  13   4   3         43.28         25.21        76.97 o                         
  14   4   3        820.07       1067.25       110.58 o                         
  15   4   3        595.69        690.98       133.25 o                         
  16   4   3       1022.46       1350.91       137.61 o                         
 -16   5   3         10.26        -39.69        93.38 o                         
 -15   5   3         20.63         -4.71       129.91 o                         
 -14   5   3          3.13        -74.98        91.06 o                         
 -13   5   3         38.09        -43.10        53.80 o                         
 -12   5   3        718.46        673.67        48.46 o                         
 -11   5   3       2122.96       2028.03        79.89 o                         
 -10   5   3        192.10        243.80        31.38 o                         
  -9   5   3          2.34        125.82        32.73 o                         
  -8   5   3       1164.28       1076.87        46.77 o                         
  -7   5   3        150.10        311.24        35.96 o                         
  -6   5   3        742.70        722.45        30.73 o                         
  -5   5   3        502.34        581.73        35.10 o                         
  -4   5   3       4435.31       4240.26        93.58 o                         
  -3   5   3       1598.15       1615.33        42.67 o                         
  -2   5   3       7275.45       6804.80       105.75 o                         
  -1   5   3       7845.12       8017.28       123.95 o                         
   0   5   3       8234.18       8668.50       131.10 o                         
   1   5   3       2636.52       2681.05        59.62 o                         
   2   5   3        517.20        415.68        29.28 o                         
   3   5   3        331.54        307.62        26.02 o                         
   4   5   3      20512.46      20546.53       239.31 o                         
   5   5   3        362.39        373.64        29.44 o                         
   6   5   3       4406.91       3956.00        94.98 o                         
   7   5   3        434.80        408.13        28.02 o                         
   8   5   3         16.20         24.62        25.32 o                         
   9   5   3        119.83        110.75        27.01 o                         
  10   5   3       2944.21       2728.69       120.56 o                         
  11   5   3          0.74        -58.26        55.31 o                         
  12   5   3       1393.76       1366.33       114.02 o                         
  13   5   3        151.87        103.47        85.13 o                         
  14   5   3        276.95        314.67       106.74 o                         
  15   5   3        172.50        -15.51        80.50 o                         
  16   5   3         14.21         33.17       108.64 o                         
 -16   6   3         50.43        -29.98        98.27 o                         
 -15   6   3        112.16        240.36       233.81 o                         
 -14   6   3       1014.03        909.67       115.86 o                         
 -13   6   3        419.92        294.20        61.18 o                         
 -12   6   3       1213.40       1403.01        92.64 o                         
 -11   6   3         68.50         85.77        42.71 o                         
 -10   6   3          0.06         36.57        27.55 o                         
  -9   6   3        159.69        204.60        34.86 o                         
  -8   6   3        109.25         93.50        36.31 o                         
  -7   6   3        408.48        398.85        30.79 o                         
  -6   6   3       1236.25       1119.91        43.17 o                         
  -5   6   3          1.26         17.62        24.02 o                         
  -4   6   3       4293.44       4273.89       115.05 o                         
  -3   6   3       3429.77       3557.87       107.99 o                         
  -2   6   3       6761.65       6606.57       119.94 o                         
  -1   6   3       2104.86       2175.55        48.99 o                         
   0   6   3        968.50       1173.46        31.43 o                         
   1   6   3         43.65        106.56        23.63 o                         
   2   6   3        717.65        949.06        43.45 o                         
   3   6   3       3986.80       3889.09       101.50 o                         
   4   6   3        711.79        632.57        35.62 o                         
   5   6   3       2169.09       2077.75        64.93 o                         
   6   6   3       2737.47       2503.40        66.29 o                         
   7   6   3          4.00         32.30        29.18 o                         
   8   6   3          4.93          4.40        30.90 o                         
   9   6   3       2079.55       2030.58        78.58 o                         
  10   6   3          3.55        -22.70        49.99 o                         
  11   6   3       1462.75       1664.28       114.42 o                         
  12   6   3         18.94         66.95        73.89 o                         
  13   6   3         10.83         14.46        80.25 o                         
  14   6   3         37.37        123.68        78.03 o                         
  15   6   3        816.20        987.11       107.92 o                         
  16   6   3        236.68        502.27        93.64 o                         
 -16   7   3         14.96         64.46       144.76 o                         
 -15   7   3          8.53         -7.68        83.10 o                         
 -14   7   3         11.59         57.69        90.02 o                         
 -13   7   3          8.75        199.86        91.59 o                         
 -12   7   3        337.49        377.94        61.07 o                         
 -11   7   3       1393.74       1318.23       162.05 o                         
 -10   7   3         17.57         25.22        41.21 o                         
  -9   7   3        882.30        788.24        66.80 o                         
  -8   7   3         41.29        541.02        39.58 o                         
  -7   7   3        771.09        756.60        40.45 o                         
  -6   7   3         38.77         53.18        23.71 o                         
  -5   7   3       7326.33       7118.38       143.50 o                         
  -4   7   3         36.88         73.12        32.27 o                         
  -3   7   3       5744.48       5287.11       134.23 o                         
  -2   7   3        844.06       1013.20        44.79 o                         
  -1   7   3       4377.22       4128.75       105.22 o                         
   0   7   3        444.46        425.12        29.81 o                         
   1   7   3       6290.20       6026.60       116.19 o                         
   2   7   3          0.20        -11.31        25.96 o                         
   3   7   3       4175.53       3933.15        87.57 o                         
   4   7   3       5048.50       5184.84       106.70 o                         
   5   7   3       2688.75       2625.97        64.26 o                         
   6   7   3        675.72        687.22        35.70 o                         
   7   7   3        746.29        672.47        41.40 o                         
   8   7   3        935.80        971.00        57.19 o                         
   9   7   3       1815.90       1815.72        90.43 o                         
  10   7   3        435.02        399.80        42.22 o                         
  11   7   3        149.98        117.75        63.34 o                         
  12   7   3        814.21        984.64        86.46 o                         
  13   7   3         89.40        133.42        80.61 o                         
  14   7   3          8.76         85.64        93.78 o                         
  15   7   3         10.48         69.86       104.87 o                         
 -15   8   3         15.59         -5.88       111.90 o                         
 -14   8   3        155.31         78.44        87.88 o                         
 -13   8   3        185.08        126.94        81.72 o                         
 -12   8   3        232.75        345.64        71.64 o                         
 -11   8   3         12.06         17.15        75.18 o                         
 -10   8   3       1326.77       1271.13        75.77 o                         
  -9   8   3         82.81         58.46        37.36 o                         
  -8   8   3         87.11         76.98        44.09 o                         
  -7   8   3        358.14        300.30        33.53 o                         
  -6   8   3         74.54         67.04        37.28 o                         
  -5   8   3         60.08         91.75        31.59 o                         
  -4   8   3          1.74         -4.01        30.84 o                         
  -3   8   3       2220.26       2195.96        76.59 o                         
  -2   8   3       4625.95       4647.50        92.38 o                         
  -1   8   3        193.08        216.86        27.41 o                         
   0   8   3       1450.55       1447.70        40.69 o                         
   1   8   3        299.21        347.57        25.96 o                         
   2   8   3         40.12         55.91        31.62 o                         
   3   8   3       2063.54       2005.04        65.44 o                         
   4   8   3         45.19         16.99        28.61 o                         
   5   8   3       1230.55       1218.13        45.09 o                         
   6   8   3       1600.80       1617.06        62.72 o                         
   7   8   3         78.06         68.42        38.88 o                         
   8   8   3        206.99        218.72        43.78 o                         
   9   8   3       1086.27       1060.42        60.77 o                         
  10   8   3        221.74        245.75        50.84 o                         
  11   8   3        550.30        481.97        61.70 o                         
  12   8   3          5.94        131.93        74.87 o                         
  13   8   3         37.99         91.97        76.48 o                         
  14   8   3         66.99         -8.45        84.36 o                         
  15   8   3        901.05       1000.99        76.69 o                         
 -15   9   3         36.71        272.41        99.56 o                         
 -14   9   3        109.10         63.27        91.81 o                         
 -13   9   3         25.67         46.85       114.15 o                         
 -12   9   3          1.32         28.67        68.78 o                         
 -11   9   3        490.89        519.95        82.14 o                         
 -10   9   3        332.31        254.51        52.11 o                         
  -9   9   3         35.47         50.56        55.88 o                         
  -8   9   3        278.52        521.35        76.19 o                         
  -7   9   3         17.11        119.62        36.28 o                         
  -6   9   3        561.39        631.71        52.70 o                         
  -5   9   3        280.25        257.80        38.01 o                         
  -4   9   3       1320.60       1371.71        70.07 o                         
  -3   9   3        197.32        183.47        33.92 o                         
  -2   9   3          2.96         16.43        26.40 o                         
  -1   9   3         72.80         82.69        32.23 o                         
   0   9   3       1642.32       1808.14        53.33 o                         
   1   9   3        422.00        384.33        27.58 o                         
   2   9   3         67.96         52.80        25.76 o                         
   3   9   3        866.17        843.01        35.08 o                         
   4   9   3       2737.04       2505.82        79.06 o                         
   5   9   3         57.96         45.49        36.15 o                         
   6   9   3        658.99        625.82        46.33 o                         
   7   9   3        112.57        257.82        40.27 o                         
   8   9   3       2583.80       2582.03       135.97 o                         
   9   9   3        522.21        557.50        54.60 o                         
  10   9   3         73.41         69.77        44.75 o                         
  11   9   3         15.97        -21.09        57.94 o                         
  12   9   3        341.14        346.18        65.26 o                         
  13   9   3        263.30        297.21        78.54 o                         
  14   9   3         62.84         65.57        72.08 o                         
 -14  10   3        674.65        825.53        90.63 o                         
 -13  10   3         56.00         48.51       103.30 o                         
 -12  10   3        615.03        765.72        80.68 o                         
 -11  10   3        135.34        154.19        61.56 o                         
 -10  10   3        177.24        188.24        81.90 o                         
  -9  10   3        311.33        263.59        50.60 o                         
  -8  10   3        182.05        230.11        60.35 o                         
  -7  10   3        202.52        210.57        43.55 o                         
  -6  10   3         33.92        118.51        40.87 o                         
  -5  10   3         54.57         63.08        50.84 o                         
  -4  10   3         15.10         30.60        33.25 o                         
  -3  10   3        659.64        667.01        39.79 o                         
  -2  10   3       4210.48       3917.05        98.13 o                         
  -1  10   3          7.09         66.23        57.53 o                         
   0  10   3        680.88        690.38        41.84 o                         
   1  10   3       1033.55        973.93        46.20 o                         
   2  10   3        170.77        167.97        30.23 o                         
   3  10   3         77.56         70.67        29.56 o                         
   4  10   3        786.05        667.71        36.39 o                         
   5  10   3        719.00        738.51        60.86 o                         
   6  10   3       5964.51       5722.19       200.23 o                         
   7  10   3        236.41        209.68        56.72 o                         
   8  10   3        413.12        571.64        54.18 o                         
   9  10   3         16.48        -23.43        57.07 o                         
  10  10   3        915.41        933.85        83.45 o                         
  11  10   3          4.32        -15.15        53.50 o                         
  12  10   3        845.11        961.43        68.18 o                         
  13  10   3        153.13         34.29        78.08 o                         
  14  10   3        983.61       1087.52        84.82 o                         
 -13  11   3          0.14         54.93        91.44 o                         
 -12  11   3         52.17        -12.48        67.16 o                         
 -11  11   3        220.85        342.10        64.36 o                         
 -10  11   3        661.85        718.16        71.51 o                         
  -9  11   3        218.85        365.52        75.57 o                         
  -8  11   3       1245.45       1423.51       263.43 o                         
  -7  11   3        263.17        259.44        52.67 o                         
  -6  11   3       1866.05       1831.59       100.82 o                         
  -5  11   3        121.69        135.48        37.93 o                         
  -4  11   3        739.93        725.90        68.99 o                         
  -3  11   3          3.91        -55.52        38.14 o                         
  -2  11   3        137.02         86.80        37.71 o                         
  -1  11   3          6.98         60.87        43.63 o                         
   0  11   3       3278.87       3418.58       127.73 o                         
   1  11   3       2024.06       1765.54        79.51 o                         
   2  11   3       1669.87       1848.50        76.73 o                         
   3  11   3       1168.42       1166.75        74.33 o                         
   4  11   3         59.69         45.36        34.70 o                         
   5  11   3        496.67        405.83        52.93 o                         
   6  11   3         54.24         38.08        49.63 o                         
   7  11   3          0.55         72.71        55.66 o                         
   8  11   3       1076.65       1114.26        67.04 o                         
   9  11   3        574.50        685.99        59.52 o                         
  10  11   3         19.55        154.62        77.09 o                         
  11  11   3          2.85          2.71        89.21 o                         
  12  11   3        508.64        380.55        60.33 o                         
  13  11   3         58.50         24.31        79.74 o                         
 -12  12   3         99.10        163.23        80.01 o                         
 -11  12   3         28.48        -25.57        63.25 o                         
 -10  12   3       1373.73       1072.66       213.94 o                         
  -9  12   3         47.49        202.88        95.23 o                         
  -8  12   3        221.81        197.87       141.91 o                         
  -7  12   3         37.98        189.15       134.13 o                         
  -6  12   3          0.09         23.53        47.41 o                         
  -5  12   3         87.83        141.13        43.17 o                         
  -4  12   3         15.79         -6.28        45.45 o                         
  -3  12   3         13.85         62.23        45.32 o                         
  -2  12   3       2543.71       2182.65        87.33 o                         
  -1  12   3        132.22        201.11        41.17 o                         
   0  12   3        520.70        450.55        40.85 o                         
   1  12   3       1184.85       1240.05        67.25 o                         
   2  12   3        448.22        514.92        51.16 o                         
   3  12   3         13.67         30.00        36.21 o                         
   4  12   3          4.51        -43.78        46.29 o                         
   5  12   3         66.59         31.42        46.83 o                         
   6  12   3       1232.68       1277.55        72.72 o                         
   7  12   3        260.65        254.77        56.16 o                         
   8  12   3         14.97        -55.92        50.68 o                         
   9  12   3         56.98        198.29        51.87 o                         
  10  12   3          6.33         20.30        69.55 o                         
  11  12   3        269.49        261.41        67.27 o                         
  12  12   3          2.16        171.86        73.82 o                         
 -12  13   3          1.16        -30.22        72.62 o                         
 -11  13   3        107.85         32.26        67.77 o                         
 -10  13   3        375.02        380.60        76.56 o                         
  -9  13   3         95.88        -27.28       103.92 o                         
  -8  13   3        327.71        379.43       125.67 o                         
  -7  13   3        220.37        207.19        79.44 o                         
  -6  13   3        565.73        584.25        67.95 o                         
  -5  13   3        291.50        264.42        62.69 o                         
  -4  13   3        477.01        359.21        66.97 o                         
  -3  13   3       1016.97       1056.38        67.47 o                         
  -2  13   3         26.84         -5.77        46.90 o                         
  -1  13   3       1151.91       1101.93        62.13 o                         
   0  13   3        888.93        822.72        57.10 o                         
   1  13   3        308.83        330.09        45.36 o                         
   2  13   3       1959.02       1833.47       103.40 o                         
   3  13   3         17.53        -43.01        42.13 o                         
   4  13   3         52.63          9.39        46.62 o                         
   5  13   3        615.02        700.37        60.05 o                         
   6  13   3        213.75        147.81        53.70 o                         
   7  13   3          8.05         39.79        55.17 o                         
   8  13   3       2066.35       1970.81        88.77 o                         
   9  13   3          6.07        -39.20        56.47 o                         
  10  13   3         60.40        -11.31        61.90 o                         
  11  13   3         18.19         23.03        71.76 o                         
 -10  14   3         18.27         28.03        88.48 o                         
  -9  14   3        102.41         87.00       132.92 o                         
  -8  14   3        193.53        -36.25       116.00 o                         
  -7  14   3         27.04          4.48        65.79 o                         
  -6  14   3        923.30       1055.97        84.12 o                         
  -5  14   3        142.95        170.80        75.00 o                         
  -4  14   3        373.87        480.36        58.28 o                         
  -3  14   3         35.78         51.65        52.56 o                         
  -2  14   3         66.70         81.36        50.62 o                         
  -1  14   3        569.41        609.05        56.74 o                         
   0  14   3        219.03        228.47        72.43 o                         
   1  14   3       1391.75       1220.30        64.93 o                         
   2  14   3        324.45        433.33        58.25 o                         
   3  14   3        255.58        227.06        54.23 o                         
   4  14   3         66.64        146.53        51.38 o                         
   5  14   3        351.59        359.38        55.78 o                         
   6  14   3        291.62        262.22        56.31 o                         
   7  14   3        239.39        126.55        58.26 o                         
   8  14   3         42.59         62.55        67.40 o                         
   9  14   3        263.40        318.62        70.05 o                         
  10  14   3         41.68         74.67        65.81 o                         
  -9  15   3        285.64        123.25       120.84 o                         
  -8  15   3         85.26         55.48        69.47 o                         
  -7  15   3         97.67        212.00        71.33 o                         
  -6  15   3        147.66        127.47        69.67 o                         
  -5  15   3        230.63        288.42        64.95 o                         
  -4  15   3          1.61         72.83        60.50 o                         
  -3  15   3        119.16        157.64        61.47 o                         
  -2  15   3          3.33         13.97        52.25 o                         
  -1  15   3        284.88        288.66        55.66 o                         
   0  15   3        285.07        239.53        51.24 o                         
   1  15   3          4.14        -46.09        52.18 o                         
   2  15   3        548.34        626.39        53.60 o                         
   3  15   3          2.07        -20.53        54.29 o                         
   4  15   3         24.86        125.01        59.39 o                         
   5  15   3        267.51        278.09        55.79 o                         
   6  15   3          5.52        -16.97        54.35 o                         
   7  15   3          0.75         16.35        73.77 o                         
   8  15   3        227.17        400.97        66.28 o                         
   9  15   3          2.63        -21.56        63.01 o                         
  -8  16   3         45.86         35.52        70.46 o                         
  -7  16   3         14.92        -34.72        73.00 o                         
  -6  16   3          7.29        -24.80        62.06 o                         
  -5  16   3         37.30         85.11        75.32 o                         
  -4  16   3          9.00         19.16        63.58 o                         
  -3  16   3          0.09         -0.52        75.61 o                         
  -2  16   3          7.38        105.35        56.57 o                         
  -1  16   3          1.02         14.58        57.91 o                         
   0  16   3        665.27        805.91        75.53 o                         
   1  16   3        493.79        588.61       125.83 o                         
   2  16   3        459.03        525.64        62.71 o                         
   3  16   3         88.61         45.33        71.48 o                         
   4  16   3        177.43        202.30        55.21 o                         
   5  16   3         28.00         54.50        53.78 o                         
   6  16   3        180.47        341.64        59.04 o                         
   7  16   3         29.02         40.78        64.53 o                         
  -5  17   3        791.28        720.03        73.04 o                         
  -4  17   3         22.59         22.29        71.51 o                         
  -3  17   3       1008.96       1023.11       194.62 o                         
  -2  17   3        128.26         43.77        92.09 o                         
  -1  17   3        684.34        594.97        72.78 o                         
   0  17   3        102.30        141.10        61.89 o                         
   1  17   3        142.97        216.68        56.34 o                         
   2  17   3         44.92          2.28        62.19 o                         
   3  17   3        236.00        289.28        56.54 o                         
   4  17   3         57.88        154.50        62.26 o                         
   5  17   3        579.55        476.64        67.83 o                         
  -1  18   3          4.69        -16.92       125.67 o                         
   0  18   3        151.24        121.71        73.14 o                         
 -16   0   4        127.62        261.90       151.05 o                         
 -14   0   4       1675.48       1579.57       127.26 o                         
 -12   0   4        432.91        433.19        54.03 o                         
 -10   0   4       1734.42       1589.64        91.91 o                         
  -8   0   4      15080.90      15847.09       585.75 o                         
  -6   0   4       3246.93       3010.53        79.69 o                         
  -4   0   4         24.55         15.58        22.56 o                         
  -2   0   4      10587.88      10988.30       191.75 o                         
   0   0   4      35320.63      39729.88       688.99 o                         
   2   0   4       7234.68       7136.91       162.68 o                         
   4   0   4       2843.13       2921.32        69.98 o                         
   6   0   4        224.16        201.62        36.30 o                         
   8   0   4         78.70         55.36        33.99 o                         
  10   0   4       2190.34       2007.96       119.77 o                         
  12   0   4       1176.20       1086.90       120.74 o                         
  14   0   4         85.40         53.68        87.36 o                         
  16   0   4        166.32        480.42       137.75 o                         
 -17   1   4          0.37         51.93        71.65 o                         
 -16   1   4        498.86        516.41       111.97 o                         
 -15   1   4         15.30         29.30        69.34 o                         
 -14   1   4       1532.84       1520.07       116.00 o                         
 -13   1   4         21.91         33.67        47.44 o                         
 -12   1   4        170.66        109.22        37.33 o                         
 -11   1   4        146.49         83.55        29.09 o                         
 -10   1   4         19.51         37.75        27.59 o                         
  -9   1   4        489.37        514.50        31.86 o                         
  -8   1   4       2894.15       2744.44        61.84 o                         
  -7   1   4       2655.68       2739.12        67.89 o                         
  -6   1   4       1049.83       1295.85        29.54 o                         
  -5   1   4       2275.06       2284.30        46.38 o                         
  -4   1   4        397.34        590.23        23.48 o                         
  -3   1   4      14790.77      14743.26       158.38 o                         
  -2   1   4         30.78         20.72        19.04 o                         
  -1   1   4      17655.60      18115.56       242.68 o                         
   0   1   4       6252.93       7645.79       216.46 o                         
   1   1   4       8511.86       9036.89       118.51 o                         
   2   1   4        432.79        394.21        24.04 o                         
   3   1   4       8681.18       8204.13       118.44 o                         
   4   1   4        280.91        244.71        24.09 o                         
   5   1   4       3459.67       3432.28        66.25 o                         
   6   1   4        290.75        322.98        22.08 o                         
   7   1   4       1908.18       1850.84        64.07 o                         
   8   1   4        508.11        641.62        48.65 o                         
   9   1   4        267.91        170.66        28.46 o                         
  10   1   4       1173.40       1062.82        55.91 o                         
  11   1   4        334.17        291.05        38.34 o                         
  12   1   4        245.69        363.75        47.74 o                         
  13   1   4         28.29         58.72        56.33 o                         
  14   1   4         59.03          5.40        62.45 o                         
  15   1   4         14.63        -18.75        60.77 o                         
  16   1   4          1.05        -55.15        60.37 o                         
 -17   2   4         14.14       -159.91       142.32 o                         
 -16   2   4          0.65       -132.65        71.86 o                         
 -15   2   4         20.69         61.32        75.12 o                         
 -14   2   4        109.97        179.01       110.70 o                         
 -13   2   4        449.27        452.75        46.91 o                         
 -12   2   4          3.72        -39.69        32.48 o                         
 -11   2   4        324.36        288.04        30.67 o                         
 -10   2   4        142.07        178.46        27.23 o                         
  -9   2   4       1221.69       1164.39        41.80 o                         
  -8   2   4        250.43        505.64        25.98 o                         
  -7   2   4       2753.96       3317.27       106.70 o                         
  -6   2   4        221.28        210.10        21.00 o                         
  -5   2   4       5528.91       6129.24       120.04 o                         
  -4   2   4      15109.42      17478.77       254.10 o                         
  -3   2   4         26.79         12.23        28.97 o                         
  -2   2   4       2319.70       2329.19        45.09 o                         
  -1   2   4       1457.96       1673.10        79.20 o                         
   0   2   4         76.82         90.37        19.91 o                         
   1   2   4          6.16         49.26        20.83 o                         
   2   2   4       3427.97       3279.52        60.17 o                         
   3   2   4       5027.10       5237.71        91.04 o                         
   4   2   4        704.94        662.64        36.71 o                         
   5   2   4       1946.21       1656.07        59.72 o                         
   6   2   4       4817.46       4567.92        98.37 o                         
   7   2   4        338.19        723.17        50.68 o                         
   8   2   4       1071.26       1135.18        40.33 o                         
   9   2   4        202.99        228.99        28.14 o                         
  10   2   4         39.01          3.22        33.19 o                         
  11   2   4        313.41        295.09        43.47 o                         
  12   2   4       1984.99       1938.82       109.97 o                         
  13   2   4         50.90         -2.19        62.48 o                         
  14   2   4       1273.30       1259.22        99.76 o                         
  15   2   4        193.23        218.54        75.01 o                         
  16   2   4        651.38        726.87       141.09 o                         
 -17   3   4       1304.19       1721.50       163.03 o                         
 -16   3   4         33.79        -26.09       129.76 o                         
 -15   3   4        930.07       1242.80       106.64 o                         
 -14   3   4        525.16        535.83        67.98 o                         
 -13   3   4        853.54        839.84        61.32 o                         
 -12   3   4        221.36        191.06        37.58 o                         
 -11   3   4       3464.17       3188.04       104.05 o                         
 -10   3   4       1325.56       1205.28        53.99 o                         
  -9   3   4       1098.54       1111.29        46.27 o                         
  -8   3   4       1279.77       1132.31        40.23 o                         
  -7   3   4        629.28        776.54        30.12 o                         
  -6   3   4       1272.81       1508.35        50.61 o                         
  -5   3   4          4.96         11.33        25.97 o                         
  -4   3   4       1773.07       1750.94        39.54 o                         
  -3   3   4         58.80         67.83        27.98 o                         
  -2   3   4       1465.43       1489.71        36.35 o                         
  -1   3   4          5.43         10.85        20.00 o                         
   0   3   4        539.89        509.62        24.29 o                         
   1   3   4        741.65        730.19        26.38 o                         
   2   3   4       1355.66       1157.83        30.13 o                         
   3   3   4       4383.37       4484.64        75.09 o                         
   4   3   4          9.14        -29.52        22.90 o                         
   5   3   4        822.19        718.23        33.64 o                         
   6   3   4       2570.36       2493.55        73.57 o                         
   7   3   4        175.48        257.35        29.92 o                         
   8   3   4        294.68        331.28        27.26 o                         
   9   3   4       3628.87       3098.57       105.49 o                         
  10   3   4         39.35         28.31        35.29 o                         
  11   3   4        225.62        234.98        45.84 o                         
  12   3   4         49.71         28.46        56.90 o                         
  13   3   4        408.95        506.41        78.93 o                         
  14   3   4         11.19         45.59        74.92 o                         
  15   3   4        307.43        320.55        84.56 o                         
  16   3   4        241.69        367.35        96.24 o                         
 -16   4   4         30.29        -92.19        95.41 o                         
 -15   4   4          8.18         -8.47        60.65 o                         
 -14   4   4        710.09        765.42        81.62 o                         
 -13   4   4        370.40        378.09        59.81 o                         
 -12   4   4         33.28         19.17        46.45 o                         
 -11   4   4        291.71        293.64        38.03 o                         
 -10   4   4        169.32        183.40        31.15 o                         
  -9   4   4        169.44        319.03        33.65 o                         
  -8   4   4       2751.99       3018.88        69.72 o                         
  -7   4   4        286.80        334.42        35.86 o                         
  -6   4   4         52.95        107.29        21.20 o                         
  -5   4   4        447.55        486.86        28.10 o                         
  -4   4   4        950.56       1101.28        30.64 o                         
  -3   4   4        952.35        977.69        31.22 o                         
  -2   4   4       1761.93       1725.96        41.36 o                         
  -1   4   4       4092.44       4169.19        83.44 o                         
   0   4   4      13720.64      15282.05       181.88 o                         
   1   4   4       3508.56       3615.22        65.32 o                         
   2   4   4       3860.11       3990.58        67.29 o                         
   3   4   4       4020.89       4215.30        78.74 o                         
   4   4   4          5.50         36.80        22.20 o                         
   5   4   4       1673.17       1462.28        51.58 o                         
   6   4   4        308.88        252.22        31.30 o                         
   7   4   4        161.38        467.05        40.18 o                         
   8   4   4         78.72         94.93        23.83 o                         
   9   4   4        615.18        594.93        35.35 o                         
  10   4   4        345.42        194.47        37.31 o                         
  11   4   4       5552.20       5158.32       295.03 o                         
  12   4   4        102.70        151.97        67.88 o                         
  13   4   4        884.09       1037.84        90.39 o                         
  14   4   4          0.20         -5.19        77.35 o                         
  15   4   4        549.68        818.74       156.12 o                         
  16   4   4        204.89        252.28        86.91 o                         
 -16   5   4        314.66        372.56        97.47 o                         
 -15   5   4          3.63        126.76        83.26 o                         
 -14   5   4          1.10        145.41        59.67 o                         
 -13   5   4         17.95        -27.27        53.23 o                         
 -12   5   4        562.48        488.71        49.67 o                         
 -11   5   4        507.70        486.32        49.86 o                         
 -10   5   4       1235.19       1166.69        56.42 o                         
  -9   5   4        606.52        520.84        32.79 o                         
  -8   5   4        140.82        144.98        30.64 o                         
  -7   5   4        167.31        175.83        26.77 o                         
  -6   5   4       1605.43       1568.20        58.78 o                         
  -5   5   4       2201.30       2330.43        65.57 o                         
  -4   5   4        922.90        807.13        38.73 o                         
  -3   5   4          6.02         -6.63        19.84 o                         
  -2   5   4         63.04         50.10        19.42 o                         
  -1   5   4          5.23         12.28        21.61 o                         
   0   5   4        160.17        190.76        22.34 o                         
   1   5   4         80.69         62.78        19.25 o                         
   2   5   4        409.81        376.20        22.42 o                         
   3   5   4        114.02        110.53        23.11 o                         
   4   5   4        996.23        955.29        39.66 o                         
   5   5   4       2707.90       2564.04        70.07 o                         
   6   5   4          0.60         -0.04        29.63 o                         
   7   5   4        123.75        138.88        25.93 o                         
   8   5   4       2349.21       2399.62       101.89 o                         
   9   5   4        236.53        148.36        29.60 o                         
  10   5   4       1241.97       1232.91        62.16 o                         
  11   5   4        387.68        340.70        61.26 o                         
  12   5   4        275.76        435.82        72.25 o                         
  13   5   4        357.97        276.96        77.86 o                         
  14   5   4         20.70         87.71        76.57 o                         
  15   5   4         13.73         -9.85        76.61 o                         
  16   5   4        332.12        409.14        86.52 o                         
 -16   6   4         33.77         75.17        87.60 o                         
 -15   6   4         12.88       -154.91        83.71 o                         
 -14   6   4         24.95         -3.94        94.58 o                         
 -13   6   4       2700.56       2702.32       159.06 o                         
 -12   6   4         57.32         15.73        49.17 o                         
 -11   6   4        900.67       1015.92        59.97 o                         
 -10   6   4       1358.21       1304.12        66.60 o                         
  -9   6   4        227.96        303.67        34.95 o                         
  -8   6   4         50.70         32.67        33.24 o                         
  -7   6   4        197.66        239.62        30.04 o                         
  -6   6   4         54.85         46.65        25.99 o                         
  -5   6   4       3642.40       3763.37        65.01 o                         
  -4   6   4       2683.51       2398.33        61.96 o                         
  -3   6   4         53.83         -0.08        26.69 o                         
  -2   6   4       2000.36       1898.16        63.60 o                         
  -1   6   4         23.98         29.30        22.92 o                         
   0   6   4        109.77        136.01        21.33 o                         
   1   6   4        510.10        605.42        28.16 o                         
   2   6   4       9682.26       9639.71       153.70 o                         
   3   6   4       1159.87       1178.96        43.80 o                         
   4   6   4       1761.11       1602.33        51.97 o                         
   5   6   4        253.86        166.80        34.57 o                         
   6   6   4         15.41          9.94        28.61 o                         
   7   6   4        217.58        284.93        32.08 o                         
   8   6   4        605.23        784.14        39.47 o                         
   9   6   4         25.65         74.54        33.63 o                         
  10   6   4        889.79        798.47        78.28 o                         
  11   6   4       1026.00        996.46        90.68 o                         
  12   6   4        111.97         49.69        70.34 o                         
  13   6   4        150.28        158.69        70.98 o                         
  14   6   4         22.55        -55.51        68.29 o                         
  15   6   4         77.10         81.65        82.42 o                         
 -15   7   4         61.50        -47.51        92.11 o                         
 -14   7   4         12.60        -84.27        91.14 o                         
 -13   7   4         40.04         44.94        86.39 o                         
 -12   7   4        760.48        881.89        82.45 o                         
 -11   7   4        385.73        398.23        48.02 o                         
 -10   7   4       1408.20       1305.44        92.35 o                         
  -9   7   4        309.62        373.72        39.80 o                         
  -8   7   4        207.97        199.11        34.83 o                         
  -7   7   4       1569.13       1373.19        55.78 o                         
  -6   7   4       1262.28       1253.59        41.65 o                         
  -5   7   4        242.11        268.55        29.95 o                         
  -4   7   4       1001.30        984.76        32.60 o                         
  -3   7   4        218.90        259.17        26.08 o                         
  -2   7   4         87.55         76.13        23.28 o                         
  -1   7   4       1108.52       1203.79        42.81 o                         
   0   7   4        262.09        286.62        25.15 o                         
   1   7   4        807.03        835.23        37.47 o                         
   2   7   4        102.72         63.30        23.25 o                         
   3   7   4        358.83        343.33        26.45 o                         
   4   7   4        447.52        439.33        29.79 o                         
   5   7   4       1081.64       1066.34        44.26 o                         
   6   7   4       1648.18       1592.58        62.23 o                         
   7   7   4        169.26        191.16        35.57 o                         
   8   7   4        537.40        535.76        42.54 o                         
   9   7   4         95.51         75.48        40.42 o                         
  10   7   4         10.91         35.48        48.49 o                         
  11   7   4        465.03        505.31        63.96 o                         
  12   7   4         61.70         86.97        66.51 o                         
  13   7   4        606.28        714.17        79.62 o                         
  14   7   4          1.39         95.49        77.94 o                         
  15   7   4         38.27        124.96        82.17 o                         
 -15   8   4        159.23        115.88        90.99 o                         
 -14   8   4          0.85         82.15        80.85 o                         
 -13   8   4        267.47        380.14       120.93 o                         
 -12   8   4          2.42         18.68        90.73 o                         
 -11   8   4         20.33         11.05        52.43 o                         
 -10   8   4         89.47        101.74        52.44 o                         
  -9   8   4        816.91        628.50        71.47 o                         
  -8   8   4        334.97        331.53        39.62 o                         
  -7   8   4        317.04        211.95        33.01 o                         
  -6   8   4        338.47        344.71        32.80 o                         
  -5   8   4          6.82         20.72        29.47 o                         
  -4   8   4         18.14         67.17        27.75 o                         
  -3   8   4       1783.17       1708.64        59.66 o                         
  -2   8   4        138.02        144.50        33.79 o                         
  -1   8   4        876.86        936.02        32.44 o                         
   0   8   4         77.04         73.59        31.32 o                         
   1   8   4       2676.72       2953.42        79.65 o                         
   2   8   4       4912.91       5089.81       107.77 o                         
   3   8   4          2.18        -17.73        23.31 o                         
   4   8   4        753.98        734.47        40.75 o                         
   5   8   4        560.54        473.35        35.32 o                         
   6   8   4        325.93        333.68        32.93 o                         
   7   8   4       1928.33       1761.21        66.70 o                         
   8   8   4       1917.10       1923.67       160.87 o                         
   9   8   4        192.89        167.56        50.78 o                         
  10   8   4       1453.52       1505.86        91.32 o                         
  11   8   4        642.76        586.38        72.41 o                         
  12   8   4        783.45        942.54        74.22 o                         
  13   8   4         10.70          5.72        69.32 o                         
  14   8   4        350.98        499.13       104.29 o                         
  15   8   4         38.83         43.81        77.71 o                         
 -14   9   4        152.57        262.64        92.16 o                         
 -13   9   4       1102.22       1172.12       104.48 o                         
 -12   9   4        366.69        386.25        74.90 o                         
 -11   9   4        616.17        620.37        74.87 o                         
 -10   9   4        923.10        853.65        67.02 o                         
  -9   9   4        550.14        420.74        58.84 o                         
  -8   9   4        216.83        332.72        56.74 o                         
  -7   9   4       2775.49       2635.03       104.46 o                         
  -6   9   4        158.64        153.13        37.75 o                         
  -5   9   4        987.71        826.70        54.36 o                         
  -4   9   4        296.78        359.90        35.58 o                         
  -3   9   4        677.61        606.46        37.88 o                         
  -2   9   4       1176.54       1125.48        43.09 o                         
  -1   9   4       1358.61       1415.26        46.39 o                         
   0   9   4        105.35        103.54        27.44 o                         
   1   9   4        578.95        617.22        31.03 o                         
   2   9   4         16.03         -7.77        25.73 o                         
   3   9   4         48.17         23.21        24.38 o                         
   4   9   4       1779.56       1797.02        68.00 o                         
   5   9   4       5378.21       5321.56       163.15 o                         
   6   9   4          0.04        -53.82        49.08 o                         
   7   9   4       1897.92       1816.37        69.52 o                         
   8   9   4         87.19        117.12        52.39 o                         
   9   9   4        887.55       1065.21       104.46 o                         
  10   9   4         19.44          8.48        65.38 o                         
  11   9   4       1031.78       1023.85        62.05 o                         
  12   9   4         37.68         53.79        65.57 o                         
  13   9   4       1362.98       1343.30       156.24 o                         
  14   9   4         36.60         79.39        77.48 o                         
 -14  10   4        258.93        403.01       134.29 o                         
 -13  10   4        861.96       1026.62       109.28 o                         
 -12  10   4        177.62        116.67        66.29 o                         
 -11  10   4        607.60        651.43        91.36 o                         
 -10  10   4       2366.31       2558.97       172.68 o                         
  -9  10   4          3.02         27.22        57.49 o                         
  -8  10   4       1659.60       1621.38        92.00 o                         
  -7  10   4        500.00        396.60        45.80 o                         
  -6  10   4       1962.29       1763.10        95.50 o                         
  -5  10   4       1692.33       1535.24        85.05 o                         
  -4  10   4       3535.21       3295.16       130.03 o                         
  -3  10   4         64.58         41.84        37.35 o                         
  -2  10   4       1857.75       1717.37        75.83 o                         
  -1  10   4        720.70        668.67        39.71 o                         
   0  10   4          3.50          3.74        40.95 o                         
   1  10   4       2106.65       1911.71        65.45 o                         
   2  10   4       1868.36       1734.30        70.53 o                         
   3  10   4        623.33        560.26        33.08 o                         
   4  10   4          6.04          8.86        39.90 o                         
   5  10   4        409.42        417.87        40.30 o                         
   6  10   4        223.57        221.27        48.37 o                         
   7  10   4       6316.54       5932.47       254.00 o                         
   8  10   4          6.12         11.93        44.47 o                         
   9  10   4       1311.81       1361.87        84.89 o                         
  10  10   4         69.55         66.81        67.87 o                         
  11  10   4        700.96        828.97        59.02 o                         
  12  10   4         45.10         18.76        61.11 o                         
  13  10   4        590.33        590.57        86.12 o                         
  14  10   4          0.48        105.60        84.95 o                         
 -13  11   4        291.33        190.79        90.57 o                         
 -12  11   4          0.77         55.07        72.03 o                         
 -11  11   4        189.98        326.72        77.37 o                         
 -10  11   4          5.94         99.57        95.01 o                         
  -9  11   4          7.49        -31.77        69.18 o                         
  -8  11   4         98.71        182.24        47.33 o                         
  -7  11   4       2422.22       2231.67       176.10 o                         
  -6  11   4        264.83        233.88        59.30 o                         
  -5  11   4       2353.22       2136.98       161.50 o                         
  -4  11   4        689.94        634.84        44.80 o                         
  -3  11   4        811.76        733.05        44.79 o                         
  -2  11   4        742.60        734.02        43.17 o                         
  -1  11   4        145.83        268.12        68.97 o                         
   0  11   4       3902.68       3940.83       144.78 o                         
   1  11   4       3578.83       3412.88       118.14 o                         
   2  11   4       2033.49       1980.24       101.62 o                         
   3  11   4        145.85        156.83        32.23 o                         
   4  11   4        295.53        245.15        54.58 o                         
   5  11   4          3.60         -4.28        42.16 o                         
   6  11   4       1528.26       1535.01       100.79 o                         
   7  11   4        320.25        306.29        49.97 o                         
   8  11   4       1139.17       1242.44        68.77 o                         
   9  11   4        727.11        699.18        51.05 o                         
  10  11   4        554.49        629.49        74.33 o                         
  11  11   4         20.21         92.10        71.47 o                         
  12  11   4        280.85        231.97        58.83 o                         
  13  11   4        110.42        122.89        73.49 o                         
 -12  12   4          5.15         42.87        94.56 o                         
 -11  12   4         85.29        100.25        77.33 o                         
 -10  12   4        217.96        130.38        80.61 o                         
  -9  12   4       2354.50       2142.16       127.38 o                         
  -8  12   4        138.84        140.49        56.51 o                         
  -7  12   4        741.08        725.13        75.03 o                         
  -6  12   4          4.47        -31.43        50.92 o                         
  -5  12   4        966.83        896.63        70.57 o                         
  -4  12   4         41.98         52.92        47.88 o                         
  -3  12   4       2087.69       1857.39       111.85 o                         
  -2  12   4         31.06        129.07        44.35 o                         
  -1  12   4        585.84        592.25        40.49 o                         
   0  12   4         82.92        173.16        34.59 o                         
   1  12   4       1631.21       1665.10       100.21 o                         
   2  12   4         54.53        101.54        45.35 o                         
   3  12   4        830.53        780.01       106.82 o                         
   4  12   4        153.35         64.51        44.03 o                         
   5  12   4         44.87         30.16        60.30 o                         
   6  12   4        146.51        148.93        48.88 o                         
   7  12   4       1844.84       1912.79        91.95 o                         
   8  12   4         78.17        220.19        51.97 o                         
   9  12   4         86.82        148.92        58.90 o                         
  10  12   4         23.76         -8.14        65.75 o                         
  11  12   4        298.89        355.27        96.84 o                         
  12  12   4         89.59        -79.51        83.85 o                         
 -11  13   4          1.74        -48.12        71.21 o                         
 -10  13   4        278.62        468.22        82.56 o                         
  -9  13   4        167.61        260.97        59.46 o                         
  -8  13   4        731.75        778.44        70.59 o                         
  -7  13   4        129.59        139.24       165.55 o                         
  -6  13   4         60.51         63.79        54.03 o                         
  -5  13   4        183.26        138.84        50.41 o                         
  -4  13   4        771.76        915.42        90.00 o                         
  -3  13   4          0.39         67.98        47.59 o                         
  -2  13   4        961.68       1121.36        68.78 o                         
  -1  13   4        116.48         39.53        44.15 o                         
   0  13   4         82.08         12.47        41.32 o                         
   1  13   4       1201.66       1123.65        85.58 o                         
   2  13   4         66.42        112.75        69.93 o                         
   3  13   4         39.22         51.44        46.95 o                         
   4  13   4        548.17        653.53        56.09 o                         
   5  13   4        123.26         39.12        48.82 o                         
   6  13   4         31.78         -2.27        52.00 o                         
   7  13   4         21.15         13.33        63.94 o                         
   8  13   4        208.73        248.99        52.50 o                         
   9  13   4        261.77        319.97        54.50 o                         
  10  13   4          2.53         -3.64        61.03 o                         
  11  13   4         19.58         27.39        62.99 o                         
 -10  14   4          0.79         61.00        95.56 o                         
  -9  14   4        944.54       1004.32        82.74 o                         
  -8  14   4         19.65        -28.77       110.56 o                         
  -7  14   4        234.60        214.27        73.71 o                         
  -6  14   4        525.46        526.68        69.68 o                         
  -5  14   4         63.88        -56.91        97.88 o                         
  -4  14   4        261.73        200.29        54.49 o                         
  -3  14   4        261.77        254.20        58.01 o                         
  -2  14   4        455.31        472.51        49.45 o                         
  -1  14   4        126.05        168.10        50.86 o                         
   0  14   4        314.42        408.99        63.14 o                         
   1  14   4        104.54         37.94        47.32 o                         
   2  14   4        242.99        222.09        64.79 o                         
   3  14   4          0.91         66.03        48.87 o                         
   4  14   4        432.34        515.39        60.72 o                         
   5  14   4         66.15         28.09        58.39 o                         
   6  14   4        260.79        292.06        74.96 o                         
   7  14   4        282.91        205.34        54.31 o                         
   8  14   4        142.55         57.90        62.83 o                         
   9  14   4          0.82         21.14        59.60 o                         
  10  14   4        111.99         69.55        66.80 o                         
  -9  15   4        187.69        203.02        73.69 o                         
  -8  15   4        116.79         80.26        76.21 o                         
  -7  15   4          4.29         57.96        67.56 o                         
  -6  15   4        197.94        161.64        73.17 o                         
  -5  15   4          0.57         91.46        88.08 o                         
  -4  15   4        595.93        667.07       100.27 o                         
  -3  15   4        330.87        340.34        52.52 o                         
  -2  15   4        827.02        839.28        55.71 o                         
  -1  15   4         16.59        -27.44        49.24 o                         
   0  15   4          0.99         -6.25        47.09 o                         
   1  15   4        312.45        315.13        61.77 o                         
   2  15   4          1.38         70.88        48.16 o                         
   3  15   4          0.09        -72.31        50.64 o                         
   4  15   4         65.88        -20.77        54.69 o                         
   5  15   4         69.34        279.08        55.98 o                         
   6  15   4         24.37        -98.03        64.39 o                         
   7  15   4         44.53          5.76        70.18 o                         
   8  15   4        211.11        217.63        57.18 o                         
   9  15   4         63.66         87.34        66.42 o                         
  -7  16   4          4.27         13.19        73.25 o                         
  -6  16   4        503.77        560.53        89.65 o                         
  -5  16   4          0.85        132.28        76.56 o                         
  -4  16   4        825.23        973.93       105.96 o                         
  -3  16   4         59.95        107.71        79.81 o                         
  -2  16   4        446.91        445.93        70.76 o                         
  -1  16   4         17.19        -32.39        52.80 o                         
   0  16   4        278.98        388.97        67.66 o                         
   1  16   4         56.30        -77.47        53.26 o                         
   2  16   4       1021.93        993.05        67.24 o                         
   3  16   4          3.20        -45.05        59.86 o                         
   4  16   4        640.13        517.06        56.71 o                         
   5  16   4        115.94        208.95        59.57 o                         
   6  16   4        357.78        326.02        56.55 o                         
   7  16   4          5.42         26.80        66.50 o                         
  -5  17   4         32.76        148.63        68.19 o                         
  -4  17   4        269.22        526.37       362.51 o                         
  -3  17   4        176.57        189.03       147.42 o                         
  -2  17   4        342.50        362.02        77.41 o                         
  -1  17   4        111.62        178.77        70.22 o                         
   0  17   4         20.90         68.51        57.19 o                         
   1  17   4         11.24         15.85        57.62 o                         
   2  17   4        143.13        247.27        55.84 o                         
   3  17   4         16.76         95.63        55.26 o                         
   4  17   4        477.72        509.28        65.18 o                         
   5  17   4         49.60         29.85        62.12 o                         
 -17   0   5        305.74        292.87       141.38 o                         
 -15   0   5       2838.10       2903.17       190.99 o                         
 -13   0   5       4992.95       5187.59       365.98 o                         
 -11   0   5        343.43        306.56        68.97 o                         
  -9   0   5       7964.47       7770.22       240.44 o                         
  -7   0   5       3527.70       3060.86        85.97 o                         
  -5   0   5       1476.93       1683.97        47.04 o                         
  -3   0   5       2149.98       2749.93        65.09 o                         
  -1   0   5      15002.12      15563.94       251.97 o                         
   3   0   5       3163.76       2965.11       105.02 o                         
   5   0   5         19.24        127.48        27.79 o                         
   7   0   5       3139.64       3036.74        93.88 o                         
   9   0   5        559.18        633.07        41.58 o                         
  11   0   5         11.17          7.92        42.90 o                         
  13   0   5        224.87        152.65        74.92 o                         
  15   0   5          8.22         29.09        75.58 o                         
 -17   1   5         56.70         86.07        81.72 o                         
 -16   1   5          4.21        -22.38        72.96 o                         
 -15   1   5        799.25        859.13        78.17 o                         
 -14   1   5         23.23         97.49        60.00 o                         
 -13   1   5        743.45        711.53        48.50 o                         
 -12   1   5         93.34        124.91        47.20 o                         
 -11   1   5        149.86        142.16        33.08 o                         
 -10   1   5        162.34        135.42        32.36 o                         
  -9   1   5        814.81        785.53        33.86 o                         
  -8   1   5        195.25        273.99        25.47 o                         
  -7   1   5        111.18        237.38        26.06 o                         
  -6   1   5       1512.22       1421.76        40.97 o                         
  -5   1   5        153.21        138.86        20.24 o                         
  -4   1   5       2498.97       2637.10        49.41 o                         
  -3   1   5       1209.11       1285.02        35.06 o                         
  -2   1   5       1868.09       2185.26        40.30 o                         
  -1   1   5      10369.71      10116.43       150.30 o                         
   0   1   5       2252.89       2154.36        58.66 o                         
   1   1   5        496.46       1087.99        53.93 o                         
   2   1   5         10.46        -17.60        19.40 o                         
   3   1   5       3551.91       3418.05        64.97 o                         
   4   1   5       1201.47       1137.75        33.39 o                         
   5   1   5       4069.36       3855.81        89.77 o                         
   6   1   5         54.12         88.19        27.23 o                         
   7   1   5       1174.48       1156.70        39.28 o                         
   9   1   5        161.86        166.02        28.69 o                         
  10   1   5        159.20        132.41        30.38 o                         
  11   1   5         37.97        -26.60        32.33 o                         
  12   1   5         41.73         17.04        46.11 o                         
  13   1   5       1573.04       1518.65       104.48 o                         
  14   1   5        165.23        201.66        56.16 o                         
  15   1   5         19.79        183.25        57.22 o                         
  16   1   5          0.52         44.77        73.90 o                         
 -17   2   5        196.57        150.92       108.48 o                         
 -16   2   5        706.21        716.74        96.54 o                         
 -15   2   5       2239.87       2624.29       192.12 o                         
 -14   2   5        769.99        742.90       104.74 o                         
 -13   2   5       1090.49       1181.13        79.51 o                         
 -12   2   5       3273.96       3079.82       124.75 o                         
 -11   2   5        310.73        250.86        32.62 o                         
 -10   2   5       2319.94       2209.78        71.34 o                         
  -9   2   5       2940.59       2997.15        91.63 o                         
  -8   2   5       1810.55       1972.08        71.24 o                         
  -7   2   5       9692.30      10307.77       200.22 o                         
  -6   2   5       1423.34       1386.99        45.60 o                         
  -5   2   5         74.54         69.21        21.17 o                         
  -4   2   5       6697.80       7757.21        90.06 o                         
  -3   2   5        929.56        942.75        34.34 o                         
  -2   2   5       2634.61       2794.37        46.59 o                         
  -1   2   5        355.23        370.05        39.99 o                         
   0   2   5       1057.89       1197.97        35.53 o                         
   1   2   5        279.48        326.75        20.66 o                         
   2   2   5        572.73        594.88        25.65 o                         
   3   2   5       5850.56       5565.84        90.60 o                         
   4   2   5          7.84         -8.42        21.57 o                         
   5   2   5       3294.80       3020.64        86.98 o                         
   6   2   5        638.07        663.60        36.43 o                         
   7   2   5        281.86        564.96        32.87 o                         
   8   2   5        109.77        269.61        25.29 o                         
   9   2   5          2.43         43.96        33.42 o                         
  10   2   5          4.20         11.96        27.38 o                         
  11   2   5        114.81         98.64        35.92 o                         
  12   2   5        266.39        217.18        44.89 o                         
  13   2   5        243.06        279.77        57.61 o                         
  14   2   5          1.00         -2.78        55.23 o                         
  15   2   5        155.69        201.75        75.32 o                         
  16   2   5         42.31         72.30        71.56 o                         
 -16   3   5       1181.11       1225.37       181.72 o                         
 -15   3   5        602.37        582.33        61.46 o                         
 -14   3   5       1215.90       1243.25        76.37 o                         
 -13   3   5        269.95        343.34        71.79 o                         
 -12   3   5        315.47        300.05        59.08 o                         
 -11   3   5        674.33        747.28        42.27 o                         
 -10   3   5       4847.06       4940.10       143.18 o                         
  -9   3   5         91.61        154.04        29.40 o                         
  -8   3   5       1086.04       1154.41        48.98 o                         
  -7   3   5       1826.87       2175.07        72.77 o                         
  -6   3   5        135.37        127.12        27.94 o                         
  -5   3   5         51.19         48.85        23.47 o                         
  -4   3   5       1399.23       1455.01        33.43 o                         
  -3   3   5        115.46        123.90        21.01 o                         
  -2   3   5       2236.86       2497.55        62.13 o                         
  -1   3   5       1146.71       1228.73        35.44 o                         
   0   3   5       1005.51        978.06        29.89 o                         
   1   3   5        972.83       1129.70        33.83 o                         
   2   3   5       2081.42       2056.30        44.96 o                         
   3   3   5         39.72         -2.05        18.39 o                         
   4   3   5        861.38        962.58        28.95 o                         
   5   3   5       3184.09       2930.33       100.19 o                         
   6   3   5        211.42        223.49        25.81 o                         
   7   3   5        543.05        587.68        28.41 o                         
   8   3   5        433.33        372.44        25.17 o                         
   9   3   5       2042.12       1967.56        70.65 o                         
  10   3   5       2040.35       2078.08        75.67 o                         
  11   3   5         65.61         14.31        46.35 o                         
  12   3   5        391.84        393.50        51.40 o                         
  13   3   5        980.37        979.78        87.79 o                         
  14   3   5        578.68        635.22        85.11 o                         
  15   3   5          8.04         72.08        69.44 o                         
  16   3   5        273.89        345.88        74.71 o                         
 -16   4   5        507.55        804.77       142.98 o                         
 -15   4   5        174.56        171.24        58.50 o                         
 -14   4   5        601.98        748.36        65.52 o                         
 -13   4   5          5.27        -86.75        49.74 o                         
 -12   4   5       3115.18       3320.92       149.22 o                         
 -11   4   5        413.77        371.26        45.93 o                         
 -10   4   5       1003.84        989.15        45.49 o                         
  -9   4   5       1804.65       1724.85        68.56 o                         
  -8   4   5        318.62        301.67        28.17 o                         
  -7   4   5       6632.73       6686.00       143.35 o                         
  -6   4   5        831.51        841.08        29.43 o                         
  -5   4   5        255.92        280.60        24.03 o                         
  -4   4   5        456.13        443.23        26.04 o                         
  -3   4   5        891.19       1001.68        29.51 o                         
  -2   4   5        534.45        455.11        27.40 o                         
  -1   4   5       2256.61       2038.43        49.78 o                         
   0   4   5       1587.98       1686.85        37.62 o                         
   1   4   5        554.44        617.43        25.49 o                         
   2   4   5       2118.47       2194.80        49.80 o                         
   3   4   5        148.61        103.76        20.35 o                         
   4   4   5       1048.44       1041.70        37.11 o                         
   5   4   5       1898.40       1766.60        54.85 o                         
   6   4   5        653.78        690.58        32.18 o                         
   7   4   5        272.15        382.03        28.80 o                         
   8   4   5         89.73        104.79        25.55 o                         
   9   4   5        173.37        150.40        28.78 o                         
  10   4   5         95.79         81.82        27.67 o                         
  11   4   5       1240.59       1122.50        71.64 o                         
  12   4   5       1258.65       1218.77        85.42 o                         
  13   4   5          4.77         54.83        68.87 o                         
  14   4   5        219.23        208.97        77.42 o                         
  15   4   5         44.04        -73.91        71.76 o                         
  16   4   5         13.04         12.35        92.72 o                         
 -16   5   5         47.52        118.23       179.39 o                         
 -15   5   5         79.45        193.12        82.67 o                         
 -14   5   5          9.40         -4.73        52.44 o                         
 -13   5   5       1522.74       1367.34        83.00 o                         
 -12   5   5        731.45        706.95        55.97 o                         
 -11   5   5       1847.09       2040.52       112.15 o                         
 -10   5   5         16.68          8.48        33.21 o                         
  -9   5   5       1817.53       1918.05        87.15 o                         
  -8   5   5         25.32        280.20        46.00 o                         
  -7   5   5       1156.24       1160.14        43.18 o                         
  -6   5   5       3724.90       3643.67        76.35 o                         
  -5   5   5        346.23        398.89        29.22 o                         
  -4   5   5         17.54         48.61        26.68 o                         
  -3   5   5         79.35         53.54        20.99 o                         
  -2   5   5       2136.26       1924.28        48.88 o                         
  -1   5   5       3414.53       3397.87        69.41 o                         
   0   5   5        537.47        597.79        24.11 o                         
   1   5   5        380.87        531.01        29.99 o                         
   2   5   5        268.01        342.92        21.91 o                         
   3   5   5       1679.51       1569.05        48.70 o                         
   4   5   5        180.65        144.46        23.85 o                         
   5   5   5       1895.61       1682.45        50.60 o                         
   6   5   5       1079.50       1088.41        43.17 o                         
   7   5   5         22.04        105.53        29.13 o                         
   8   5   5       1232.76       1205.62        54.04 o                         
   9   5   5       3946.95       3936.44       128.43 o                         
  10   5   5         28.44         19.93        44.46 o                         
  11   5   5       1300.40       1159.93        70.74 o                         
  12   5   5        150.44        157.83        67.42 o                         
  13   5   5          0.34        -31.10        78.33 o                         
  14   5   5        102.17        108.36        68.85 o                         
  15   5   5        527.82        554.91        78.85 o                         
  16   5   5          1.09        -22.87        86.20 o                         
 -16   6   5          6.87        -15.10       116.06 o                         
 -15   6   5         70.49         18.32        91.43 o                         
 -14   6   5        261.12        495.96       122.09 o                         
 -13   6   5        914.26        921.25        74.30 o                         
 -12   6   5       2416.77       2327.22       121.79 o                         
 -11   6   5       2602.17       2476.06       125.30 o                         
 -10   6   5       4820.84       4417.65       194.43 o                         
  -9   6   5       2574.02       2387.53       139.10 o                         
  -8   6   5       2385.77       2328.11        85.67 o                         
  -7   6   5       2119.10       2110.56        72.50 o                         
  -6   6   5       4262.63       4306.27        88.48 o                         
  -5   6   5      14359.47      14558.75       235.90 o                         
  -4   6   5       8183.69       7691.28       124.91 o                         
  -3   6   5       6556.49       6330.68       100.81 o                         
  -2   6   5       4259.01       4637.49       108.27 o                         
  -1   6   5        852.45        843.59        38.05 o                         
   0   6   5       1686.99       1910.77        51.74 o                         
   1   6   5        968.82        926.61        33.99 o                         
   2   6   5       1102.01        901.68        36.74 o                         
   3   6   5       2822.72       2516.55        68.73 o                         
   4   6   5        879.89        830.90        31.86 o                         
   5   6   5        943.11        832.93        34.19 o                         
   6   6   5          1.49          1.82        24.81 o                         
   7   6   5         13.41         25.95        28.13 o                         
   8   6   5        389.61        467.35        34.49 o                         
   9   6   5          4.07         -9.39        36.26 o                         
  10   6   5        253.59        187.16        43.08 o                         
  11   6   5         29.37         30.11        57.90 o                         
  12   6   5        160.10        158.21        68.07 o                         
  13   6   5         84.68         59.96        62.79 o                         
  14   6   5         42.87        196.66        69.68 o                         
  15   6   5         98.42        -56.91        79.51 o                         
 -15   7   5          0.19        -39.72        88.38 o                         
 -14   7   5         22.17        -53.24        94.01 o                         
 -13   7   5         35.80         89.13        63.91 o                         
 -12   7   5       1162.27       1024.90        66.87 o                         
 -11   7   5         37.32        -34.96        62.74 o                         
 -10   7   5         12.08         61.57        48.30 o                         
  -9   7   5        138.36        197.67        42.96 o                         
  -8   7   5        766.55        839.00        50.19 o                         
  -7   7   5        101.34        124.86        34.30 o                         
  -6   7   5       5850.57       5626.30        98.69 o                         
  -5   7   5        205.92        229.55        23.85 o                         
  -4   7   5        581.23        562.67        27.23 o                         
  -3   7   5        589.13        596.62        30.20 o                         
  -2   7   5        822.89        728.62        30.79 o                         
  -1   7   5        533.98        552.50        28.99 o                         
   0   7   5       2999.46       2948.79        65.28 o                         
   1   7   5        157.64        163.52        27.71 o                         
   2   7   5       2568.98       2277.86        58.66 o                         
   3   7   5          1.08          2.85        24.00 o                         
   4   7   5        651.16        656.19        28.61 o                         
   5   7   5        483.74        434.90        29.02 o                         
   6   7   5         18.14         51.46        27.38 o                         
   7   7   5       2856.57       2681.38        83.28 o                         
   8   7   5         36.01         19.25        36.19 o                         
   9   7   5        106.12        119.10        54.46 o                         
  10   7   5        510.10        576.37        51.10 o                         
  11   7   5        104.32         52.64        61.13 o                         
  12   7   5          4.45        -47.95        81.42 o                         
  13   7   5         37.13         97.11        62.78 o                         
  14   7   5          0.14         76.52        64.53 o                         
  15   7   5        179.08        150.00        82.67 o                         
 -15   8   5         77.04         88.11        94.39 o                         
 -14   8   5         81.26        160.97       102.50 o                         
 -13   8   5       1099.38       1130.01       114.91 o                         
 -12   8   5         24.56         32.90        74.44 o                         
 -11   8   5       2370.60       2422.94       131.69 o                         
 -10   8   5         15.37        -13.22        48.02 o                         
  -9   8   5       2151.15       2125.89       147.40 o                         
  -8   8   5       2389.71       2300.24        95.12 o                         
  -7   8   5       1453.36       1544.14        70.83 o                         
  -6   8   5        996.98        881.90        41.80 o                         
  -5   8   5       8327.59       7743.61       209.27 o                         
  -4   8   5       1908.74       1808.47        53.31 o                         
  -3   8   5       1307.68       1206.20        45.67 o                         
  -2   8   5        345.48        359.17        26.42 o                         
  -1   8   5        642.77        673.86        32.49 o                         
   0   8   5       4005.11       4169.51        88.04 o                         
   1   8   5        168.10        125.52        32.76 o                         
   2   8   5       3033.40       2875.03        70.67 o                         
   3   8   5       1995.09       2117.94        69.03 o                         
   4   8   5        468.52        470.35        33.34 o                         
   5   8   5         18.58         29.02        28.47 o                         
   6   8   5        207.59        173.72        36.13 o                         
   7   8   5        240.61        271.83        39.40 o                         
   8   8   5       1750.79       1786.96       103.13 o                         
   9   8   5        127.10        136.37        68.24 o                         
  10   8   5          6.30         51.58        47.27 o                         
  11   8   5          3.07         36.35        52.34 o                         
  12   8   5        653.70        657.08        85.34 o                         
  13   8   5          1.23        -62.57        64.15 o                         
  14   8   5         31.88         73.22        72.82 o                         
 -14   9   5        308.90        297.74       100.54 o                         
 -13   9   5        350.64        257.13        98.72 o                         
 -12   9   5       1087.46       1073.97        85.11 o                         
 -11   9   5         71.76          2.01        63.94 o                         
 -10   9   5        221.49        205.46        61.73 o                         
  -9   9   5          2.20         12.20        64.53 o                         
  -8   9   5        369.37        372.17        44.04 o                         
  -7   9   5          0.01         69.21        33.83 o                         
  -6   9   5       6606.46       5854.67       222.30 o                         
  -5   9   5        113.28        162.79        35.48 o                         
  -4   9   5       1813.45       1600.06        65.31 o                         
  -3   9   5        922.42        749.44        51.25 o                         
  -2   9   5       3023.23       3048.33        82.68 o                         
  -1   9   5        523.78        513.17        41.16 o                         
   0   9   5       2433.52       2352.14        59.34 o                         
   1   9   5       1294.52       1237.34        53.38 o                         
   2   9   5       4525.71       4082.70       103.72 o                         
   3   9   5       1891.58       1911.91        67.69 o                         
   4   9   5        362.39        347.23        36.43 o                         
   5   9   5       2580.43       2531.20        82.59 o                         
   6   9   5          5.30        -14.26        32.77 o                         
   7   9   5        496.27        545.50        62.26 o                         
   8   9   5         73.29         90.32        45.05 o                         
   9   9   5       1832.85       1923.70        88.49 o                         
  10   9   5         88.11        126.00        73.44 o                         
  11   9   5       1016.69       1153.04        72.45 o                         
  12   9   5        277.80        325.37        81.60 o                         
  13   9   5        116.65        179.72        72.62 o                         
  14   9   5        538.54        512.47        72.81 o                         
 -14  10   5        161.48        184.81       101.41 o                         
 -13  10   5          4.94        100.61        95.22 o                         
 -12  10   5          2.22         23.10        79.65 o                         
 -11  10   5        345.50        336.35        78.21 o                         
 -10  10   5         30.72          8.15        56.77 o                         
  -9  10   5         32.23         26.61        52.31 o                         
  -8  10   5        920.58        900.28       111.61 o                         
  -7  10   5        173.18        646.92       107.47 o                         
  -6  10   5        587.51        561.66        43.92 o                         
  -5  10   5          8.85         22.00        35.87 o                         
  -4  10   5          4.75        -13.96        35.09 o                         
  -3  10   5        148.24        145.52        32.92 o                         
  -2  10   5         16.48         31.25        33.63 o                         
  -1  10   5        595.87        587.37        40.09 o                         
   0  10   5        271.47        269.94        40.02 o                         
   1  10   5       2978.14       2752.81        87.65 o                         
   2  10   5         10.96         -4.46        26.89 o                         
   3  10   5        651.87        653.46        42.00 o                         
   4  10   5         49.69         34.99        36.13 o                         
   5  10   5         22.88        -16.09        41.05 o                         
   6  10   5        141.18        100.45        38.80 o                         
   7  10   5        291.73        306.60        46.29 o                         
   8  10   5        577.29        574.81        50.80 o                         
   9  10   5        943.18       1017.56        66.47 o                         
  10  10   5         12.04        141.27        66.83 o                         
  11  10   5        171.73        143.98        98.26 o                         
  12  10   5         81.78         74.67        77.42 o                         
  13  10   5        432.08        493.56       110.50 o                         
 -13  11   5        385.50        295.35        97.36 o                         
 -12  11   5        106.46        161.16        80.10 o                         
 -11  11   5        777.05        694.19        87.86 o                         
 -10  11   5        602.81        566.68        82.67 o                         
  -9  11   5       1935.09       2001.63       105.13 o                         
  -8  11   5        444.84        565.00        61.37 o                         
  -7  11   5        476.30        496.57        57.21 o                         
  -6  11   5        319.55        318.05        42.67 o                         
  -5  11   5       1191.49       1099.25        65.57 o                         
  -4  11   5        483.00        527.17        42.63 o                         
  -3  11   5       1853.36       1645.77        71.01 o                         
  -2  11   5       1362.82       1284.07        76.02 o                         
  -1  11   5       1438.48       1437.14        67.79 o                         
   0  11   5        661.77        663.95        40.45 o                         
   1  11   5          0.32         39.37        32.91 o                         
   2  11   5         64.01         42.02        36.44 o                         
   3  11   5          1.58         -3.64        37.39 o                         
   4  11   5        496.64        422.81        43.19 o                         
   5  11   5         93.66         87.07        43.57 o                         
   6  11   5        562.07        635.39        54.44 o                         
   7  11   5        158.11        104.92        48.37 o                         
   8  11   5        270.95        211.35        56.29 o                         
   9  11   5        245.45        215.00        51.01 o                         
  10  11   5         47.15         85.57        57.00 o                         
  11  11   5        272.89        265.78        76.13 o                         
  12  11   5         39.16        -51.55        74.67 o                         
  13  11   5        287.17        395.63        77.99 o                         
 -12  12   5        131.15        213.92        75.82 o                         
 -11  12   5         27.72         47.64        73.05 o                         
 -10  12   5        459.47        507.39        93.49 o                         
  -9  12   5         80.59         46.10        59.86 o                         
  -8  12   5       2224.89       2377.79       144.72 o                         
  -7  12   5        301.72        361.11        63.50 o                         
  -6  12   5       1460.26       1410.21       117.49 o                         
  -5  12   5         85.17         90.26        46.87 o                         
  -4  12   5       1793.79       1906.43       100.44 o                         
  -3  12   5        894.73        832.81        57.36 o                         
  -2  12   5       1075.81        994.62        69.43 o                         
  -1  12   5        314.54        391.60        63.04 o                         
   0  12   5       3048.49       2937.76       111.88 o                         
   1  12   5        242.95        267.38        49.35 o                         
   2  12   5       3439.07       3576.22       161.19 o                         
   3  12   5        780.28        786.36        85.22 o                         
   4  12   5        956.72        869.63        59.86 o                         
   5  12   5        459.35        580.31        73.44 o                         
   6  12   5        165.29        247.51        59.56 o                         
   7  12   5          3.22        147.28        56.94 o                         
   8  12   5       2196.86       2381.97        97.48 o                         
   9  12   5         19.36        -14.94        51.21 o                         
  10  12   5        137.12         47.69        55.93 o                         
  11  12   5         31.93         41.78        65.67 o                         
  12  12   5         36.05         -3.75        77.05 o                         
 -11  13   5         16.30         89.60        60.28 o                         
 -10  13   5         36.10         96.59        74.30 o                         
  -9  13   5        309.69        365.58        65.30 o                         
  -8  13   5         13.96         45.36        64.57 o                         
  -7  13   5          5.75         19.96        89.28 o                         
  -6  13   5        231.63        170.87        73.62 o                         
  -5  13   5          9.43        -29.78        58.50 o                         
  -4  13   5        210.22        162.95        53.50 o                         
  -3  13   5        674.21        665.90        50.34 o                         
  -2  13   5        481.58        534.63        51.48 o                         
  -1  13   5        341.99        347.58        47.34 o                         
   0  13   5        650.86        628.33        50.01 o                         
   1  13   5        149.10         78.67        40.17 o                         
   2  13   5         51.69         72.79        45.75 o                         
   3  13   5        328.73        316.18        78.50 o                         
   4  13   5        633.50        712.50        59.56 o                         
   5  13   5        296.71        304.97        62.39 o                         
   6  13   5        729.15        713.00        59.47 o                         
   7  13   5         12.14         37.21        55.39 o                         
   8  13   5        212.50        192.71        51.09 o                         
   9  13   5        170.09        258.88        58.63 o                         
  10  13   5         57.81         78.60        66.58 o                         
  11  13   5          7.91        -48.11        62.72 o                         
 -10  14   5          1.02        -16.84        67.20 o                         
  -9  14   5         64.09         32.59        66.50 o                         
  -8  14   5          0.29        128.24        65.06 o                         
  -7  14   5        335.13        399.51        78.22 o                         
  -6  14   5          8.35         97.15        88.73 o                         
  -5  14   5        349.33        173.63        68.56 o                         
  -4  14   5         69.24        161.91        55.38 o                         
  -3  14   5        888.28        929.38        63.83 o                         
  -2  14   5          3.71          1.51        45.17 o                         
  -1  14   5        820.15        911.42        58.77 o                         
   0  14   5        346.83        300.06        53.75 o                         
   1  14   5        161.00        147.41        67.91 o                         
   2  14   5        383.37        282.81        57.68 o                         
   3  14   5        688.65        534.71        88.63 o                         
   4  14   5          4.10         66.07        50.39 o                         
   5  14   5        869.44        952.06        66.67 o                         
   6  14   5         62.79         68.32        51.63 o                         
   7  14   5          1.89        -68.31        54.77 o                         
   8  14   5        595.19        490.77        69.92 o                         
   9  14   5        101.11         -3.02        75.52 o                         
  10  14   5        113.36        250.13        64.20 o                         
  -9  15   5        393.01        385.62        84.77 o                         
  -8  15   5        343.95        502.68        80.93 o                         
  -7  15   5          0.13       -147.42       106.26 o                         
  -6  15   5         11.03        -12.73        79.45 o                         
  -5  15   5         21.00        -85.97       100.30 o                         
  -4  15   5        440.42        560.15       119.50 o                         
  -3  15   5          0.64         -9.01        49.70 o                         
  -2  15   5        438.20        492.85        52.74 o                         
  -1  15   5         50.66        130.97        53.21 o                         
   0  15   5        202.23        235.44        50.67 o                         
   1  15   5        409.19        347.51        56.81 o                         
   2  15   5         20.94        -42.81        52.60 o                         
   3  15   5        367.96        418.75        53.40 o                         
   4  15   5        262.32        245.09        54.68 o                         
   5  15   5        143.55        176.55        57.08 o                         
   6  15   5        113.01        111.49        57.13 o                         
   7  15   5        132.64        135.90        54.52 o                         
   8  15   5         39.02         19.65        53.91 o                         
  -7  16   5          1.65         -6.23        75.72 o                         
  -6  16   5         12.62         93.64        72.35 o                         
  -5  16   5         37.27        124.90        79.80 o                         
  -4  16   5         62.57         64.87        64.78 o                         
  -3  16   5        137.58         98.83        88.35 o                         
  -2  16   5          0.92         -1.46        63.76 o                         
  -1  16   5          8.82         53.39        53.51 o                         
   0  16   5         41.32         39.13        71.01 o                         
   1  16   5         17.87        -78.01        52.28 o                         
   2  16   5         38.93         33.43        53.18 o                         
   3  16   5       1045.97       1178.35        75.04 o                         
   4  16   5         53.03         12.38        56.01 o                         
   5  16   5        717.91        485.84        67.92 o                         
   6  16   5          1.49        -81.85        60.40 o                         
   7  16   5        169.92        188.62        65.39 o                         
  -5  17   5        271.36        326.26       120.84 o                         
  -4  17   5         14.22       -119.99        79.43 o                         
  -3  17   5          1.91         -8.70        76.04 o                         
  -2  17   5          1.22         88.44        68.85 o                         
  -1  17   5         53.25        137.26        71.59 o                         
   0  17   5          7.81        -23.79        67.17 o                         
   1  17   5        265.87        287.21        57.20 o                         
   2  17   5         27.42         19.31        63.56 o                         
   3  17   5        197.63        122.76        60.56 o                         
   4  17   5          4.52         42.36        58.92 o                         
 -16   0   6       2841.14       2863.59       152.82 o                         
 -14   0   6       4476.28       4435.11       284.83 o                         
 -12   0   6       1961.16       1763.24       151.63 o                         
 -10   0   6       3831.06       3679.67       135.72 o                         
  -8   0   6      31653.89      33646.59       501.54 o                         
  -6   0   6      26513.36      28164.53       497.94 o                         
  -4   0   6       1015.43        763.06        38.85 o                         
  -2   0   6      11224.90      10802.53       189.96 o                         
   0   0   6       8061.46       8558.71       238.54 o                         
   2   0   6       5223.92       4554.78       124.04 o                         
   4   0   6       3830.73       3491.69       149.52 o                         
   6   0   6        254.69        348.87        33.93 o                         
   8   0   6         53.78         61.43        31.19 o                         
  10   0   6       1560.90       1489.07        78.02 o                         
  12   0   6       1616.48       1703.14       133.10 o                         
  14   0   6         54.73         68.73        81.39 o                         
  16   0   6          2.95       -120.84       120.84 o                         
 -16   1   6        262.03        267.59        91.39 o                         
 -15   1   6        156.76        197.01        80.10 o                         
 -14   1   6        555.76        529.62        74.06 o                         
 -13   1   6        297.13        193.10        55.07 o                         
 -12   1   6        582.76        570.57        45.20 o                         
 -11   1   6       1558.57       1318.78        60.62 o                         
 -10   1   6       3108.45       3008.82        84.85 o                         
  -9   1   6       2903.87       2826.20        58.07 o                         
  -8   1   6       8770.06       9214.45       159.48 o                         
  -7   1   6        470.79        513.53        23.86 o                         
  -6   1   6       2711.47       2384.27        50.70 o                         
  -5   1   6       4525.76       4425.71        72.47 o                         
  -4   1   6       1464.48       1567.95        32.05 o                         
  -3   1   6        302.72        367.89        22.87 o                         
  -2   1   6       9467.99      10180.29       124.19 o                         
  -1   1   6        727.71        720.16        30.03 o                         
   0   1   6      10989.91      11511.55       181.08 o                         
   1   1   6        175.50        227.46        20.01 o                         
   2   1   6        558.24        706.16        36.45 o                         
   3   1   6        385.78        317.89        20.40 o                         
   4   1   6        349.48        371.83        22.13 o                         
   5   1   6       1592.13       1460.92        54.07 o                         
   6   1   6       5605.97       5083.88       107.16 o                         
   7   1   6       1799.78       2354.85        63.47 o                         
   8   1   6         51.71        195.10        22.84 o                         
   9   1   6       1908.71       1840.96        74.47 o                         
  10   1   6       2636.65       2268.60        80.93 o                         
  11   1   6        211.30        208.48        34.46 o                         
  12   1   6         71.99         87.25        47.61 o                         
  13   1   6         98.86        106.81        51.44 o                         
  14   1   6         72.56         48.73        53.83 o                         
  15   1   6        143.65        195.44        62.99 o                         
  16   1   6         45.75         80.87        80.09 o                         
 -16   2   6       1711.47       1965.21       149.12 o                         
 -15   2   6        659.04        742.21        74.08 o                         
 -14   2   6       3386.20       3563.65       169.53 o                         
 -13   2   6       1069.31        993.84        84.61 o                         
 -12   2   6        721.35        734.31        45.29 o                         
 -11   2   6       2349.40       2296.52        93.28 o                         
 -10   2   6        526.04        615.34        36.03 o                         
  -9   2   6       5766.84       6051.57       182.35 o                         
  -8   2   6       2979.00       2866.61        57.70 o                         
  -7   2   6       6997.66       7190.03       111.00 o                         
  -6   2   6       1222.80       1322.05        42.46 o                         
  -5   2   6      13041.81      13671.47       177.14 o                         
  -4   2   6       1353.47       1468.17        32.86 o                         
  -3   2   6      16105.95      16942.68       174.92 o                         
  -2   2   6       2160.66       2308.42        47.21 o                         
  -1   2   6       6883.96       8791.01       416.99 o                         
   0   2   6        458.95        633.70        28.33 o                         
   1   2   6       7625.09       7645.41        95.56 o                         
   2   2   6         81.03         69.72        19.68 o                         
   3   2   6      10343.09      10556.57       121.73 o                         
   4   2   6        143.69        102.83        20.84 o                         
   5   2   6       8598.01       7945.42       150.31 o                         
   6   2   6       3185.74       2888.19        71.30 o                         
   7   2   6       1211.30       1278.75        41.17 o                         
   8   2   6        136.28        108.28        23.44 o                         
   9   2   6          2.97        -25.66        29.46 o                         
  10   2   6        340.52        315.17        34.34 o                         
  11   2   6         61.67         85.24        31.61 o                         
  12   2   6       1473.82       1501.51       100.54 o                         
  13   2   6        142.85        137.91        54.84 o                         
  14   2   6        303.24        452.16        72.37 o                         
  15   2   6         46.80         90.97        68.83 o                         
  16   2   6        502.03        506.42       109.66 o                         
 -16   3   6         44.18         10.01        73.32 o                         
 -15   3   6        140.04        142.63        68.61 o                         
 -14   3   6        125.77        148.72        57.51 o                         
 -13   3   6        100.75        229.07        62.93 o                         
 -12   3   6        628.89        673.61        56.67 o                         
 -11   3   6       1324.12       1315.15        68.09 o                         
 -10   3   6         25.64         28.12        28.87 o                         
  -9   3   6         43.24        153.79        28.30 o                         
  -8   3   6        356.94        393.89        27.12 o                         
  -7   3   6       2258.59       2321.12        60.74 o                         
  -6   3   6        138.51        260.24        25.63 o                         
  -5   3   6       1427.72       1353.02        47.20 o                         
  -4   3   6        345.05        427.42        24.15 o                         
  -3   3   6        172.11        326.46        26.22 o                         
  -2   3   6       6098.44       6184.74       106.48 o                         
  -1   3   6         90.59        209.88        32.57 o                         
   0   3   6       5158.58       5737.13        86.31 o                         
   1   3   6       3045.45       3274.79        60.93 o                         
   2   3   6        612.18        612.12        28.33 o                         
   3   3   6       4873.63       4642.29        79.44 o                         
   4   3   6       1363.63       1382.91        45.28 o                         
   5   3   6       4381.99       4244.91       113.19 o                         
   6   3   6       8542.55       7642.47       196.81 o                         
   7   3   6        507.30        599.70        54.42 o                         
   8   3   6        676.67        859.17        39.88 o                         
   9   3   6         23.34         75.33        30.23 o                         
  10   3   6         27.27        -25.37        31.03 o                         
  11   3   6        663.40        619.67        50.98 o                         
  12   3   6        851.73        869.62        60.44 o                         
  13   3   6          3.97        -41.39        91.87 o                         
  14   3   6        707.09        699.40        88.79 o                         
  15   3   6        305.68        385.06        72.92 o                         
  16   3   6          0.38         -8.71        92.09 o                         
 -16   4   6          8.92         86.75        94.69 o                         
 -15   4   6       2629.62       2713.68       117.90 o                         
 -14   4   6        297.11        275.42        54.60 o                         
 -13   4   6       2522.18       2676.09       142.00 o                         
 -12   4   6       1492.10       1600.52       106.21 o                         
 -11   4   6       5565.25       5962.49       277.70 o                         
 -10   4   6       1299.97       1372.20        68.95 o                         
  -9   4   6       4659.23       4746.08       160.87 o                         
  -8   4   6        109.10        113.38        29.33 o                         
  -7   4   6       2674.58       2591.47        70.72 o                         
  -6   4   6        134.69        140.78        25.76 o                         
  -5   4   6        135.74        104.09        24.39 o                         
  -4   4   6       4224.32       4389.89        99.80 o                         
  -3   4   6        548.97        512.64        24.70 o                         
  -2   4   6        155.01        193.07        22.60 o                         
  -1   4   6         12.13         33.16        19.00 o                         
   0   4   6          9.33         -1.05        18.45 o                         
   1   4   6        964.08        981.05        28.93 o                         
   2   4   6       1005.22        977.75        28.60 o                         
   3   4   6       1977.14       1990.49        50.00 o                         
   4   4   6        565.89        636.25        29.92 o                         
   5   4   6        107.12        132.65        22.17 o                         
   6   4   6          2.22         -7.20        22.38 o                         
   7   4   6       2520.44       2787.81        71.82 o                         
   8   4   6        128.07        331.57        25.30 o                         
   9   4   6        860.39        746.13        39.88 o                         
  10   4   6       1981.60       1981.40        72.30 o                         
  11   4   6         50.86         80.52        44.61 o                         
  12   4   6         27.25         54.22        58.85 o                         
  13   4   6          4.79         23.92        65.67 o                         
  14   4   6         26.83         49.77        72.61 o                         
  15   4   6         58.69          8.64        79.43 o                         
  16   4   6        327.68        505.22        89.75 o                         
 -16   5   6         46.26         89.83       116.03 o                         
 -15   5   6        105.11        136.20        70.50 o                         
 -14   5   6        120.51        171.38        67.38 o                         
 -13   5   6        951.37        974.58        71.49 o                         
 -12   5   6         99.81        103.69        53.73 o                         
 -11   5   6       2798.94       2971.76       161.45 o                         
 -10   5   6         37.62         27.83        45.43 o                         
  -9   5   6        951.41       1018.90        58.57 o                         
  -8   5   6        560.80        785.90        37.58 o                         
  -7   5   6       2068.29       2175.83        59.30 o                         
  -6   5   6         52.03         96.07        24.75 o                         
  -5   5   6      16844.32      17163.44       254.45 o                         
  -4   5   6          6.04         -8.69        27.82 o                         
  -3   5   6      13221.17      13072.59       182.81 o                         
  -2   5   6        512.50        628.23        34.99 o                         
  -1   5   6      14560.35      14644.84       222.70 o                         
   0   5   6        628.91        720.52        28.54 o                         
   1   5   6      11921.29      12229.10       166.78 o                         
   2   5   6       1583.05       1454.44        45.70 o                         
   3   5   6       2594.73       2132.29        60.93 o                         
   4   5   6        268.58        274.31        25.86 o                         
   5   5   6       1979.93       1927.12        54.14 o                         
   6   5   6       1336.20       1291.71        46.55 o                         
   7   5   6        812.47        845.62        42.76 o                         
   8   5   6         13.50        361.54        34.40 o                         
   9   5   6        304.06        339.07        33.51 o                         
  10   5   6       2186.91       1955.79       103.84 o                         
  11   5   6        913.96        879.25        77.07 o                         
  12   5   6         28.46         73.13        61.98 o                         
  13   5   6          9.51        -29.29        66.40 o                         
  14   5   6         67.98         28.19        66.25 o                         
  15   5   6        229.99        310.85        83.84 o                         
 -15   6   6        354.78        355.89       113.78 o                         
 -14   6   6         20.32        -66.75        57.43 o                         
 -13   6   6        171.99        281.05        58.29 o                         
 -12   6   6       2632.11       2445.52       126.20 o                         
 -11   6   6       1730.36       1851.21       101.17 o                         
 -10   6   6       1148.98       1183.69        97.79 o                         
  -9   6   6        964.77       1122.51        81.24 o                         
  -8   6   6       1155.63       1197.94        57.90 o                         
  -7   6   6         60.04         39.68        27.05 o                         
  -6   6   6       2015.52       1931.64        52.72 o                         
  -5   6   6          9.69         38.07        26.05 o                         
  -4   6   6       8664.36       8562.56       137.23 o                         
  -3   6   6       5474.85       5565.50       102.79 o                         
  -2   6   6       2849.19       2716.92        73.15 o                         
  -1   6   6        936.22       1000.67        40.02 o                         
   0   6   6       6249.02       6696.99        98.81 o                         
   1   6   6          2.45         17.96        21.59 o                         
   2   6   6       4371.01       4117.50        82.49 o                         
   3   6   6          8.01         -9.29        23.08 o                         
   4   6   6       4987.45       4840.47        96.37 o                         
   5   6   6        209.82        221.80        25.12 o                         
   6   6   6       3503.05       3305.06        67.92 o                         
   7   6   6        188.15        152.18        28.20 o                         
   8   6   6       1538.68       1455.91        63.58 o                         
   9   6   6         33.99         55.92        42.82 o                         
  10   6   6          1.95        -38.20        46.34 o                         
  11   6   6        108.78        122.83        63.54 o                         
  12   6   6        138.66        160.52        64.44 o                         
  13   6   6         57.62         -7.76        61.07 o                         
  14   6   6        130.73         99.34        69.93 o                         
  15   6   6          3.83         30.50        82.64 o                         
 -15   7   6        404.78        567.32       109.45 o                         
 -14   7   6        240.29        175.67        78.52 o                         
 -13   7   6        119.43         75.96        64.74 o                         
 -12   7   6        853.53        812.01        55.72 o                         
 -11   7   6         11.62         -3.04        64.63 o                         
 -10   7   6       1152.88       1049.04        85.68 o                         
  -9   7   6        265.78        228.80        43.17 o                         
  -8   7   6        152.30        144.63        31.55 o                         
  -7   7   6          0.20        212.56        38.27 o                         
  -6   7   6       1707.88       1767.52        77.79 o                         
  -5   7   6       2265.61       2397.03        56.55 o                         
  -4   7   6       3588.46       3301.93        70.37 o                         
  -3   7   6         59.34         76.19        26.07 o                         
  -2   7   6        603.53        618.89        27.29 o                         
  -1   7   6        117.63        105.19        23.88 o                         
   0   7   6        672.95        677.26        25.49 o                         
   1   7   6        555.78        529.10        27.80 o                         
   2   7   6       2795.55       2545.98        52.05 o                         
   3   7   6       1064.06        949.18        37.85 o                         
   4   7   6       5068.90       5011.42       107.30 o                         
   5   7   6        364.69        312.40        36.13 o                         
   6   7   6        115.32        138.09        27.55 o                         
   7   7   6        260.21        491.43        35.52 o                         
   8   7   6        888.52        901.06        61.43 o                         
   9   7   6         14.70         79.95        46.93 o                         
  10   7   6        799.27        821.26        51.79 o                         
  11   7   6        540.73        590.49        67.33 o                         
  12   7   6         55.09          9.77        59.60 o                         
  13   7   6         17.86         65.11        62.32 o                         
  14   7   6         23.30         54.12        81.62 o                         
  15   7   6          3.06        -90.64        79.14 o                         
 -15   8   6         49.79        105.77       149.84 o                         
 -14   8   6        339.58        335.72       101.50 o                         
 -13   8   6        325.31        331.22        85.42 o                         
 -12   8   6       2177.54       2153.97       101.81 o                         
 -11   8   6         36.69        -15.08        59.52 o                         
 -10   8   6       1195.61       1277.85        85.00 o                         
  -9   8   6        159.73         99.10        47.00 o                         
  -8   8   6        120.04        253.75        37.11 o                         
  -7   8   6        568.15        605.36        37.44 o                         
  -6   8   6        807.98        807.55        51.85 o                         
  -5   8   6       1157.28       1059.85        45.96 o                         
  -4   8   6        859.87        742.17        36.53 o                         
  -3   8   6        821.23        773.55        30.40 o                         
  -2   8   6        286.97        472.39        53.66 o                         
  -1   8   6       3403.18       3470.01        74.58 o                         
   0   8   6        491.12        425.15        31.16 o                         
   1   8   6       7410.35       6903.15       124.79 o                         
   2   8   6        479.16        475.66        29.00 o                         
   3   8   6       2832.09       2726.70        65.38 o                         
   4   8   6          8.09         33.51        27.93 o                         
   5   8   6         37.50         14.93        29.79 o                         
   6   8   6         23.72         14.84        30.56 o                         
   7   8   6       1016.63        967.01        56.06 o                         
   8   8   6        170.76        167.01        42.24 o                         
   9   8   6        967.10        883.00        62.53 o                         
  10   8   6          0.87        -26.90        63.71 o                         
  11   8   6          0.16         17.74        52.08 o                         
  12   8   6         17.54         23.46        63.41 o                         
  13   8   6          3.75        -65.91        68.10 o                         
  14   8   6        150.13        204.80       108.82 o                         
 -14   9   6        373.63        359.29       113.23 o                         
 -13   9   6          0.94       -188.67        87.48 o                         
 -12   9   6         94.64        106.62        67.54 o                         
 -11   9   6         34.30         44.67        50.23 o                         
 -10   9   6         19.86         17.08        53.28 o                         
  -9   9   6        462.27        481.18        49.37 o                         
  -8   9   6        420.35        461.59        43.84 o                         
  -7   9   6          0.49         74.22        35.76 o                         
  -6   9   6          2.02          5.55        28.76 o                         
  -5   9   6        287.61        280.29        31.54 o                         
  -4   9   6        736.72        763.31        34.51 o                         
  -3   9   6        428.75        425.20        31.95 o                         
  -2   9   6        895.57        906.49        45.31 o                         
  -1   9   6       1129.60       1033.34        42.64 o                         
   0   9   6        546.40        554.09        28.24 o                         
   1   9   6         69.37         54.28        29.03 o                         
   2   9   6       2507.28       2253.81        59.29 o                         
   3   9   6         25.98         25.53        26.25 o                         
   4   9   6       1091.99       1115.88        55.65 o                         
   5   9   6         12.50        -59.74        38.27 o                         
   6   9   6        877.15        779.21        45.01 o                         
   7   9   6        342.38        290.08        38.55 o                         
   8   9   6       1161.11       1184.25        62.33 o                         
   9   9   6        318.67        380.49        46.15 o                         
  10   9   6       2217.83       2223.10       115.10 o                         
  11   9   6         23.80         -4.52        63.00 o                         
  12   9   6        203.81        214.17        67.24 o                         
  13   9   6          4.70         32.53        70.65 o                         
  14   9   6        399.01        374.67       132.90 o                         
 -14  10   6         29.54       -227.17       166.76 o                         
 -13  10   6       1504.48       1739.87       211.95 o                         
 -12  10   6        190.37         90.46        74.65 o                         
 -11  10   6        435.11        426.53       100.81 o                         
 -10  10   6         20.34         19.26        51.80 o                         
  -9  10   6         82.42         77.39        55.81 o                         
  -8  10   6         67.75         13.45        51.45 o                         
  -7  10   6       1553.95       1734.05        87.49 o                         
  -6  10   6         40.66         -2.97        31.96 o                         
  -5  10   6        537.28        533.08        39.10 o                         
  -4  10   6        202.89        133.25        37.99 o                         
  -3  10   6        392.12        327.88        33.96 o                         
  -2  10   6        374.03        314.30        33.92 o                         
  -1  10   6        355.91        373.52        34.57 o                         
   0  10   6         58.76         22.95        33.37 o                         
   1  10   6        982.56        901.45        44.06 o                         
   2  10   6         85.30         49.59        27.85 o                         
   3  10   6         19.23         -5.19        31.64 o                         
   4  10   6        646.82        723.79        44.92 o                         
   5  10   6         61.57         31.16        39.75 o                         
   6  10   6        484.32        419.23        43.19 o                         
   7  10   6        127.92        143.18        46.42 o                         
   8  10   6         21.53         38.77        44.03 o                         
   9  10   6        122.00        181.45        55.70 o                         
  10  10   6        149.98        104.09        51.10 o                         
  11  10   6         14.72       -101.27        61.14 o                         
  12  10   6         30.24        -38.64        72.93 o                         
  13  10   6         10.33         52.79       127.67 o                         
 -13  11   6        306.11        237.18        92.08 o                         
 -12  11   6        369.16        352.89        68.86 o                         
 -11  11   6         19.76         18.94       108.14 o                         
 -10  11   6       2074.54       2288.21       143.08 o                         
  -9  11   6        106.02         72.76        54.44 o                         
  -8  11   6       1155.67       1221.57        77.44 o                         
  -7  11   6         56.30         72.32        48.49 o                         
  -6  11   6       1693.44       1872.27        97.64 o                         
  -5  11   6        165.22        122.03        41.32 o                         
  -4  11   6       2785.46       2776.87       141.19 o                         
  -3  11   6        490.72        448.78        40.43 o                         
  -2  11   6       1398.61       1433.27        69.32 o                         
  -1  11   6        206.46        219.89        41.92 o                         
   0  11   6        896.04       1047.47        54.89 o                         
   1  11   6        395.21        404.10        37.41 o                         
   2  11   6        323.34        338.67        69.71 o                         
   3  11   6        876.34        835.15        74.04 o                         
   4  11   6         74.12          0.28        45.21 o                         
   5  11   6       1913.86       1844.62        73.58 o                         
   6  11   6        104.80        159.60        52.24 o                         
   7  11   6       1099.93       1201.50        66.39 o                         
   8  11   6          5.32        108.05        44.52 o                         
   9  11   6       1159.30       1172.86        72.03 o                         
  10  11   6        149.14        196.24        60.37 o                         
  11  11   6        121.36         77.23        53.78 o                         
  12  11   6        428.46        374.68        72.74 o                         
 -12  12   6         49.84         60.75        77.79 o                         
 -11  12   6         38.42         86.74        65.70 o                         
 -10  12   6        177.58        228.78        70.22 o                         
  -9  12   6          9.13         63.40        73.92 o                         
  -8  12   6         20.14        265.10        70.11 o                         
  -7  12   6       1417.20       1271.58        73.98 o                         
  -6  12   6          8.72         57.29        46.17 o                         
  -5  12   6       1546.98       1574.36        87.58 o                         
  -4  12   6        212.58        277.70        46.55 o                         
  -3  12   6       1022.41       1080.95        70.74 o                         
  -2  12   6        843.13        802.11        62.96 o                         
  -1  12   6        892.51        964.64        71.82 o                         
   0  12   6        159.71        141.82        44.70 o                         
   1  12   6       2925.45       2757.68       136.88 o                         
   2  12   6        165.50        147.45        42.14 o                         
   3  12   6       1103.67       1194.70        73.94 o                         
   4  12   6       1085.41       1057.24        64.16 o                         
   5  12   6        432.89        336.57        44.44 o                         
   6  12   6       1057.27       1087.33        62.87 o                         
   7  12   6        577.07        626.41        61.79 o                         
   8  12   6         60.27         77.16        51.99 o                         
   9  12   6       1107.25       1182.56        73.31 o                         
  10  12   6        309.31        382.50        68.57 o                         
  11  12   6         81.57         63.99        63.94 o                         
 -11  13   6         71.96         20.28        62.08 o                         
 -10  13   6          3.11        -42.64        61.49 o                         
  -9  13   6        726.23        979.88        93.49 o                         
  -8  13   6          4.64        -27.31        65.89 o                         
  -7  13   6        201.32        204.63        74.87 o                         
  -6  13   6        445.25        444.79        68.72 o                         
  -5  13   6          8.81         -8.69        75.35 o                         
  -4  13   6         10.35         51.99        48.04 o                         
  -3  13   6        261.10        223.76        50.44 o                         
  -2  13   6          0.77         90.67        44.84 o                         
  -1  13   6        273.54        219.53        52.97 o                         
   0  13   6          2.33        -17.42        42.79 o                         
   1  13   6        336.18        411.20        46.47 o                         
   2  13   6          1.03         -7.29        49.72 o                         
   3  13   6        151.00        211.34        58.33 o                         
   4  13   6         33.23         42.53        50.90 o                         
   5  13   6        181.61        114.80        47.97 o                         
   6  13   6          2.21         45.90        46.20 o                         
   7  13   6        133.06        238.00        54.93 o                         
   8  13   6        344.35        306.50        57.28 o                         
   9  13   6        225.85        244.92        61.79 o                         
  10  13   6          1.51         -8.96        75.12 o                         
 -10  14   6        409.93        269.46        74.32 o                         
  -9  14   6        185.39        225.55        82.03 o                         
  -8  14   6        187.04        326.58        81.79 o                         
  -7  14   6          4.46         61.54       157.09 o                         
  -6  14   6        375.33        257.93        63.40 o                         
  -5  14   6          6.69         58.10        58.01 o                         
  -4  14   6        792.17        802.19        63.41 o                         
  -3  14   6        578.70        606.84        58.67 o                         
  -2  14   6       1316.39       1347.35       101.62 o                         
  -1  14   6        112.75         42.83        50.61 o                         
   0  14   6        902.39       1047.68        84.47 o                         
   1  14   6         70.84         44.26        50.65 o                         
   2  14   6        225.51        204.05        48.87 o                         
   3  14   6        275.66        317.79        51.80 o                         
   4  14   6       1411.99       1353.47        88.44 o                         
   5  14   6        882.31        982.22        58.44 o                         
   6  14   6        726.15        758.72        57.38 o                         
   7  14   6         62.49        -53.47        54.39 o                         
   8  14   6         42.23        141.29        55.97 o                         
   9  14   6         32.05         71.57        58.63 o                         
  -8  15   6          4.10         78.42        78.30 o                         
  -7  15   6          3.21        -36.44        98.07 o                         
  -6  15   6        332.32        363.11        67.32 o                         
  -5  15   6          7.46         74.24        60.75 o                         
  -4  15   6         12.05        -24.96        54.81 o                         
  -3  15   6        467.71        487.49        88.95 o                         
  -2  15   6          2.15         65.52        65.63 o                         
  -1  15   6        202.32        139.96        56.89 o                         
   0  15   6          6.57         46.44        52.22 o                         
   1  15   6         55.61        -10.87        50.38 o                         
   2  15   6        476.97        415.72        55.18 o                         
   3  15   6        114.63        110.80        54.55 o                         
   4  15   6        564.07        738.08        61.97 o                         
   5  15   6         81.55         30.39        55.66 o                         
   6  15   6        415.73        399.32        58.11 o                         
   7  15   6        122.15         95.81        55.99 o                         
   8  15   6         68.61         89.43        62.75 o                         
  -7  16   6        117.39         45.94        74.74 o                         
  -6  16   6         41.76         47.10        63.83 o                         
  -5  16   6         64.84        132.65        64.86 o                         
  -4  16   6         51.90         81.94        58.54 o                         
  -3  16   6        284.55        158.74       170.14 o                         
  -2  16   6         64.63         53.80        65.69 o                         
  -1  16   6         85.68        137.29        60.05 o                         
   0  16   6        203.68        310.72        55.24 o                         
   1  16   6          2.08        -42.82        54.13 o                         
   2  16   6        155.74        191.77        55.50 o                         
   3  16   6         20.67        -78.94        52.52 o                         
   4  16   6         12.97        -22.76        55.17 o                         
   5  16   6        302.72        331.52        69.47 o                         
   6  16   6         17.87         79.64        53.03 o                         
  -4  17   6        220.56        314.55        71.65 o                         
  -3  17   6          8.93        119.76        67.35 o                         
  -2  17   6         72.21         68.36        74.97 o                         
  -1  17   6         34.55        170.44        60.42 o                         
   0  17   6        299.95        444.79        69.62 o                         
   1  17   6         13.99         11.27        77.90 o                         
   2  17   6        572.36        604.15        67.08 o                         
   3  17   6         17.60         -7.18        55.07 o                         
 -15   0   7        695.09        729.86       132.92 o                         
 -13   0   7       1524.22       1493.55       188.51 o                         
 -11   0   7        308.48        267.91        44.55 o                         
  -9   0   7        348.76        331.53        38.83 o                         
  -7   0   7       1638.22       1750.14        70.19 o                         
  -5   0   7         28.86          2.03        28.86 o                         
  -3   0   7        184.34        176.51        36.07 o                         
  -1   0   7       3575.47       4068.00       134.43 o                         
   1   0   7       1040.93       1078.61        47.16 o                         
   3   0   7         69.18         50.91        26.22 o                         
   5   0   7       5372.59       5347.37       222.46 o                         
   7   0   7       3099.48       3310.05       134.69 o                         
   9   0   7        666.04        630.69        48.06 o                         
  11   0   7        805.10        620.09        77.96 o                         
  13   0   7       1343.29       1419.17       156.52 o                         
  15   0   7        185.14        447.10       108.75 o                         
 -16   1   7        362.16        306.39       117.55 o                         
 -15   1   7       2075.17       2054.98       221.13 o                         
 -14   1   7        783.20        716.51        97.88 o                         
 -13   1   7       2881.96       2763.99       171.85 o                         
 -12   1   7       1343.64       1338.91        75.55 o                         
 -11   1   7         15.43         27.92        34.45 o                         
 -10   1   7       2457.82       2601.86        85.47 o                         
  -9   1   7      12229.19      12787.93       254.58 o                         
  -8   1   7       2458.65       2600.77        52.71 o                         
  -7   1   7      15846.02      15470.55       249.44 o                         
  -6   1   7       3120.75       2779.11        55.00 o                         
  -5   1   7       8354.66       9075.15       110.29 o                         
  -4   1   7      14573.78      15491.74       149.64 o                         
  -3   1   7       9209.73       9226.32       100.32 o                         
  -2   1   7       6594.88       6545.23       105.99 o                         
  -1   1   7      78720.28      80864.51       805.80 o                         
   0   1   7       9518.85       9879.79       119.44 o                         
   1   1   7       8009.44      11847.42       364.04 o                         
   2   1   7       3251.08       3079.28        60.14 o                         
   3   1   7       2111.91       1856.62        44.64 o                         
   4   1   7       2967.31       2643.55        73.25 o                         
   5   1   7       2944.87       2273.05        76.44 o                         
   6   1   7       1811.72       1590.85        48.53 o                         
   7   1   7       4628.63       4701.78        96.79 o                         
   9   1   7       1604.56       1628.45        54.09 o                         
  10   1   7         36.14         13.29        27.72 o                         
  11   1   7       1193.08       1086.83        58.26 o                         
  12   1   7          0.58        -42.59        44.63 o                         
  13   1   7        335.88        357.83        48.14 o                         
  14   1   7        338.51        256.84        56.23 o                         
  15   1   7        161.67        185.03        75.54 o                         
  16   1   7        142.64         28.12        96.67 o                         
 -16   2   7        109.51         87.20        72.72 o                         
 -15   2   7       1194.19       1198.78       112.20 o                         
 -14   2   7         36.51        -86.73        69.07 o                         
 -13   2   7       1772.90       1792.87       108.56 o                         
 -12   2   7          5.31         16.08        54.99 o                         
 -11   2   7         40.98         25.42        32.29 o                         
 -10   2   7        263.63        296.20        31.31 o                         
  -9   2   7        734.72        733.14        38.10 o                         
  -8   2   7        155.84        146.37        24.46 o                         
  -7   2   7       1635.59       1645.82        44.48 o                         
  -6   2   7          0.12         -4.90        23.83 o                         
  -5   2   7       1600.20       1704.02        47.36 o                         
  -4   2   7        283.95        356.64        20.81 o                         
  -3   2   7       2580.56       2833.19        51.92 o                         
  -2   2   7       1643.09       1604.39        37.02 o                         
  -1   2   7       3630.67       4321.50       130.83 o                         
   0   2   7       1572.29       1390.73        43.17 o                         
   1   2   7      12028.15      12735.13       141.91 o                         
   2   2   7        689.90        606.25        23.28 o                         
   3   2   7       1200.58       1212.33        37.26 o                         
   4   2   7        587.62        549.42        26.26 o                         
   5   2   7       2952.04       2478.95        59.76 o                         
   6   2   7        129.73        114.39        39.68 o                         
   7   2   7       3926.60       3796.54        92.09 o                         
   8   2   7         14.77        129.24        24.27 o                         
   9   2   7        227.49        201.24        28.46 o                         
  10   2   7        699.21        683.31        39.43 o                         
  11   2   7          2.07         27.14        36.41 o                         
  12   2   7         20.58         52.01        45.90 o                         
  13   2   7       2875.76       2870.17       130.98 o                         
  14   2   7        140.22        192.87        69.56 o                         
  15   2   7         13.09         55.12        81.94 o                         
  16   2   7          6.49        -77.98        98.54 o                         
 -16   3   7        226.35        216.04        91.49 o                         
 -15   3   7        543.42        773.25        92.57 o                         
 -14   3   7        837.40        869.18        69.04 o                         
 -13   3   7         96.13         66.88        58.74 o                         
 -12   3   7       1213.34       1261.29        78.28 o                         
 -11   3   7        496.43        441.35        46.36 o                         
 -10   3   7        885.68        762.58        39.59 o                         
  -9   3   7       2426.28       2474.78       122.21 o                         
  -8   3   7       3711.51       3993.60        92.48 o                         
  -7   3   7       6571.42       6588.91       123.45 o                         
  -6   3   7       6656.03       6914.05       117.03 o                         
  -5   3   7        322.37        335.81        26.00 o                         
  -4   3   7      12328.06      12751.18       150.89 o                         
  -3   3   7         89.96        123.55        20.48 o                         
  -2   3   7      16105.71      16155.18       188.99 o                         
  -1   3   7       5343.14       6350.42       272.10 o                         
   0   3   7       6026.15       6331.34       116.46 o                         
   1   3   7         44.73        261.76        26.24 o                         
   2   3   7       6880.11       6296.00        99.63 o                         
   3   3   7         96.24         69.13        18.90 o                         
   4   3   7       4814.98       4224.55        91.04 o                         
   5   3   7        420.28        327.52        23.54 o                         
   6   3   7       2446.03       2328.24        71.72 o                         
   7   3   7         61.91        100.26        25.41 o                         
   8   3   7       3195.18       3104.65        87.15 o                         
   9   3   7        646.33        530.76        33.36 o                         
  10   3   7       2909.86       2664.51       100.66 o                         
  11   3   7        215.90        213.75        41.47 o                         
  12   3   7       1476.16       1484.18        90.19 o                         
  13   3   7        575.01        593.77        70.78 o                         
  14   3   7         45.83         34.61        73.63 o                         
  15   3   7         70.28        161.81        82.43 o                         
 -16   4   7        917.60       1042.76       105.65 o                         
 -15   4   7         51.30         36.91        72.18 o                         
 -14   4   7       1160.12       1186.31       120.84 o                         
 -13   4   7          0.69         -6.47        64.66 o                         
 -12   4   7       1446.49       1592.83        96.18 o                         
 -11   4   7        313.93        295.42        47.84 o                         
 -10   4   7       4840.38       5074.49       176.71 o                         
  -9   4   7        207.04        194.85        37.01 o                         
  -8   4   7       3026.75       3168.38        71.74 o                         
  -7   4   7       1236.43       1395.10        82.28 o                         
  -6   4   7       2788.43       3142.53        65.70 o                         
  -5   4   7        133.95         87.40        25.46 o                         
  -4   4   7        748.52        726.24        32.03 o                         
  -3   4   7        246.97        265.45        23.14 o                         
  -2   4   7       5210.90       5189.99        90.30 o                         
  -1   4   7          2.67          9.67        20.14 o                         
   0   4   7        271.03        262.96        21.87 o                         
   1   4   7        193.85        277.83        21.87 o                         
   2   4   7       1725.14       1772.45        51.89 o                         
   3   4   7        683.30        595.72        30.65 o                         
   4   4   7        135.59        113.79        21.09 o                         
   5   4   7        348.87        343.54        23.77 o                         
   6   4   7        765.19        712.42        27.73 o                         
   7   4   7       1065.12       1157.86        45.88 o                         
   8   4   7       1476.78       1364.45        58.14 o                         
   9   4   7        357.62        300.99        30.01 o                         
  10   4   7        937.00        860.33        50.25 o                         
  11   4   7          0.84         73.28        57.29 o                         
  12   4   7        285.47        284.95        75.13 o                         
  13   4   7       1046.81       1064.05        74.59 o                         
  14   4   7        181.55        190.14        78.50 o                         
  15   4   7         17.43        -53.57        80.68 o                         
 -16   5   7         91.05         22.03       107.55 o                         
 -15   5   7        350.05        226.49        96.63 o                         
 -14   5   7       1213.63       1249.24        90.77 o                         
 -13   5   7         52.27         48.63        58.81 o                         
 -12   5   7       2225.23       2309.19       114.32 o                         
 -11   5   7       2442.18       2298.52       162.45 o                         
 -10   5   7       4379.92       4449.17       194.88 o                         
  -9   5   7         15.84          7.61        49.77 o                         
  -8   5   7       5342.27       5427.47       154.99 o                         
  -7   5   7       1016.72       1023.65        43.75 o                         
  -6   5   7       6243.93       6021.45       115.15 o                         
  -5   5   7       3869.98       3652.99        72.67 o                         
  -4   5   7      13296.79      13269.98       211.95 o                         
  -3   5   7       4179.00       3962.00        76.26 o                         
  -2   5   7       8442.14       8115.08       128.53 o                         
  -1   5   7       2009.70       2213.18        60.35 o                         
   0   5   7       7276.78       7502.04       141.78 o                         
   1   5   7       1231.95       1159.83        42.51 o                         
   2   5   7       5544.80       4904.96        85.34 o                         
   3   5   7       1336.50       1033.72        29.23 o                         
   4   5   7       4325.32       3824.15        78.36 o                         
   5   5   7        347.76        283.52        26.68 o                         
   6   5   7        288.71        256.59        26.94 o                         
   7   5   7       1432.21       1366.17        56.59 o                         
   8   5   7        145.43        168.07        28.90 o                         
   9   5   7        513.31        477.20        36.20 o                         
  10   5   7         22.10        -13.99        48.18 o                         
  11   5   7        208.15        118.60        56.07 o                         
  12   5   7        180.75        127.58        65.85 o                         
  13   5   7        533.95        491.19       103.37 o                         
  14   5   7        390.25        665.15       173.87 o                         
  15   5   7          3.91         89.95       100.13 o                         
 -15   6   7         12.29        -51.07        70.73 o                         
 -14   6   7          2.83        -13.65        61.71 o                         
 -13   6   7         31.32        -75.56        69.31 o                         
 -12   6   7         59.59         44.04        48.79 o                         
 -11   6   7         76.35        149.56        57.87 o                         
 -10   6   7        617.56        533.12        85.60 o                         
  -9   6   7         79.04         18.27        38.36 o                         
  -8   6   7        647.71        718.09        40.52 o                         
  -7   6   7        238.00        199.49        35.91 o                         
  -6   6   7          2.52         34.40        28.24 o                         
  -5   6   7       1720.60       1690.61        52.01 o                         
  -4   6   7        209.04        163.05        28.12 o                         
  -3   6   7       1454.06       1369.29        40.13 o                         
  -2   6   7       1103.88       1032.02        35.78 o                         
  -1   6   7       2406.07       2185.71        55.59 o                         
   0   6   7       2039.42       2086.42        52.48 o                         
   1   6   7       3767.40       3801.24        67.37 o                         
   2   6   7          5.63         10.31        20.44 o                         
   3   6   7        247.03        301.42        29.03 o                         
   4   6   7       1199.99       1082.40        43.41 o                         
   5   6   7       2196.51       2149.27        51.71 o                         
   6   6   7        323.42        353.54        29.43 o                         
   7   6   7       3555.72       3257.66        95.20 o                         
   8   6   7        219.71        334.26        36.08 o                         
   9   6   7         69.68         19.37        40.43 o                         
  10   6   7         80.43        109.97        48.65 o                         
  11   6   7        199.03        228.21        73.34 o                         
  12   6   7        194.25        194.41        68.45 o                         
  13   6   7        694.24        713.39        72.26 o                         
  14   6   7          3.49        -55.32        80.38 o                         
  15   6   7          3.22         11.32        82.72 o                         
 -15   7   7        490.91        461.26        91.22 o                         
 -14   7   7          0.08        -19.95        70.37 o                         
 -13   7   7       1401.20       1528.04       118.95 o                         
 -12   7   7         12.80         95.48       100.06 o                         
 -11   7   7       4702.49       5070.25       193.57 o                         
 -10   7   7         97.16         98.83        58.49 o                         
  -9   7   7       7611.99       7942.70       307.29 o                         
  -8   7   7         28.98         96.71        34.37 o                         
  -7   7   7       6018.03       6032.96       169.19 o                         
  -6   7   7       1189.75       1059.64        54.01 o                         
  -5   7   7      20225.32      20604.16       361.69 o                         
  -4   7   7       1015.07        884.73        36.77 o                         
  -3   7   7      10019.17       9884.37       176.26 o                         
  -2   7   7       1037.14       1195.73       119.42 o                         
  -1   7   7       2848.63       2859.53        64.98 o                         
   0   7   7        125.18        189.84        28.59 o                         
   1   7   7       9037.11       8418.49       142.70 o                         
   2   7   7        795.59        884.32        32.27 o                         
   3   7   7       6915.06       6388.49       114.76 o                         
   4   7   7       1173.57       1185.75        48.83 o                         
   5   7   7        332.60        284.65        30.63 o                         
   6   7   7         34.60         31.51        32.86 o                         
   7   7   7        331.48        286.03        32.19 o                         
   8   7   7        219.80        214.79        35.20 o                         
   9   7   7         99.49        118.41        44.72 o                         
  10   7   7        200.70        178.46        52.03 o                         
  11   7   7         22.23        140.44        60.75 o                         
  12   7   7         77.54         43.59        68.27 o                         
  13   7   7         39.26         24.98        75.87 o                         
  14   7   7        156.94        114.08        83.82 o                         
 -14   8   7        600.13        620.10        88.95 o                         
 -13   8   7         24.55        163.47       100.64 o                         
 -12   8   7        122.29        189.71        56.45 o                         
 -11   8   7        469.32        379.74       109.75 o                         
 -10   8   7        448.11        530.30        51.34 o                         
  -9   8   7         27.79        -15.07        52.37 o                         
  -8   8   7         34.50         36.59        36.90 o                         
  -7   8   7        417.93        448.20        38.34 o                         
  -6   8   7       1724.86       1637.90        83.48 o                         
  -5   8   7        529.91        468.11        37.91 o                         
  -4   8   7        773.86        711.64        33.95 o                         
  -3   8   7         50.85         47.20        36.03 o                         
  -2   8   7        121.36        111.67        34.71 o                         
  -1   8   7         82.31         75.45        30.58 o                         
   0   8   7       5176.49       5228.57        94.89 o                         
   1   8   7         28.47         10.80        28.23 o                         
   2   8   7      12663.78      11770.28       173.16 o                         
   3   8   7       1661.62       1503.10        51.56 o                         
   4   8   7       4580.66       4281.84       118.07 o                         
   5   8   7          5.78         -5.61        29.05 o                         
   6   8   7       4396.92       4037.28       123.77 o                         
   7   8   7          4.93         72.39        33.46 o                         
   8   8   7       3078.99       3003.73       113.51 o                         
   9   8   7       1131.07       1109.23        65.70 o                         
  10   8   7       2428.42       2710.88       137.00 o                         
  11   8   7        235.00        274.91        75.49 o                         
  12   8   7        307.08        314.87        62.49 o                         
  13   8   7         63.88        129.25        71.67 o                         
  14   8   7        297.63        224.78        95.46 o                         
 -14   9   7        234.77        266.52       112.38 o                         
 -13   9   7          4.44         99.42        83.50 o                         
 -12   9   7        127.90         95.10        71.51 o                         
 -11   9   7        385.06        317.60        56.36 o                         
 -10   9   7        764.31        716.28       103.53 o                         
  -9   9   7        207.16        195.53        43.33 o                         
  -8   9   7       1585.00       1615.25        78.97 o                         
  -7   9   7         74.89         90.95        39.57 o                         
  -6   9   7       1588.98       1576.10        76.59 o                         
  -5   9   7        307.78        308.19        35.28 o                         
  -4   9   7       1324.45       1304.64        51.01 o                         
  -3   9   7       1020.61        936.50        40.12 o                         
  -2   9   7       1473.18       1410.35        62.07 o                         
  -1   9   7         76.77        111.83        31.94 o                         
   0   9   7       2252.91       2198.69        71.99 o                         
   1   9   7       1139.49       1003.21        47.20 o                         
   2   9   7       2104.39       2136.42        70.17 o                         
   3   9   7        664.01        734.65        33.03 o                         
   4   9   7        170.54        138.95        34.84 o                         
   5   9   7         66.38         64.58        42.43 o                         
   6   9   7       1121.79       1068.16        58.11 o                         
   7   9   7        574.35        548.52        46.25 o                         
   8   9   7       2490.55       2357.21        95.60 o                         
   9   9   7        462.69        514.93        55.26 o                         
  10   9   7          7.59         48.67        51.77 o                         
  11   9   7        102.59         41.50        62.55 o                         
  12   9   7        105.87         36.53        99.03 o                         
  13   9   7        223.61        266.92        84.90 o                         
 -13  10   7        263.96        463.81       135.62 o                         
 -12  10   7        433.85        375.49        93.33 o                         
 -11  10   7        322.70        322.29        85.81 o                         
 -10  10   7        178.84        200.93        58.33 o                         
  -9  10   7          1.89        -77.74        46.59 o                         
  -8  10   7         57.68         71.42        60.72 o                         
  -7  10   7        156.51        215.45        41.03 o                         
  -6  10   7       4000.48       3771.25       160.33 o                         
  -5  10   7          2.40        -13.43        34.42 o                         
  -4  10   7        356.05        369.66        34.14 o                         
  -3  10   7        882.67        893.73        50.57 o                         
  -2  10   7          0.60         27.24        35.72 o                         
  -1  10   7        468.55        524.87        41.04 o                         
   0  10   7       2546.22       2746.23        88.37 o                         
   1  10   7         63.10         68.38        30.90 o                         
   2  10   7        381.73        354.51        34.00 o                         
   3  10   7       2062.18       2049.73        85.69 o                         
   4  10   7        333.06        352.88        38.51 o                         
   5  10   7       1030.12        959.75        52.04 o                         
   6  10   7          0.35        -18.47        39.06 o                         
   7  10   7        899.50        782.20        59.65 o                         
   8  10   7         93.21        153.87        49.74 o                         
   9  10   7       1590.99       1562.77        72.84 o                         
  10  10   7         95.81        120.68        53.19 o                         
  11  10   7        496.17        528.39        60.42 o                         
  12  10   7        238.37        179.87        80.35 o                         
  13  10   7        174.01        320.28        90.05 o                         
 -13  11   7        134.38        143.71       147.42 o                         
 -12  11   7        105.67         76.15        95.41 o                         
 -11  11   7          6.52         11.57        85.89 o                         
 -10  11   7        851.60        813.39        72.22 o                         
  -9  11   7          4.10         -3.40        50.91 o                         
  -8  11   7       1516.18       1480.59        77.27 o                         
  -7  11   7         71.23        103.92        51.60 o                         
  -6  11   7        758.24        942.98        55.60 o                         
  -5  11   7        322.51        359.45        57.70 o                         
  -4  11   7        541.44        576.38        54.98 o                         
  -3  11   7       1374.60       1271.56        77.78 o                         
  -2  11   7        951.98        847.00        50.18 o                         
  -1  11   7        603.17        611.10        43.27 o                         
   0  11   7       1359.86       1489.16        74.20 o                         
   1  11   7       2881.57       2958.59       125.33 o                         
   2  11   7       1513.32       1398.99        74.70 o                         
   3  11   7        566.78        543.62        52.06 o                         
   4  11   7        135.98        141.61        62.87 o                         
   5  11   7         84.25        -12.61        43.12 o                         
   6  11   7        622.51        591.15        52.20 o                         
   7  11   7        467.55        673.21        50.70 o                         
   8  11   7       1188.68       1275.44        70.97 o                         
   9  11   7        954.42       1075.34        71.52 o                         
  10  11   7         40.67         21.51        61.97 o                         
  11  11   7         75.32         88.70        56.74 o                         
  12  11   7         66.94         48.75        79.88 o                         
 -12  12   7          9.90         99.37        76.35 o                         
 -11  12   7         46.54         82.54       135.49 o                         
 -10  12   7        270.22        247.06        76.66 o                         
  -9  12   7        130.04         44.52        62.85 o                         
  -8  12   7        273.90        251.89        65.44 o                         
  -7  12   7        205.80        200.31        54.80 o                         
  -6  12   7         60.00         52.26        61.24 o                         
  -5  12   7          7.91         -4.97        55.95 o                         
  -4  12   7         16.30         15.35        46.24 o                         
  -3  12   7        646.95        669.47        52.05 o                         
  -2  12   7       1261.62       1362.30        72.86 o                         
  -1  12   7        199.43        258.31        47.44 o                         
   0  12   7         25.80         24.89        37.01 o                         
   1  12   7         91.86        161.70        46.11 o                         
   2  12   7          8.55        -43.89        44.79 o                         
   3  12   7       1214.23       1079.73        75.84 o                         
   4  12   7        295.16        333.44        45.49 o                         
   5  12   7        309.72        402.36        56.75 o                         
   6  12   7          9.45          4.35        47.50 o                         
   7  12   7        216.89        198.97        56.20 o                         
   8  12   7         29.90         10.91        45.17 o                         
   9  12   7        100.58         64.46        57.74 o                         
  10  12   7         29.36         63.30        67.96 o                         
  11  12   7          0.62        -59.33        69.31 o                         
 -11  13   7        600.94        677.63        73.26 o                         
 -10  13   7         55.36        191.66        74.82 o                         
  -9  13   7        578.08        404.01        70.28 o                         
  -8  13   7          6.29        204.30        64.99 o                         
  -7  13   7        742.57        818.98        59.67 o                         
  -6  13   7         14.83         85.03        51.56 o                         
  -5  13   7       2083.29       2245.57       112.86 o                         
  -4  13   7        130.88        119.78        56.16 o                         
  -3  13   7       1378.05       1441.49        79.09 o                         
  -2  13   7        146.87        266.22        91.87 o                         
  -1  13   7       1536.65       1757.61        96.37 o                         
   0  13   7        248.44        239.90        52.42 o                         
   1  13   7        671.88        939.19        58.90 o                         
   2  13   7        425.46        390.10        51.57 o                         
   3  13   7        536.89        517.38        49.96 o                         
   4  13   7          5.26          5.20        46.32 o                         
   5  13   7       1376.02       1590.47        72.18 o                         
   6  13   7        340.09        371.83        75.06 o                         
   7  13   7        117.53        102.13        52.41 o                         
   8  13   7       1058.29       1130.05        67.50 o                         
   9  13   7          7.36         53.24        56.84 o                         
  10  13   7          4.46         22.95        67.32 o                         
  -9  14   7         65.04        141.74        77.69 o                         
  -8  14   7          6.54        -19.67        73.95 o                         
  -7  14   7        103.26        -85.62        60.95 o                         
  -6  14   7         99.15        115.54        72.86 o                         
  -5  14   7         76.53        134.49        56.62 o                         
  -4  14   7        407.58        487.74        64.72 o                         
  -3  14   7        216.26        148.09        57.53 o                         
  -2  14   7       1656.37       1860.01       129.45 o                         
  -1  14   7        158.49        312.63        51.88 o                         
   0  14   7         53.20         30.21        50.10 o                         
   1  14   7         17.43         -5.63        46.56 o                         
   2  14   7        692.18        782.34        52.84 o                         
   3  14   7         51.02          7.44        48.05 o                         
   4  14   7       1451.77       1691.57        78.51 o                         
   5  14   7        122.60         75.59        53.72 o                         
   6  14   7        511.16        501.03        50.65 o                         
   7  14   7         44.58          6.29        54.55 o                         
   8  14   7        486.92        507.40        57.57 o                         
   9  14   7          1.18          8.47        59.52 o                         
  -8  15   7         99.09         65.48       111.62 o                         
  -7  15   7        223.85         96.02        78.43 o                         
  -6  15   7        247.72        221.89        73.02 o                         
  -5  15   7         23.98        -95.69        88.25 o                         
  -4  15   7        266.70        234.69       110.47 o                         
  -3  15   7         15.78        -41.65        54.33 o                         
  -2  15   7         65.93         75.41        60.35 o                         
  -1  15   7          7.77        -50.89        48.68 o                         
   0  15   7         77.26         55.03        50.54 o                         
   1  15   7          2.43         42.45        47.65 o                         
   2  15   7          0.29        -33.54        47.09 o                         
   3  15   7        438.56        405.21        57.16 o                         
   4  15   7        231.11        309.90        50.48 o                         
   5  15   7        763.04        827.74        62.36 o                         
   6  15   7         54.62         75.57        56.81 o                         
   7  15   7        299.74        236.87        54.37 o                         
  -6  16   7         35.93        -44.61        68.67 o                         
  -5  16   7         25.24        -27.84        67.76 o                         
  -4  16   7          0.27        -34.75        64.70 o                         
  -3  16   7        116.57        117.53        63.08 o                         
  -2  16   7        210.54        311.90        62.16 o                         
  -1  16   7         48.11        164.18        57.56 o                         
   0  16   7         82.09        -17.06        60.66 o                         
   1  16   7        531.34        635.21       110.90 o                         
   2  16   7         41.42         23.95        53.28 o                         
   3  16   7        187.76        219.67        52.11 o                         
   4  16   7         69.18        -27.51        51.28 o                         
   5  16   7        122.74        204.75        55.48 o                         
  -3  17   7         14.91        153.33        71.29 o                         
  -2  17   7          1.10         51.82        76.39 o                         
  -1  17   7         38.81         14.63        62.71 o                         
   0  17   7         19.54        -17.46        56.85 o                         
   1  17   7          1.73        -98.34        54.64 o                         
   2  17   7          0.89         -4.96        59.44 o                         
 -16   0   8        392.36        514.77       120.84 o                         
 -14   0   8        827.92        754.00       109.47 o                         
 -12   0   8       1315.91       1066.77       123.95 o                         
 -10   0   8         72.57        135.85        38.47 o                         
  -8   0   8       7211.24       7003.40       172.78 o                         
  -6   0   8         50.28         78.71        28.56 o                         
  -4   0   8         39.88         74.94        36.48 o                         
  -2   0   8      17435.73      18092.96       322.79 o                         
   0   0   8      16979.25      17038.73       251.83 o                         
   2   0   8       5928.58       6386.50       123.75 o                         
   4   0   8        170.07        247.20        34.98 o                         
   6   0   8        209.40         84.44        34.59 o                         
   8   0   8        438.21        360.11        40.00 o                         
  10   0   8        348.57        392.41        44.69 o                         
  12   0   8        176.45        209.74        68.73 o                         
  14   0   8          9.35        -39.32        90.65 o                         
 -16   1   8        187.91        291.32        90.46 o                         
 -15   1   8          3.75        -65.23       154.67 o                         
 -14   1   8       1552.26       1692.02       106.22 o                         
 -13   1   8        225.80        251.28        67.52 o                         
 -12   1   8       1331.37       1327.79        75.18 o                         
 -11   1   8        566.10        612.64        38.83 o                         
 -10   1   8        142.34        122.92        28.37 o                         
  -9   1   8       5458.69       5230.81       133.13 o                         
  -8   1   8      20693.65      21860.08       245.14 o                         
  -7   1   8       7898.12       7993.76       118.41 o                         
  -6   1   8       8464.31       8453.73       129.75 o                         
  -5   1   8      13769.94      14318.14       191.50 o                         
  -4   1   8       4659.08       4284.91        92.39 o                         
  -3   1   8       7592.41       7790.90       103.28 o                         
  -2   1   8      17394.26      17310.10       186.71 o                         
  -1   1   8       3616.33       3771.06        93.04 o                         
   0   1   8      13716.72      14553.89       222.76 o                         
   1   1   8       6533.29       6326.91       101.60 o                         
   2   1   8      12369.01      11523.78       127.03 o                         
   3   1   8       7130.88       7134.17       101.43 o                         
   4   1   8      10551.22      10543.84       226.80 o                         
   5   1   8       6697.32       5571.61       129.88 o                         
   6   1   8        983.01        779.20        32.71 o                         
   7   1   8       1194.77        966.63        45.43 o                         
   8   1   8        944.17        897.66        32.34 o                         
   9   1   8          2.63        -32.02        23.88 o                         
  10   1   8       1184.37       1066.78        42.66 o                         
  11   1   8          3.41         12.43        40.95 o                         
  12   1   8        328.59        456.75        49.68 o                         
  13   1   8          0.07         37.63        42.14 o                         
  14   1   8         23.19         16.73        63.34 o                         
  15   1   8        142.87         79.70        95.58 o                         
 -16   2   8        138.80        121.94       100.78 o                         
 -15   2   8        193.09        195.58        78.42 o                         
 -14   2   8        506.04        454.26        85.40 o                         
 -13   2   8        423.52        389.00        58.18 o                         
 -12   2   8        275.92        288.69        64.49 o                         
 -11   2   8       1320.63       1236.81        53.33 o                         
 -10   2   8       1849.18       1785.53        62.49 o                         
  -9   2   8        364.95        324.56        28.77 o                         
  -8   2   8       1769.28       1729.43        56.17 o                         
  -7   2   8       2897.97       3147.50        76.85 o                         
  -6   2   8        104.21        110.95        23.83 o                         
  -5   2   8       1608.41       1550.10        39.36 o                         
  -4   2   8       2004.01       2118.87        50.58 o                         
  -3   2   8        759.22        763.47        32.43 o                         
  -2   2   8       8468.50       8741.48       108.84 o                         
  -1   2   8       6000.82       6226.09       104.57 o                         
   0   2   8      16657.89      18639.89       300.06 o                         
   1   2   8       3226.15       3950.31        91.54 o                         
   2   2   8       1964.29       1916.84        55.45 o                         
   3   2   8       2697.14       2412.97        57.92 o                         
   4   2   8      10502.71       9694.99       158.47 o                         
   5   2   8       1194.78       1024.94        32.93 o                         
   6   2   8      23271.49      22047.96       381.52 o                         
   7   2   8        286.20        342.88        28.84 o                         
   8   2   8       4958.22       4542.93       122.31 o                         
   9   2   8       1001.85        827.88        37.81 o                         
  10   2   8       1888.25       1830.93        70.99 o                         
  11   2   8        496.24        546.15        65.13 o                         
  12   2   8       1262.48       1127.55        61.92 o                         
  13   2   8         63.05        118.29        59.30 o                         
  14   2   8       1366.17       1333.99       108.35 o                         
  15   2   8          7.00       -130.69        77.56 o                         
 -16   3   8        177.99        255.34        85.75 o                         
 -15   3   8        190.57        239.57       131.09 o                         
 -14   3   8        888.39        926.67       161.53 o                         
 -13   3   8       1668.81       1745.58        95.96 o                         
 -12   3   8          5.47         17.61        57.90 o                         
 -11   3   8       1037.69       1103.09        72.26 o                         
 -10   3   8        295.29        285.62        39.07 o                         
  -9   3   8       2912.86       3035.71        97.27 o                         
  -8   3   8       4999.14       5395.03       155.47 o                         
  -7   3   8       1345.12       1227.77        44.36 o                         
  -6   3   8        950.82       1024.94        34.87 o                         
  -5   3   8       2981.86       2846.56        57.27 o                         
  -4   3   8        305.46        283.94        24.46 o                         
  -3   3   8       4152.53       3797.94        82.68 o                         
  -2   3   8       2792.80       2925.38        83.52 o                         
  -1   3   8       2031.41       2041.58       165.93 o                         
   0   3   8        693.91        730.07        30.56 o                         
   1   3   8       1420.81       1381.68        40.87 o                         
   2   3   8        128.51        183.72        21.52 o                         
   3   3   8       5504.70       5207.55       118.34 o                         
   4   3   8        412.15        395.11        23.90 o                         
   5   3   8       2477.43       2197.82        56.45 o                         
   6   3   8        122.19        142.12        23.47 o                         
   7   3   8        143.86        140.08        27.09 o                         
   8   3   8        333.93        297.55        30.95 o                         
   9   3   8         48.33         62.12        30.19 o                         
  10   3   8        351.09        290.73        39.03 o                         
  11   3   8        113.15         51.89        45.53 o                         
  12   3   8        563.30        577.46        58.10 o                         
  13   3   8        174.16        139.99        68.12 o                         
  14   3   8        404.24        409.23        74.39 o                         
  15   3   8        109.98         14.65        82.18 o                         
 -16   4   8         70.10         95.19       103.92 o                         
 -15   4   8         79.49         87.06       156.09 o                         
 -14   4   8          0.39         39.59        68.73 o                         
 -13   4   8          2.07        -70.35        55.88 o                         
 -12   4   8        325.60        452.11        51.79 o                         
 -11   4   8        306.61        338.46        49.93 o                         
 -10   4   8        206.30        239.40        42.35 o                         
  -9   4   8        575.98        572.23        41.33 o                         
  -8   4   8       1305.03       1355.05        65.00 o                         
  -7   4   8       2623.10       2674.92        57.15 o                         
  -6   4   8        105.52        120.16        27.89 o                         
  -5   4   8        384.04        311.23        27.17 o                         
  -4   4   8       1464.49       1420.96        36.49 o                         
  -3   4   8       3559.93       3469.51        74.36 o                         
  -2   4   8       3406.49       3382.33       101.40 o                         
  -1   4   8       3473.75       3326.29       122.56 o                         
   0   4   8       2494.58       2619.53        64.29 o                         
   1   4   8       7868.73       7374.88        98.96 o                         
   2   4   8       2988.85       2796.72        66.20 o                         
   3   4   8       4171.12       3341.32        62.94 o                         
   4   4   8        506.05        595.16        27.85 o                         
   5   4   8       4640.57       4127.37        89.02 o                         
   6   4   8        337.66        308.00        26.59 o                         
   7   4   8       1191.20       1126.80        48.83 o                         
   8   4   8        176.21        119.07        28.61 o                         
   9   4   8       5345.33       4860.00       162.00 o                         
  10   4   8        142.82         43.52        41.36 o                         
  11   4   8       2114.25       2170.35       138.04 o                         
  12   4   8         23.87         69.90        64.27 o                         
  13   4   8        335.70        398.10        67.49 o                         
  14   4   8         42.41        -63.36        81.05 o                         
  15   4   8         80.29        116.61        76.31 o                         
 -15   5   8         58.27         58.59        83.89 o                         
 -14   5   8         68.72        -20.56        63.10 o                         
 -13   5   8       1251.89       1249.22        89.44 o                         
 -12   5   8        981.20       1014.11        77.29 o                         
 -11   5   8       1227.10       1251.52        73.89 o                         
 -10   5   8       1971.06       1957.79        98.34 o                         
  -9   5   8       2836.08       2870.59       115.10 o                         
  -8   5   8        209.84        197.65        52.48 o                         
  -7   5   8       2411.59       2529.03        75.16 o                         
  -6   5   8       1049.15       1076.26        41.06 o                         
  -5   5   8       5672.89       5648.17       104.57 o                         
  -4   5   8       3146.43       3379.32        73.03 o                         
  -3   5   8      18468.04      17455.21       266.02 o                         
  -2   5   8         26.87         62.68        26.32 o                         
  -1   5   8       7350.88       6865.75       114.45 o                         
   0   5   8        292.53        279.37        22.98 o                         
   1   5   8       4106.70       3925.82        94.77 o                         
   2   5   8       2955.63       2974.42        68.92 o                         
   3   5   8       5322.05       4708.06        91.53 o                         
   4   5   8        612.93        533.91        43.89 o                         
   5   5   8       7403.69       6867.33       121.66 o                         
   6   5   8       1197.89       1052.74        45.67 o                         
   7   5   8       1242.93       1236.95        50.75 o                         
   8   5   8        584.46        623.97        33.41 o                         
   9   5   8        693.51        682.01        43.91 o                         
  10   5   8        113.74        119.62        57.15 o                         
  11   5   8        525.66        423.61        61.94 o                         
  12   5   8       1101.21       1183.46        80.59 o                         
  13   5   8         89.48         26.20        75.51 o                         
  14   5   8        269.53        483.06        93.40 o                         
  15   5   8        232.36        193.27        85.17 o                         
 -15   6   8         30.26        -54.44       125.16 o                         
 -14   6   8        206.52        204.08        66.17 o                         
 -13   6   8        217.38        194.41        81.94 o                         
 -12   6   8       1172.59       1217.66        73.50 o                         
 -11   6   8         58.21         93.16        64.37 o                         
 -10   6   8       2978.58       3046.67       154.42 o                         
  -9   6   8        410.78        447.24        44.76 o                         
  -8   6   8       1826.28       1784.61        78.23 o                         
  -7   6   8       1316.06       1382.46        68.16 o                         
  -6   6   8       2999.10       2754.46        73.44 o                         
  -5   6   8       3058.49       3175.63        59.07 o                         
  -4   6   8      10372.47       9828.80       166.94 o                         
  -3   6   8        159.94        196.03        48.53 o                         
  -2   6   8       1182.30       1235.35        47.52 o                         
  -1   6   8       1942.61       1989.94        50.39 o                         
   0   6   8        338.16        272.68        23.29 o                         
   1   6   8       3452.92       3221.40        73.19 o                         
   2   6   8       8305.63       7432.59       139.64 o                         
   3   6   8       2824.56       2641.47        70.32 o                         
   4   6   8       1649.56       1518.38        52.16 o                         
   5   6   8       4018.06       3832.51       126.54 o                         
   6   6   8          4.13          2.32        30.79 o                         
   7   6   8        969.84        967.52        47.48 o                         
   8   6   8        618.33        494.59        36.39 o                         
   9   6   8       1353.05       1277.21        57.06 o                         
  10   6   8        576.17        556.36        58.20 o                         
  11   6   8        336.63        296.96        54.32 o                         
  12   6   8          2.03        -15.15        62.60 o                         
  13   6   8         23.15        -24.68        75.30 o                         
  14   6   8         18.39         -0.74        77.27 o                         
 -15   7   8          0.22        -99.04       150.39 o                         
 -14   7   8         14.59        -21.21        83.04 o                         
 -13   7   8         14.00        -17.19        60.89 o                         
 -12   7   8       1732.57       1674.83       111.65 o                         
 -11   7   8          0.38         66.48        67.90 o                         
 -10   7   8       1010.29       1139.25        66.43 o                         
  -9   7   8        129.19        116.79        69.00 o                         
  -8   7   8        471.48        493.52        49.78 o                         
  -7   7   8        383.81        435.12        43.81 o                         
  -6   7   8       3488.66       3530.79       135.53 o                         
  -5   7   8        115.69        105.71        31.35 o                         
  -4   7   8       8441.40       8410.49       139.53 o                         
  -3   7   8       1219.66       1401.39        55.78 o                         
  -2   7   8       5241.57       5033.06       128.50 o                         
  -1   7   8        439.20        565.95        38.64 o                         
   0   7   8       8144.76       8117.56       152.28 o                         
   1   7   8       1741.97       1646.28        52.81 o                         
   2   7   8       7440.99       7102.68       120.57 o                         
   3   7   8         33.45        -12.86        24.31 o                         
   4   7   8       3898.40       3645.44        78.36 o                         
   5   7   8          1.90        -13.21        29.78 o                         
   6   7   8       7094.70       6643.61       172.56 o                         
   7   7   8        754.11        750.67        39.20 o                         
   8   7   8       3807.79       3581.62       130.21 o                         
   9   7   8        468.65        509.83        41.04 o                         
  10   7   8        512.83        558.36        54.89 o                         
  11   7   8         16.69         42.21        66.15 o                         
  12   7   8        724.34        793.77        99.59 o                         
  13   7   8         34.03         43.66        84.17 o                         
  14   7   8        249.35        237.51        86.25 o                         
 -14   8   8        352.42        373.14       118.14 o                         
 -13   8   8        589.45        672.02       136.48 o                         
 -12   8   8         64.91        129.33        51.01 o                         
 -11   8   8       2274.62       2258.26       105.71 o                         
 -10   8   8         15.54        -84.74        58.72 o                         
  -9   8   8       4386.29       4517.94       181.00 o                         
  -8   8   8         36.03        422.32        83.08 o                         
  -7   8   8       1306.32       1386.94        76.17 o                         
  -6   8   8        109.12        129.35        49.92 o                         
  -5   8   8       2099.99       2117.82        86.36 o                         
  -4   8   8       2246.71       2060.47        78.07 o                         
  -3   8   8       1800.51       1717.52        72.33 o                         
  -2   8   8       1384.57       1425.31        57.87 o                         
  -1   8   8       1102.50       1015.96        46.44 o                         
   0   8   8       1459.41       1427.71        49.49 o                         
   1   8   8         85.86        138.56        28.62 o                         
   2   8   8      10079.05       9493.52       171.96 o                         
   3   8   8         38.83         44.23        27.07 o                         
   4   8   8       3870.08       3680.73       133.67 o                         
   5   8   8         15.44        -11.58        32.56 o                         
   6   8   8       2907.33       2575.81        87.14 o                         
   7   8   8        151.81        118.18        39.12 o                         
   8   8   8       4414.24       4293.42       171.12 o                         
   9   8   8        841.08        670.34        46.83 o                         
  10   8   8       1791.95       1595.93        98.29 o                         
  11   8   8        966.04       1141.33        92.56 o                         
  12   8   8        355.26        355.52        67.67 o                         
  13   8   8         25.22          4.10        92.96 o                         
 -14   9   8        435.44        450.88       131.36 o                         
 -13   9   8         10.88         87.73        83.58 o                         
 -12   9   8        571.83        447.55        67.86 o                         
 -11   9   8         37.32         79.13        50.29 o                         
 -10   9   8        807.76        774.04        56.52 o                         
  -9   9   8         40.76         33.80        51.60 o                         
  -8   9   8         83.70        239.60        48.82 o                         
  -7   9   8        174.74        183.83        40.60 o                         
  -6   9   8       1095.22       1169.38        62.17 o                         
  -5   9   8         81.52         98.99        32.61 o                         
  -4   9   8        612.61        570.95        37.49 o                         
  -3   9   8       1692.14       1469.75        73.56 o                         
  -2   9   8          3.07         68.52        30.76 o                         
  -1   9   8        289.04        301.39        34.30 o                         
   0   9   8        137.42        144.44        31.79 o                         
   1   9   8       2260.75       2202.32        73.45 o                         
   2   9   8        248.70        248.85        29.73 o                         
   3   9   8        113.13        144.88        34.52 o                         
   4   9   8        189.17        146.70        33.57 o                         
   5   9   8          4.06          2.36        35.27 o                         
   6   9   8         42.11        123.81        46.29 o                         
   7   9   8       2983.46       2728.90       118.71 o                         
   8   9   8         13.98         30.42        39.83 o                         
   9   9   8       2316.76       2344.63       106.16 o                         
  10   9   8        219.37        391.45        89.71 o                         
  11   9   8        580.00        538.36        78.69 o                         
  12   9   8          3.86        185.64        99.05 o                         
  13   9   8        700.64        766.70        84.07 o                         
 -13  10   8        131.56         67.57       146.21 o                         
 -12  10   8         86.32         63.45        69.25 o                         
 -11  10   8        144.04        102.83        89.29 o                         
 -10  10   8          5.60        -23.67        67.19 o                         
  -9  10   8        807.17        884.15        57.40 o                         
  -8  10   8        542.37        531.91        48.58 o                         
  -7  10   8         16.08         68.77        43.83 o                         
  -6  10   8        352.75        472.67        45.71 o                         
  -5  10   8          0.99         24.45        40.66 o                         
  -4  10   8          1.67        -25.89        35.02 o                         
  -3  10   8       1765.41       1675.42        65.12 o                         
  -2  10   8          7.33         -6.33        32.65 o                         
  -1  10   8        453.44        484.11        44.90 o                         
   0  10   8        407.23        462.37        34.43 o                         
   1  10   8          2.76         15.24        30.36 o                         
   2  10   8         24.74        -23.44        35.50 o                         
   3  10   8        716.77        719.34        44.85 o                         
   4  10   8        269.18        154.50        39.27 o                         
   5  10   8        189.32        168.29        39.14 o                         
   6  10   8         28.42         19.70        51.42 o                         
   7  10   8        777.51        705.22        57.30 o                         
   8  10   8        293.47        305.07        60.62 o                         
   9  10   8         66.95        129.42        55.54 o                         
  10  10   8        313.02        333.05        52.60 o                         
  11  10   8          2.15        145.10        64.12 o                         
  12  10   8         42.11        240.75       135.04 o                         
 -12  11   8         10.82         43.77       142.91 o                         
 -11  11   8        197.75        161.80        88.95 o                         
 -10  11   8          1.86         92.93        71.38 o                         
  -9  11   8        348.32        347.50        51.32 o                         
  -8  11   8         16.80        118.39        51.88 o                         
  -7  11   8       1435.03       1512.37        74.83 o                         
  -6  11   8        500.67        502.86        44.49 o                         
  -5  11   8        963.94       1030.92        63.02 o                         
  -4  11   8         90.83         61.45        34.12 o                         
  -3  11   8         64.97         35.95        42.80 o                         
  -2  11   8         79.71         62.05        53.73 o                         
  -1  11   8       1074.97       1156.76        70.07 o                         
   0  11   8        727.16        718.78        48.00 o                         
   1  11   8       2175.87       2563.05       121.33 o                         
   2  11   8          8.69         34.73        39.18 o                         
   3  11   8        100.19        136.09        39.20 o                         
   4  11   8        475.95        434.09        44.98 o                         
   5  11   8        345.58        260.86        44.64 o                         
   6  11   8         54.06         23.02        46.04 o                         
   7  11   8       1365.69       1586.47        76.38 o                         
   8  11   8        209.63        163.25        57.19 o                         
   9  11   8        661.60        738.89        91.21 o                         
  10  11   8        465.15        428.65        69.28 o                         
  11  11   8          3.43       -121.57        70.69 o                         
  12  11   8        218.54        478.08        91.74 o                         
 -11  12   8         65.11        111.15        88.25 o                         
 -10  12   8          1.21        -53.05        66.85 o                         
  -9  12   8        466.35        571.09        84.77 o                         
  -8  12   8        132.17         54.81        51.90 o                         
  -7  12   8          0.69         11.90        52.30 o                         
  -6  12   8        759.11        872.34        63.36 o                         
  -5  12   8          5.17         59.24        48.33 o                         
  -4  12   8        195.54        333.97        60.35 o                         
  -3  12   8        356.74        340.41        42.83 o                         
  -2  12   8         14.73         -2.02        42.89 o                         
  -1  12   8        220.76        219.75        43.50 o                         
   0  12   8        145.46        111.79        43.51 o                         
   1  12   8          6.75         15.96        43.91 o                         
   2  12   8          0.32          6.57        39.65 o                         
   3  12   8        139.90         91.64        40.69 o                         
   4  12   8        105.44         63.14        44.43 o                         
   5  12   8        134.13        157.03        49.91 o                         
   6  12   8        101.64        154.01        46.34 o                         
   7  12   8        381.54        536.96        52.30 o                         
   8  12   8        327.07        514.60        62.15 o                         
   9  12   8         64.12        148.16        99.07 o                         
  10  12   8          6.56        -35.57        73.83 o                         
  11  12   8          1.33         62.79        72.70 o                         
 -10  13   8        134.12         67.14        64.21 o                         
  -9  13   8        204.68        278.39        72.67 o                         
  -8  13   8        331.24        405.05        82.67 o                         
  -7  13   8        825.81        759.82        56.75 o                         
  -6  13   8        148.94        118.32        53.85 o                         
  -5  13   8        450.01        386.07        56.51 o                         
  -4  13   8        575.77        646.67        65.48 o                         
  -3  13   8          6.11          6.14        55.99 o                         
  -2  13   8        909.05       1054.84        73.84 o                         
  -1  13   8        107.72        213.08        80.40 o                         
   0  13   8        631.85        895.70        81.78 o                         
   1  13   8        873.35        849.65        67.55 o                         
   2  13   8        793.69        928.70        79.62 o                         
   3  13   8         50.94          3.61        45.89 o                         
   4  13   8       1855.11       1800.53        89.35 o                         
   5  13   8        186.05        178.19        51.42 o                         
   6  13   8        354.69        429.71        54.22 o                         
   7  13   8         18.45         -3.55        50.77 o                         
   8  13   8        384.67        397.22        61.38 o                         
   9  13   8         50.25        145.31        85.37 o                         
  10  13   8        316.65        327.74        81.56 o                         
  -9  14   8          0.94         34.80        67.45 o                         
  -8  14   8         65.99        171.62       114.76 o                         
  -7  14   8        623.78        832.59        83.72 o                         
  -6  14   8        582.69        685.79        67.77 o                         
  -5  14   8        254.27        302.81        65.03 o                         
  -4  14   8        143.31        141.50        54.33 o                         
  -3  14   8         52.45        179.31        62.95 o                         
  -2  14   8         35.12        -24.09        59.27 o                         
  -1  14   8          2.47        -58.63        47.40 o                         
   0  14   8         10.78         81.58        46.91 o                         
   1  14   8         60.46        129.28        48.36 o                         
   2  14   8         24.42        117.47        57.10 o                         
   3  14   8        226.10        206.71        46.82 o                         
   4  14   8         47.05         24.91        49.28 o                         
   5  14   8         39.26         34.92        52.16 o                         
   6  14   8          0.82          0.14        49.51 o                         
   7  14   8        615.94        681.66        57.83 o                         
   8  14   8         33.89         -7.83        72.76 o                         
  -7  15   8          7.55         78.94        64.30 o                         
  -6  15   8        132.32        120.45        80.46 o                         
  -5  15   8         12.04         37.34        72.98 o                         
  -4  15   8         84.32         38.07        51.82 o                         
  -3  15   8        177.67        173.03        56.99 o                         
  -2  15   8        103.93        151.94        58.12 o                         
  -1  15   8         18.26        -44.70        59.33 o                         
   0  15   8        322.87        394.08        57.64 o                         
   1  15   8          0.90          4.97        52.24 o                         
   2  15   8         47.99        144.15        49.50 o                         
   3  15   8        457.47        544.78        68.99 o                         
   4  15   8         58.26         36.77        51.04 o                         
   5  15   8        285.29        402.68        77.82 o                         
   6  15   8         60.95        110.92        53.49 o                         
   7  15   8          2.83        -55.58        63.16 o                         
  -5  16   8         34.61         63.70        65.51 o                         
  -4  16   8          4.97         25.87        63.30 o                         
  -3  16   8         22.31        -45.05        65.99 o                         
  -2  16   8        170.39        186.28        57.33 o                         
  -1  16   8         11.76        -15.93        58.11 o                         
   0  16   8         30.25         35.33        60.98 o                         
   1  16   8        139.02        -36.10        73.24 o                         
   2  16   8         21.35         14.12        53.18 o                         
   3  16   8          0.89        -10.46        48.46 o                         
   4  16   8         53.68         36.68        54.31 o                         
   5  16   8         90.85         82.49        53.86 o                         
 -15   0   9       1009.94       1000.53       125.59 o                         
 -13   0   9        979.28        919.64       116.74 o                         
 -11   0   9          9.14         64.19        59.58 o                         
  -9   0   9       3471.53       3690.31       205.71 o                         
  -7   0   9      10758.71      10400.07       227.22 o                         
  -5   0   9       5775.81       6109.81       142.77 o                         
  -3   0   9       9188.14       8900.37       156.30 o                         
  -1   0   9      59930.02      58332.17       937.97 o                         
   1   0   9       4702.27       6695.53       216.52 o                         
   3   0   9      17539.46      17115.61       342.48 o                         
   5   0   9      32083.37      29449.71       795.70 o                         
   7   0   9       8477.51       7728.83       267.15 o                         
   9   0   9       3991.79       3737.12       214.05 o                         
  11   0   9       2165.95       2239.23       139.83 o                         
  13   0   9         72.97         80.78        68.62 o                         
  15   0   9        402.13        573.13       171.59 o                         
 -16   1   9          3.72        -72.03       111.62 o                         
 -15   1   9        152.02        126.65        80.70 o                         
 -14   1   9        414.48        343.38        85.46 o                         
 -13   1   9         55.72        133.85        76.04 o                         
 -12   1   9         88.25         48.01        45.83 o                         
 -11   1   9         71.37         61.54        44.57 o                         
 -10   1   9        260.21        161.23        31.61 o                         
  -9   1   9         74.66         56.70        29.58 o                         
  -8   1   9        349.13        427.10        26.84 o                         
  -7   1   9        159.28        172.22        22.97 o                         
  -6   1   9        253.92        351.42        24.26 o                         
  -5   1   9        994.23        945.14        35.60 o                         
  -4   1   9        498.68        460.30        26.01 o                         
  -3   1   9       1409.13       1377.25        40.83 o                         
  -2   1   9       6855.43       6855.38        97.69 o                         
  -1   1   9       1433.05       1755.38        60.50 o                         
   0   1   9       1732.10       1599.95        46.85 o                         
   1   1   9       3623.73       3379.31        75.72 o                         
   2   1   9       1260.11       1166.46        45.10 o                         
   3   1   9        348.59        479.34        54.72 o                         
   4   1   9        137.24        125.37        24.28 o                         
   5   1   9        179.28        155.49        26.02 o                         
   6   1   9       1806.24       1503.89        64.83 o                         
   7   1   9       1172.60       1109.12        46.56 o                         
   8   1   9        432.14        464.44        30.78 o                         
   9   1   9       1400.04       1420.91        52.56 o                         
  10   1   9        807.97        739.79        42.89 o                         
  11   1   9         57.29        152.67        45.46 o                         
  12   1   9        202.81        124.62        61.94 o                         
  13   1   9        158.95        219.33        77.25 o                         
  14   1   9        194.42        354.46        89.31 o                         
  15   1   9          1.82        -91.16        90.80 o                         
 -16   2   9          2.67         42.48        82.80 o                         
 -15   2   9         77.86         27.12        83.54 o                         
 -14   2   9          7.02       -103.62        72.26 o                         
 -13   2   9        297.17        183.76        76.42 o                         
 -12   2   9         82.27         60.52        46.32 o                         
 -11   2   9       1416.84       1406.50        73.75 o                         
 -10   2   9        140.48        124.23        32.97 o                         
  -9   2   9        159.12        207.40        28.39 o                         
  -8   2   9       1317.36       1728.35        62.22 o                         
  -7   2   9       2885.80       2898.12        64.92 o                         
  -6   2   9       6087.60       6070.38       111.43 o                         
  -5   2   9        290.76        292.08        23.40 o                         
  -4   2   9       9147.31       8885.13       129.47 o                         
  -3   2   9          4.82         -1.55        22.09 o                         
  -2   2   9       5912.26       5452.77        86.83 o                         
  -1   2   9      10429.90      10089.59       152.37 o                         
   0   2   9       9902.30       9308.19       194.67 o                         
   1   2   9       1482.34       1789.35        67.36 o                         
   2   2   9      13217.07      12548.64       163.11 o                         
   3   2   9        235.65        241.60        23.30 o                         
   4   2   9      15621.01      13985.21       330.18 o                         
   5   2   9       7097.31       6728.51       119.53 o                         
   6   2   9       9679.33       8531.11       224.12 o                         
   7   2   9       5262.54       4494.24       125.41 o                         
   8   2   9       3804.30       3314.10        88.19 o                         
   9   2   9       2279.59       2071.37        73.96 o                         
  10   2   9       2634.29       2704.43       109.66 o                         
  11   2   9       1936.06       1733.35        73.97 o                         
  12   2   9       1681.09       1568.76        80.23 o                         
  13   2   9        980.74       1058.65       102.72 o                         
  14   2   9        425.90        454.84        92.88 o                         
  15   2   9        957.37       1036.05       102.26 o                         
 -16   3   9        291.35        267.52        95.45 o                         
 -15   3   9        375.32        403.81        75.49 o                         
 -14   3   9          2.28        -24.21        73.20 o                         
 -13   3   9         72.09        118.51        56.45 o                         
 -12   3   9        401.13        343.68        63.16 o                         
 -11   3   9         90.77        128.47        46.77 o                         
 -10   3   9        354.30        330.00        41.57 o                         
  -9   3   9        730.60        776.28        47.55 o                         
  -8   3   9         81.51         67.38        30.68 o                         
  -7   3   9        725.09        751.36        38.44 o                         
  -6   3   9         39.44         65.82        22.85 o                         
  -5   3   9       2909.15       2941.81        55.69 o                         
  -4   3   9        266.93        251.54        22.97 o                         
  -3   3   9       3085.76       3192.24        59.10 o                         
  -2   3   9        479.46        488.06        29.51 o                         
  -1   3   9        116.54        362.44        49.91 o                         
   0   3   9       3614.41       3601.99        85.44 o                         
   1   3   9       4977.81       4855.60        88.56 o                         
   2   3   9        237.35        233.32        20.60 o                         
   3   3   9       3318.98       3236.14        70.33 o                         
   4   3   9         30.74         26.10        26.26 o                         
   5   3   9         17.78         -0.21        27.64 o                         
   6   3   9        234.45        191.76        25.97 o                         
   7   3   9        807.62        734.19        34.47 o                         
   8   3   9        125.48        196.17        27.28 o                         
   9   3   9        118.86        123.61        34.16 o                         
  10   3   9        154.91        241.29        47.36 o                         
  11   3   9        638.67        683.27        56.49 o                         
  12   3   9         79.50         47.49        61.59 o                         
  13   3   9        384.49        346.42        78.65 o                         
  14   3   9         37.28        -27.65        77.21 o                         
  15   3   9         11.97        115.70        86.37 o                         
 -15   4   9         40.80        -21.09        78.24 o                         
 -14   4   9        166.72         21.23       111.62 o                         
 -13   4   9        272.87        207.51        69.44 o                         
 -12   4   9        743.10        751.64        76.74 o                         
 -11   4   9        810.40        702.60        72.13 o                         
 -10   4   9         34.31         22.88        44.23 o                         
  -9   4   9        267.72        365.89        52.27 o                         
  -8   4   9         51.77         43.67        31.94 o                         
  -7   4   9        734.55        698.88        40.31 o                         
  -6   4   9       2248.68       2337.00        53.90 o                         
  -5   4   9       4297.89       4263.82        77.27 o                         
  -4   4   9       6586.11       6226.80       103.29 o                         
  -3   4   9        452.15        505.45        35.42 o                         
  -2   4   9       6446.48       6601.34       180.98 o                         
  -1   4   9        552.83        730.17        36.88 o                         
   0   4   9       3827.03       3811.33        71.04 o                         
   1   4   9       2395.91       2449.23        54.43 o                         
   2   4   9       7141.53       6476.88       100.91 o                         
   3   4   9       1350.19       1146.13        38.29 o                         
   4   4   9      11105.01      10087.88       196.22 o                         
   5   4   9        115.40        174.98        41.34 o                         
   6   4   9       6223.20       5931.02       161.05 o                         
   7   4   9       2305.26       2037.76        85.37 o                         
   8   4   9       2688.60       2349.51        91.89 o                         
   9   4   9        778.58        715.00        57.24 o                         
  10   4   9       3494.93       3724.69       152.61 o                         
  11   4   9        545.79        654.74        87.90 o                         
  12   4   9       2149.24       2027.21       105.67 o                         
  13   4   9        526.22        543.22        81.24 o                         
  14   4   9        245.16        239.38        77.80 o                         
  15   4   9        180.79         53.76        92.16 o                         
 -15   5   9        159.03         83.28        77.51 o                         
 -14   5   9        334.00        331.55        99.28 o                         
 -13   5   9        115.88         84.63        59.44 o                         
 -12   5   9        325.39        455.03        51.30 o                         
 -11   5   9        220.69        250.76        54.46 o                         
 -10   5   9       1591.63       1587.88        94.82 o                         
  -9   5   9        204.56        193.10        40.65 o                         
  -8   5   9       2439.84       2489.23        94.42 o                         
  -7   5   9       1392.75       1461.61        75.65 o                         
  -6   5   9        271.90        326.93        38.95 o                         
  -5   5   9        554.54        484.13        32.55 o                         
  -4   5   9       3664.24       3707.96        70.46 o                         
  -3   5   9        703.46        695.12        37.42 o                         
  -2   5   9       5656.68       5266.63       112.16 o                         
  -1   5   9       2613.22       2438.49        61.24 o                         
   0   5   9        682.44        678.57        27.06 o                         
   1   5   9       1306.63       1237.40        39.19 o                         
   2   5   9       1691.89       1475.02        45.85 o                         
   3   5   9        379.60        321.50        28.35 o                         
   4   5   9       1783.65       1635.84        46.19 o                         
   5   5   9          0.15        -10.35        32.90 o                         
   6   5   9          0.78        -43.55        28.45 o                         
   7   5   9        909.73        805.33        34.82 o                         
   8   5   9       1301.52       1352.67        59.59 o                         
   9   5   9        138.98         51.05        42.23 o                         
  10   5   9        593.44        674.86        65.58 o                         
  11   5   9        421.91        510.28        59.55 o                         
  12   5   9         44.80         -5.14        74.12 o                         
  13   5   9        497.88        603.06       121.04 o                         
  14   5   9         19.10        102.01       128.37 o                         
 -15   6   9        203.06        299.01       105.48 o                         
 -14   6   9        258.34        244.48        62.19 o                         
 -13   6   9        118.84        101.65        62.58 o                         
 -12   6   9        222.56        359.57        62.87 o                         
 -11   6   9       3647.96       4005.49       180.78 o                         
 -10   6   9         71.66         10.02        54.87 o                         
  -9   6   9        987.90       1042.28        65.42 o                         
  -8   6   9          1.88         57.85        43.36 o                         
  -7   6   9        349.67        442.96        42.64 o                         
  -6   6   9       3224.43       3359.08       121.97 o                         
  -5   6   9       8326.34       7750.28       122.12 o                         
  -4   6   9       2656.51       2639.38        57.93 o                         
  -3   6   9       3095.31       2947.49        65.55 o                         
  -2   6   9       1015.61       1037.51        50.69 o                         
  -1   6   9       1817.65       1661.19        53.96 o                         
   0   6   9       1118.73        997.80        35.85 o                         
   1   6   9       3710.97       3211.39        68.36 o                         
   2   6   9       1376.64       1175.22        51.02 o                         
   3   6   9       4658.30       3924.98        79.37 o                         
   4   6   9       1850.92       1796.03        58.87 o                         
   5   6   9        446.14        355.65        28.40 o                         
   6   6   9        196.63        145.07        28.91 o                         
   7   6   9        632.19        585.69        35.48 o                         
   8   6   9          6.79        113.02        32.92 o                         
   9   6   9        595.58        608.55        43.38 o                         
  10   6   9        424.53        585.28        72.38 o                         
  11   6   9        259.94        116.16        84.74 o                         
  12   6   9        662.92        633.77        75.15 o                         
  13   6   9        142.07        158.24        80.43 o                         
  14   6   9         29.42        173.47        95.82 o                         
 -14   7   9          2.31        -99.30        63.12 o                         
 -13   7   9         11.07        -10.38        67.58 o                         
 -12   7   9         74.46         56.12        56.41 o                         
 -11   7   9          1.76        -25.02        49.84 o                         
 -10   7   9       1906.53       2004.40        94.51 o                         
  -9   7   9         97.37        168.18        49.29 o                         
  -8   7   9        566.69        972.50        78.25 o                         
  -7   7   9       1578.87       1638.62        75.14 o                         
  -6   7   9         20.18        107.27        46.94 o                         
  -5   7   9        552.95        495.18        39.30 o                         
  -4   7   9       2711.81       2536.65        86.81 o                         
  -3   7   9         14.39         30.96        26.19 o                         
  -2   7   9        559.80        533.17        33.50 o                         
  -1   7   9        923.44        868.04        36.07 o                         
   0   7   9        491.65        499.20        24.59 o                         
   1   7   9        264.21        307.32        24.41 o                         
   2   7   9          2.17          3.44        24.20 o                         
   3   7   9        301.45        276.63        27.82 o                         
   4   7   9        407.10        403.55        29.78 o                         
   5   7   9       1652.00       1652.09        58.35 o                         
   6   7   9        195.80        126.65        33.06 o                         
   7   7   9        425.83        348.16        32.80 o                         
   8   7   9       1009.02       1012.28        49.89 o                         
   9   7   9        207.21        221.22        39.04 o                         
  10   7   9       1280.84       1239.12        75.99 o                         
  11   7   9         53.14        -21.46        85.49 o                         
  12   7   9        391.93        464.59        69.90 o                         
  13   7   9         55.88          0.75        79.63 o                         
  14   7   9          6.33        -28.58        94.18 o                         
 -14   8   9         34.81         39.75        89.87 o                         
 -13   8   9          3.03         -3.76        68.66 o                         
 -12   8   9        233.31        155.86        55.84 o                         
 -11   8   9        826.91        824.93        57.73 o                         
 -10   8   9       1358.93       1421.71        80.47 o                         
  -9   8   9          5.78         40.94        49.51 o                         
  -8   8   9       2313.18       3071.37       140.50 o                         
  -7   8   9          4.42         66.67        37.60 o                         
  -6   8   9        618.04        684.71        62.77 o                         
  -5   8   9       3067.54       3165.99       130.80 o                         
  -4   8   9       1019.44        949.26        40.50 o                         
  -3   8   9         67.10         48.98        32.73 o                         
  -2   8   9       2328.44       2225.16        76.30 o                         
  -1   8   9        202.63        214.73        37.55 o                         
   0   8   9       4871.38       4815.00       128.86 o                         
   1   8   9       1718.63       1596.62        62.32 o                         
   2   8   9         79.75        123.39        25.87 o                         
   3   8   9       1823.99       1652.75        52.36 o                         
   4   8   9        822.07        868.78        42.24 o                         
   5   8   9        308.12        166.72        31.63 o                         
   6   8   9         14.98        -19.44        32.06 o                         
   7   8   9       3076.38       3244.54       133.20 o                         
   8   8   9        481.46        399.27        38.53 o                         
   9   8   9       1249.91       1252.24        57.35 o                         
  10   8   9          0.12        -66.93        60.43 o                         
  11   8   9       1093.64       1283.56       111.59 o                         
  12   8   9         18.23         30.85       102.88 o                         
  13   8   9        924.77       1006.09       116.16 o                         
 -13   9   9        567.25        547.64        86.75 o                         
 -12   9   9        119.03         88.81        55.45 o                         
 -11   9   9        855.69        815.53        59.92 o                         
 -10   9   9        191.19        180.25        45.95 o                         
  -9   9   9        510.64        532.32        60.80 o                         
  -8   9   9         19.34        -11.65        45.79 o                         
  -7   9   9       1684.77       1996.07        88.65 o                         
  -6   9   9        863.10        889.58        55.73 o                         
  -5   9   9        450.09        467.15        45.60 o                         
  -4   9   9       1933.65       1901.01        81.65 o                         
  -3   9   9         59.61         81.18        30.35 o                         
  -2   9   9        615.23        549.71        34.89 o                         
  -1   9   9        767.10        757.67        37.94 o                         
   0   9   9         17.99         12.54        26.86 o                         
   1   9   9         12.87         43.65        26.54 o                         
   2   9   9         56.29         87.40        26.26 o                         
   3   9   9         55.37         29.95        35.03 o                         
   4   9   9       1909.88       1705.14        81.85 o                         
   5   9   9        390.50        362.09        41.63 o                         
   6   9   9        265.91        324.76        45.33 o                         
   7   9   9        346.22        287.22        40.79 o                         
   8   9   9          9.60          9.27        45.29 o                         
   9   9   9       1401.15       1634.82        99.81 o                         
  10   9   9          3.19          3.35        62.20 o                         
  11   9   9        312.46        343.39        68.74 o                         
  12   9   9        111.74         93.87       104.78 o                         
 -13  10   9         10.60       -112.16        73.55 o                         
 -12  10   9        122.59        186.05        72.75 o                         
 -11  10   9        247.80        167.69        58.92 o                         
 -10  10   9       1515.90       1524.45        88.20 o                         
  -9  10   9          4.12         21.54        55.60 o                         
  -8  10   9       1136.20       1194.11        71.87 o                         
  -7  10   9        161.62        181.08        58.00 o                         
  -6  10   9        534.87        551.36        51.52 o                         
  -5  10   9       1516.18       1477.40        74.24 o                         
  -4  10   9        194.53        194.35        37.28 o                         
  -3  10   9        518.36        457.98        37.71 o                         
  -2  10   9       2282.89       2149.44        71.50 o                         
  -1  10   9        409.86        455.31        37.49 o                         
   0  10   9       1592.68       1692.10        76.39 o                         
   1  10   9       2223.57       2288.53        84.86 o                         
   2  10   9        759.66        761.28        54.97 o                         
   3  10   9        656.45        677.87        45.03 o                         
   4  10   9         23.96         58.56        42.09 o                         
   5  10   9        467.15        442.20        47.71 o                         
   6  10   9        946.62        951.71        60.31 o                         
   7  10   9        534.07        592.34        50.90 o                         
   8  10   9       1096.39        917.18        66.11 o                         
   9  10   9        149.39        189.36        64.16 o                         
  10  10   9        362.94        456.50        66.75 o                         
  11  10   9          8.26        -10.73        61.25 o                         
  12  10   9         52.33        116.83        82.00 o                         
 -12  11   9         62.05         50.89        80.50 o                         
 -11  11   9        136.02        106.87        59.10 o                         
 -10  11   9        446.80        439.50        58.57 o                         
  -9  11   9         10.09         41.50        50.58 o                         
  -8  11   9          2.05        -56.81        47.76 o                         
  -7  11   9        741.27        885.34        62.44 o                         
  -6  11   9       1339.62       1375.76        69.49 o                         
  -5  11   9        541.44        648.51        46.86 o                         
  -4  11   9        491.91        435.56        44.52 o                         
  -3  11   9          0.59         44.54        41.92 o                         
  -2  11   9         67.06         49.35        41.12 o                         
  -1  11   9        196.53        101.00        40.53 o                         
   0  11   9        381.74        345.98        39.60 o                         
   1  11   9        497.92        593.62        55.66 o                         
   2  11   9          3.12          2.64        41.35 o                         
   3  11   9         43.42         56.98        43.07 o                         
   4  11   9        284.64        341.60        43.67 o                         
   5  11   9         64.08         85.18        45.62 o                         
   6  11   9          8.56        -18.47        45.47 o                         
   7  11   9         58.53         39.70        48.94 o                         
   8  11   9         66.76        144.22        48.05 o                         
   9  11   9        122.63        -50.02        61.02 o                         
  10  11   9         29.25        -11.62        66.34 o                         
  11  11   9          0.11         14.08        83.18 o                         
 -11  12   9        334.57        489.07       188.37 o                         
 -10  12   9        868.23        637.42        83.36 o                         
  -9  12   9        740.37        846.40        87.36 o                         
  -8  12   9        870.64        732.98        53.22 o                         
  -7  12   9        645.39        816.33        60.07 o                         
  -6  12   9       1038.26       1202.40        91.48 o                         
  -5  12   9        260.25        323.54        54.09 o                         
  -4  12   9        180.57        263.26        52.91 o                         
  -3  12   9        948.42       1030.79        79.24 o                         
  -2  12   9        392.15        473.27        57.82 o                         
  -1  12   9        794.49        788.14        52.78 o                         
   0  12   9       1447.07       1666.60        82.11 o                         
   1  12   9        162.63        213.21        43.24 o                         
   2  12   9        301.49        420.72        52.58 o                         
   3  12   9        255.31        252.75        46.27 o                         
   4  12   9        115.52        125.56        47.25 o                         
   5  12   9         94.51         72.22        47.50 o                         
   6  12   9        739.78        765.30        53.62 o                         
   7  12   9         45.44        181.87        49.61 o                         
   8  12   9        565.42        640.93        81.98 o                         
   9  12   9         66.97        166.65        90.12 o                         
  10  12   9          3.25        -22.84        64.52 o                         
 -10  13   9          0.56         57.50        70.53 o                         
  -9  13   9          0.54         74.73        74.65 o                         
  -8  13   9        115.34         97.03        75.70 o                         
  -7  13   9        121.98        238.08        79.88 o                         
  -6  13   9       1051.79       1045.22        77.94 o                         
  -5  13   9        163.61        135.11        54.68 o                         
  -4  13   9         12.10        101.51        56.61 o                         
  -3  13   9        275.42        225.26        67.60 o                         
  -2  13   9         23.87         83.42        55.51 o                         
  -1  13   9         11.45          9.84        44.80 o                         
   0  13   9        289.06        194.76        45.36 o                         
   1  13   9          1.25         81.66        47.97 o                         
   2  13   9         66.20        -17.05        43.01 o                         
   3  13   9          4.81        -11.07        46.31 o                         
   4  13   9        244.72        275.16        52.79 o                         
   5  13   9        127.64        173.84        55.26 o                         
   6  13   9          5.27         63.68        51.72 o                         
   7  13   9         77.83        121.82        60.46 o                         
   8  13   9         45.51        166.02        71.81 o                         
   9  13   9        215.36        253.57       122.79 o                         
  -8  14   9        402.79        453.91        94.06 o                         
  -7  14   9        163.99        317.21        73.61 o                         
  -6  14   9        253.52        411.04        57.60 o                         
  -5  14   9        239.81        259.33        67.89 o                         
  -4  14   9        559.83        606.93        61.90 o                         
  -3  14   9        923.83       1011.55       145.77 o                         
  -2  14   9         75.27        281.31        83.96 o                         
  -1  14   9        400.73        453.86        62.79 o                         
   0  14   9          4.01         -0.05        48.45 o                         
   1  14   9         68.05         40.24        46.92 o                         
   2  14   9         66.53        115.97        45.48 o                         
   3  14   9        606.27        661.39        59.80 o                         
   4  14   9         78.97        118.07        52.26 o                         
   5  14   9        327.52        405.23        52.61 o                         
   6  14   9         49.44        -18.50        53.69 o                         
   7  14   9         20.30         -7.32        61.96 o                         
   8  14   9         58.87         67.61        77.42 o                         
  -7  15   9          1.33        -51.54        73.03 o                         
  -6  15   9        590.49        753.29       111.62 o                         
  -5  15   9        281.90        381.97        64.67 o                         
  -4  15   9         94.49        130.48        56.08 o                         
  -3  15   9         84.31        156.91        54.43 o                         
  -2  15   9         35.50         33.26        51.85 o                         
  -1  15   9         45.83         -5.79        52.83 o                         
   0  15   9        382.30        563.39        72.25 o                         
   1  15   9        650.52        608.78        65.57 o                         
   2  15   9        103.04         71.30        47.87 o                         
   3  15   9        177.42        144.95        50.77 o                         
   4  15   9         17.62         55.88        54.28 o                         
   5  15   9         62.40         40.36        54.19 o                         
   6  15   9         17.31         42.14        57.05 o                         
  -4  16   9          6.41         62.06        67.10 o                         
  -3  16   9         48.20         25.32        65.59 o                         
  -2  16   9         83.92         34.57        90.55 o                         
  -1  16   9          2.52         30.70        56.82 o                         
   0  16   9          8.77         35.66        59.10 o                         
   1  16   9          3.39         15.64        60.08 o                         
   2  16   9        208.40        229.32        55.26 o                         
   3  16   9        162.07         69.30        53.22 o                         
 -14   0  10        646.74        685.39       147.42 o                         
 -12   0  10        152.61        227.38       138.96 o                         
 -10   0  10       1713.72       1487.24        85.78 o                         
  -8   0  10       6528.06       6194.57       187.39 o                         
  -6   0  10        799.05        720.07        44.40 o                         
  -4   0  10        767.72        724.69        37.46 o                         
  -2   0  10       5285.81       4991.92       144.53 o                         
   0   0  10       3057.39       3330.55       128.73 o                         
   2   0  10       3802.82       3629.96        93.27 o                         
   4   0  10       4645.51       4278.55       125.40 o                         
   6   0  10        639.52        543.53        48.20 o                         
   8   0  10        779.18        532.71        64.43 o                         
  10   0  10       2704.52       2663.74       129.64 o                         
  12   0  10        108.09        -24.10        63.28 o                         
  14   0  10         54.03        112.06       111.50 o                         
 -15   1  10         36.98        -37.79        82.89 o                         
 -14   1  10        245.15        249.36        67.66 o                         
 -13   1  10        324.82        288.75        73.62 o                         
 -12   1  10         29.03         68.00        61.04 o                         
 -11   1  10        153.36        115.67        46.65 o                         
 -10   1  10        518.70        514.99        35.12 o                         
  -9   1  10        145.51        198.27        29.28 o                         
  -8   1  10        790.72        780.45        29.76 o                         
  -7   1  10         37.44         90.78        25.52 o                         
  -6   1  10        112.73        136.34        26.03 o                         
  -5   1  10        424.73        376.40        25.13 o                         
  -4   1  10        243.72        268.07        24.91 o                         
  -3   1  10         17.25         15.38        21.13 o                         
  -2   1  10        833.08        778.46        27.78 o                         
  -1   1  10        275.28        218.88        23.33 o                         
   0   1  10        484.81        395.93        23.03 o                         
   1   1  10          2.40         13.10        19.96 o                         
   2   1  10       1760.03       1735.56        43.53 o                         
   3   1  10          5.38        -18.87        29.01 o                         
   4   1  10       1731.91       1691.94        48.47 o                         
   5   1  10       1038.14        983.80        39.11 o                         
   6   1  10       9970.25       8374.03       171.24 o                         
   7   1  10         66.14         80.53        25.88 o                         
   8   1  10        564.77        480.99        31.29 o                         
   9   1  10        101.26         67.76        37.11 o                         
  10   1  10       1404.28       1573.89        76.05 o                         
  11   1  10        120.41        122.27        77.46 o                         
  12   1  10       2760.65       2589.23       177.21 o                         
  13   1  10         14.29         80.25        75.24 o                         
  14   1  10        962.45        807.69       117.76 o                         
  15   1  10         37.88         64.63        91.71 o                         
 -15   2  10          2.28         48.76        84.29 o                         
 -14   2  10         63.90         11.28        76.28 o                         
 -13   2  10         14.17        -23.28        66.46 o                         
 -12   2  10       1477.11       1318.19        70.54 o                         
 -11   2  10         36.58        149.71        46.54 o                         
 -10   2  10         22.16         17.99        40.06 o                         
  -9   2  10        759.22        782.02        41.96 o                         
  -8   2  10          6.56        365.17        33.20 o                         
  -7   2  10        128.98        301.01        31.40 o                         
  -6   2  10        241.52        234.12        35.54 o                         
  -5   2  10       1501.83       1467.29        42.68 o                         
  -4   2  10        457.51        475.00        25.74 o                         
  -3   2  10        176.47        108.98        25.64 o                         
  -2   2  10        164.41        167.85        27.28 o                         
  -1   2  10        893.79        761.65        33.83 o                         
   0   2  10       1943.73       1952.78        68.29 o                         
   1   2  10        262.82        259.07        23.32 o                         
   2   2  10       3776.92       3609.84        60.35 o                         
   3   2  10       2666.44       2633.72        61.91 o                         
   4   2  10       1801.10       1758.28        49.37 o                         
   5   2  10       1055.48        895.27        42.16 o                         
   6   2  10        790.35        731.78        34.12 o                         
   7   2  10        255.89        286.95        29.33 o                         
   8   2  10       2525.46       2272.37        75.42 o                         
   9   2  10        126.79        118.69        42.50 o                         
  10   2  10        712.21        744.53        52.75 o                         
  11   2  10        414.79        302.39        58.17 o                         
  12   2  10        310.07        358.30        81.51 o                         
  13   2  10        280.98         51.44        84.28 o                         
  14   2  10        308.50        359.35        83.12 o                         
 -15   3  10          0.59         67.77        75.89 o                         
 -14   3  10          2.52        -52.08        77.88 o                         
 -13   3  10         21.33        -67.68        70.94 o                         
 -12   3  10          0.81        -41.59        48.28 o                         
 -11   3  10         29.24         52.69        53.35 o                         
 -10   3  10        151.64        126.02        44.22 o                         
  -9   3  10        873.75        816.69        47.14 o                         
  -8   3  10       1126.42       1162.53        57.49 o                         
  -7   3  10        568.27        675.01        33.33 o                         
  -6   3  10        407.16        409.93        27.78 o                         
  -5   3  10         39.72         74.99        22.21 o                         
  -4   3  10       1180.61        949.22        31.40 o                         
  -3   3  10        298.26        275.53        29.23 o                         
  -2   3  10       2640.10       2592.24        70.94 o                         
  -1   3  10         31.70        193.39        30.56 o                         
   0   3  10       1456.27       1492.11        43.66 o                         
   1   3  10       2946.18       2642.84        53.38 o                         
   2   3  10          0.64          2.89        23.65 o                         
   3   3  10       3928.39       3515.94        68.68 o                         
   4   3  10       1257.37       1194.42        45.49 o                         
   5   3  10       5683.39       5124.71       101.40 o                         
   6   3  10       3871.38       3363.14        94.17 o                         
   7   3  10       5058.92       4633.66       118.77 o                         
   8   3  10       1130.07        998.71        59.73 o                         
   9   3  10       2815.01       2545.43       133.98 o                         
  10   3  10          8.81        -34.33        49.25 o                         
  11   3  10       3673.82       3812.02       154.03 o                         
  12   3  10        372.54        474.74        73.21 o                         
  13   3  10       1630.35       1377.06       151.00 o                         
  14   3  10        119.93        117.30        80.72 o                         
 -15   4  10          4.63        -95.88        70.83 o                         
 -14   4  10         71.90        151.22        71.51 o                         
 -13   4  10          7.76          9.76        56.36 o                         
 -12   4  10       1347.22       1306.25        73.26 o                         
 -11   4  10         26.70         -2.12        52.51 o                         
 -10   4  10        134.17         89.15        67.89 o                         
  -9   4  10        899.27        921.29        72.34 o                         
  -8   4  10       1131.71       1339.37        68.85 o                         
  -7   4  10        199.42        369.23        38.57 o                         
  -6   4  10        473.87        514.64        42.39 o                         
  -5   4  10       1387.29       1341.41        42.70 o                         
  -4   4  10          7.18        -27.78        28.46 o                         
  -3   4  10        670.20        535.59        42.32 o                         
  -2   4  10       2554.66       3379.11       164.93 o                         
  -1   4  10        877.10        841.43        54.94 o                         
   0   4  10        213.89        209.24        22.33 o                         
   1   4  10        427.43        507.51        23.25 o                         
   2   4  10        723.13        623.81        27.30 o                         
   3   4  10      10385.66       9291.37       232.85 o                         
   4   4  10       3799.92       3460.07        79.64 o                         
   5   4  10       4913.60       4318.69       158.47 o                         
   6   4  10        172.46        174.98        28.09 o                         
   7   4  10       1555.01       1490.28        65.84 o                         
   8   4  10        126.11        147.91        31.94 o                         
   9   4  10       1447.39       1372.65        69.35 o                         
  10   4  10        327.41        496.93        72.20 o                         
  11   4  10       2834.55       2667.36       116.56 o                         
  12   4  10        330.59        423.08        74.71 o                         
  13   4  10       1305.47       1447.74       101.06 o                         
  14   4  10        173.39         39.30        77.91 o                         
 -15   5  10         89.61         -7.89        75.96 o                         
 -14   5  10        175.03        103.89        83.78 o                         
 -13   5  10        734.35        803.22        74.04 o                         
 -12   5  10        129.91         98.24        52.04 o                         
 -11   5  10          5.80         90.42        56.99 o                         
 -10   5  10        222.33        275.64        56.96 o                         
  -9   5  10         40.35         33.09        40.31 o                         
  -8   5  10        186.71        260.42        44.54 o                         
  -7   5  10        848.61        886.07        54.42 o                         
  -6   5  10        361.77        365.86        35.25 o                         
  -5   5  10       1879.86       1832.33        73.18 o                         
  -4   5  10       8259.63       8133.20       126.70 o                         
  -3   5  10         87.63        163.24        33.08 o                         
  -2   5  10        562.12        641.11        55.72 o                         
  -1   5  10       1055.86       1067.04        40.08 o                         
   0   5  10       4192.85       4554.19        86.97 o                         
   1   5  10        355.45        357.57        23.78 o                         
   2   5  10       8732.72       7875.13       196.48 o                         
   3   5  10        550.28        475.09        29.94 o                         
   4   5  10       1208.35       1099.83        45.23 o                         
   5   5  10         34.58         41.48        28.21 o                         
   6   5  10         63.65         64.08        28.49 o                         
   7   5  10         38.61         52.89        29.07 o                         
   8   5  10       3270.22       2910.49       113.38 o                         
   9   5  10        197.33        150.97        40.91 o                         
  10   5  10       1389.63       1340.19       124.33 o                         
  11   5  10        505.31        473.79        63.49 o                         
  12   5  10        117.79         61.13        94.08 o                         
  13   5  10        135.74         91.35        99.04 o                         
  14   5  10        293.56        377.01        78.40 o                         
 -14   6  10         15.50        -46.66        68.19 o                         
 -13   6  10         20.09         38.95        72.42 o                         
 -12   6  10       1163.67       1168.54        95.59 o                         
 -11   6  10        162.95        224.04       100.22 o                         
 -10   6  10        124.70        101.62        47.92 o                         
  -9   6  10        271.60        278.39        59.08 o                         
  -8   6  10       1838.54       1776.31        92.78 o                         
  -7   6  10        648.17        724.16        47.03 o                         
  -6   6  10       2043.54       2089.73        84.13 o                         
  -5   6  10        635.58        684.46        40.05 o                         
  -4   6  10       6005.49       5863.82       163.52 o                         
  -3   6  10       3116.20       2903.37        70.79 o                         
  -2   6  10        417.82        443.10        35.08 o                         
  -1   6  10       1072.98       1050.40        46.71 o                         
   0   6  10       3192.32       3230.54        71.05 o                         
   1   6  10       1366.58       1277.86        47.43 o                         
   2   6  10       2909.44       2651.20        71.91 o                         
   3   6  10       8031.26       7502.43       232.92 o                         
   4   6  10       3995.13       3581.01       158.39 o                         
   5   6  10       3788.55       3417.28       127.35 o                         
   6   6  10       3806.57       3646.55       187.14 o                         
   7   6  10        491.30        580.69        40.31 o                         
   8   6  10       1018.46        854.15        56.45 o                         
   9   6  10        310.51        328.54        45.34 o                         
  10   6  10        273.20        216.97        70.96 o                         
  11   6  10        628.06        477.56        98.37 o                         
  12   6  10        608.17        736.13       108.83 o                         
  13   6  10        182.69        103.07        91.92 o                         
  14   6  10         75.84        128.89       115.26 o                         
 -14   7  10          0.10         67.91        62.51 o                         
 -13   7  10         73.41         53.84        74.34 o                         
 -12   7  10         25.81         61.82        52.45 o                         
 -11   7  10        915.59        898.46        64.76 o                         
 -10   7  10        723.97        642.08        70.61 o                         
  -9   7  10       1306.51       1432.96        82.75 o                         
  -8   7  10        625.93        693.65        68.08 o                         
  -7   7  10         63.09         50.80        41.18 o                         
  -6   7  10        203.95        228.97        42.67 o                         
  -5   7  10        103.66        114.99        36.94 o                         
  -4   7  10       4635.45       4542.96       139.41 o                         
  -3   7  10       2255.16       2316.87        78.67 o                         
  -2   7  10          2.20         10.99        33.53 o                         
  -1   7  10       1025.50        889.11        36.15 o                         
   0   7  10       1182.77       1148.16        46.34 o                         
   1   7  10         12.65         46.20        30.86 o                         
   2   7  10       6568.65       6090.37       171.04 o                         
   3   7  10        139.44         64.90        28.28 o                         
   4   7  10       2920.81       2723.22        85.56 o                         
   5   7  10         30.74         -6.93        29.71 o                         
   6   7  10        220.71        216.64        34.42 o                         
   7   7  10          4.28         49.38        35.50 o                         
   8   7  10       2366.40       2378.10        88.51 o                         
   9   7  10         60.19         -7.11        42.77 o                         
  10   7  10        133.79        120.81        54.73 o                         
  11   7  10        573.72        525.98        98.82 o                         
  12   7  10        152.50        234.42       116.69 o                         
  13   7  10          0.13          6.75        86.31 o                         
 -13   8  10         69.93         67.24        64.64 o                         
 -12   8  10        344.59        334.30        58.49 o                         
 -11   8  10          1.46        -32.30        65.03 o                         
 -10   8  10        101.89         68.18        62.69 o                         
  -9   8  10          4.70         82.35        82.92 o                         
  -8   8  10          4.57         47.03        46.67 o                         
  -7   8  10        380.05        599.30        47.02 o                         
  -6   8  10        357.00        334.28        40.64 o                         
  -5   8  10         37.21        104.66        39.70 o                         
  -4   8  10        253.98        273.75        36.97 o                         
  -3   8  10        994.25        904.73        41.15 o                         
  -2   8  10        206.19        210.86        29.42 o                         
  -1   8  10        589.56        627.94        32.00 o                         
   0   8  10        927.73        893.68        38.88 o                         
   1   8  10       1677.49       1459.14        50.70 o                         
   2   8  10       1054.12        949.16        42.51 o                         
   3   8  10       1052.90        916.27        46.32 o                         
   4   8  10        146.73        126.56        31.51 o                         
   5   8  10          6.70         26.19        32.70 o                         
   6   8  10       1018.49       1014.08        54.48 o                         
   7   8  10       1157.94       1127.70        76.76 o                         
   8   8  10        453.35        476.59        45.91 o                         
   9   8  10        345.42        499.75        56.78 o                         
  10   8  10         18.77         13.45        62.90 o                         
  11   8  10         21.12        -39.61        74.16 o                         
  12   8  10        482.81        703.53       134.37 o                         
  13   8  10         17.89         81.84       117.47 o                         
 -13   9  10        305.63        281.74        87.90 o                         
 -12   9  10          1.38         56.30        57.15 o                         
 -11   9  10        116.12        131.41        55.76 o                         
 -10   9  10          0.68        -20.48        52.74 o                         
  -9   9  10       1103.81       1086.07       105.56 o                         
  -8   9  10        160.26        157.00        54.83 o                         
  -7   9  10        274.53        283.67        42.08 o                         
  -6   9  10         24.80         24.44        41.57 o                         
  -5   9  10          5.59         39.89        43.43 o                         
  -4   9  10        400.51        473.64        41.40 o                         
  -3   9  10       3792.54       3474.31       141.93 o                         
  -2   9  10        203.45        166.39        35.53 o                         
  -1   9  10       4676.38       4255.59       130.08 o                         
   0   9  10         60.82         99.29        30.75 o                         
   1   9  10       1125.30       1214.44        56.01 o                         
   2   9  10        378.83        316.58        33.14 o                         
   3   9  10       1191.45       1228.70        76.86 o                         
   4   9  10         94.97         46.44        40.57 o                         
   5   9  10       1540.83       1293.44        66.08 o                         
   6   9  10         27.08        -20.25        43.84 o                         
   7   9  10        850.11       1012.36        80.04 o                         
   8   9  10        373.56        431.75        49.59 o                         
   9   9  10        302.07        311.31        66.49 o                         
  10   9  10         77.64        -54.49        61.95 o                         
  11   9  10          1.24        -63.50        74.64 o                         
  12   9  10         10.09          9.69        77.67 o                         
 -12  10  10        143.39         90.10        69.53 o                         
 -11  10  10         13.24        -15.70        59.16 o                         
 -10  10  10         22.87         21.49        52.87 o                         
  -9  10  10          6.21         22.08        48.95 o                         
  -8  10  10         29.25        136.49        50.79 o                         
  -7  10  10        585.60        665.18        51.38 o                         
  -6  10  10         39.69         33.46        42.03 o                         
  -5  10  10        263.87        305.75        94.22 o                         
  -4  10  10        211.95        220.43        41.64 o                         
  -3  10  10        203.58        206.08        38.24 o                         
  -2  10  10          2.38         -2.01        35.14 o                         
  -1  10  10        953.49        936.77        52.01 o                         
   0  10  10       1764.61       1786.70        78.41 o                         
   1  10  10       1945.75       1867.36        72.70 o                         
   2  10  10        603.95        575.84        40.02 o                         
   3  10  10         13.08          4.12        38.67 o                         
   4  10  10         60.47         62.00        42.22 o                         
   5  10  10        615.02        581.20        44.23 o                         
   6  10  10        148.97         90.22        46.47 o                         
   7  10  10       2223.76       1912.66       130.60 o                         
   8  10  10        166.96        176.39        45.02 o                         
   9  10  10        858.07        885.70        75.35 o                         
  10  10  10         12.75         50.98        74.12 o                         
  11  10  10         91.09        218.15        92.83 o                         
 -11  11  10         52.46         57.44        67.37 o                         
 -10  11  10          5.57         26.58        56.35 o                         
  -9  11  10        676.99        700.84        68.81 o                         
  -8  11  10        623.83        638.31        56.92 o                         
  -7  11  10          6.11        -17.88        46.11 o                         
  -6  11  10        417.80        455.60        79.44 o                         
  -5  11  10         37.68        -30.79        44.58 o                         
  -4  11  10        259.51        297.96        44.41 o                         
  -3  11  10       2397.55       2461.54       121.21 o                         
  -2  11  10       1480.34       1479.94        84.19 o                         
  -1  11  10        612.71        577.67        43.86 o                         
   0  11  10       3005.31       3148.59       129.40 o                         
   1  11  10        489.86        467.42        47.27 o                         
   2  11  10       1252.41       1370.81        77.32 o                         
   3  11  10        339.05        308.85        45.97 o                         
   4  11  10        890.55        878.47        56.52 o                         
   5  11  10        755.62        669.52        51.17 o                         
   6  11  10        328.18        245.10        47.59 o                         
   7  11  10        395.41        436.92        65.07 o                         
   8  11  10          0.03         46.84        65.63 o                         
   9  11  10        425.55        486.22        77.74 o                         
  10  11  10        189.84        191.50        67.81 o                         
  11  11  10         48.53        101.58       106.34 o                         
 -10  12  10         19.63          1.55        76.29 o                         
  -9  12  10        571.73        781.45        68.11 o                         
  -8  12  10         59.10         93.75        46.90 o                         
  -7  12  10       1863.38       1883.42        97.56 o                         
  -6  12  10        432.94        443.46        54.22 o                         
  -5  12  10       1168.04       1245.19        64.21 o                         
  -4  12  10          1.55         10.53        46.78 o                         
  -3  12  10         51.99        102.70        55.34 o                         
  -2  12  10         80.14         42.29        50.32 o                         
  -1  12  10        941.83       1017.99        79.34 o                         
   0  12  10        168.74         76.43        49.72 o                         
   1  12  10       2538.66       2809.56       118.33 o                         
   2  12  10         42.94         64.37        43.23 o                         
   3  12  10        372.64        335.74        45.06 o                         
   4  12  10        267.20        266.37        45.79 o                         
   5  12  10          6.75         14.90        46.39 o                         
   6  12  10        137.95        256.68        57.79 o                         
   7  12  10        140.57        181.05        60.28 o                         
   8  12  10         70.25         70.49        70.44 o                         
   9  12  10          0.84         91.11       130.27 o                         
  10  12  10        207.11        295.74        90.39 o                         
  -9  13  10         49.56          7.50        66.75 o                         
  -8  13  10        593.63        698.16        65.05 o                         
  -7  13  10        286.75        259.95        55.50 o                         
  -6  13  10        241.56        300.30        83.80 o                         
  -5  13  10        491.79        543.53        70.06 o                         
  -4  13  10        588.12        611.96        59.62 o                         
  -3  13  10          0.30        135.39        83.72 o                         
  -2  13  10        859.41        899.49        64.16 o                         
  -1  13  10         85.82        171.99        55.92 o                         
   0  13  10        517.71        739.29        61.07 o                         
   1  13  10        402.19        386.43        52.24 o                         
   2  13  10         58.15         79.32        43.73 o                         
   3  13  10        361.89        440.72        56.56 o                         
   4  13  10         79.88        160.65        51.52 o                         
   5  13  10          2.11         13.03        47.92 o                         
   6  13  10          0.72         54.82        57.27 o                         
   7  13  10          1.29        -58.25        61.60 o                         
   8  13  10          2.97         95.00        68.99 o                         
  -8  14  10        338.99        428.80       143.37 o                         
  -7  14  10        231.83        271.46        75.57 o                         
  -6  14  10         61.51        100.05        74.34 o                         
  -5  14  10         24.47          7.97        54.26 o                         
  -4  14  10        619.11        631.75        77.44 o                         
  -3  14  10        139.70        276.84        69.61 o                         
  -2  14  10        655.46        758.08        54.85 o                         
  -1  14  10         10.05          3.52        52.33 o                         
   0  14  10         21.41         67.10        53.42 o                         
   1  14  10        317.86        210.03        46.68 o                         
   2  14  10         17.85        -98.94        47.14 o                         
   3  14  10        511.48        526.12        68.92 o                         
   4  14  10        115.62         40.06        53.49 o                         
   5  14  10        103.18        103.99        60.43 o                         
   6  14  10         31.39         21.92        59.02 o                         
   7  14  10          8.62        -13.12        64.68 o                         
  -6  15  10         12.09         20.27        69.76 o                         
  -5  15  10         14.64        133.11        63.63 o                         
  -4  15  10          1.73        -38.96        67.63 o                         
  -3  15  10         73.26        175.58        62.93 o                         
  -2  15  10          4.16         57.52        60.61 o                         
  -1  15  10         95.46         25.09        61.77 o                         
   0  15  10         36.64        -18.56        60.88 o                         
   1  15  10        131.72        288.72        71.17 o                         
   2  15  10        151.28        220.73        50.10 o                         
   3  15  10         13.13        -42.47        50.77 o                         
   4  15  10         55.35         37.56        59.22 o                         
   5  15  10          0.26        -13.56        60.90 o                         
  -3  16  10         49.31         28.41        65.50 o                         
  -2  16  10        347.63        354.92        62.76 o                         
  -1  16  10          0.56         99.88        60.65 o                         
   0  16  10          3.05         41.53        57.08 o                         
   1  16  10        273.51        246.33        58.80 o                         
   2  16  10         13.56         59.38        62.01 o                         
 -15   0  11        393.54        491.55       111.23 o                         
 -13   0  11          2.14         29.04        95.67 o                         
 -11   0  11         81.70         -3.41        60.51 o                         
  -9   0  11       1986.12       2044.53        78.04 o                         
  -7   0  11          4.92         -5.69        35.53 o                         
  -5   0  11         15.27         27.45        42.01 o                         
  -3   0  11       4252.95       4137.47       107.49 o                         
  -1   0  11       4573.98       4585.27       149.39 o                         
   1   0  11       5911.50       5719.21       140.15 o                         
   3   0  11       3348.11       3230.13        93.14 o                         
   5   0  11        309.10        372.08        45.90 o                         
   7   0  11        439.12        353.56        45.99 o                         
   9   0  11       1987.30       2369.66       143.06 o                         
  11   0  11         16.84        -46.87        65.46 o                         
  13   0  11        498.46        276.39       123.30 o                         
 -15   1  11        239.25        280.62       114.42 o                         
 -14   1  11        169.77        152.68       108.61 o                         
 -13   1  11        112.02         91.77        77.66 o                         
 -12   1  11        460.71        469.75        59.17 o                         
 -11   1  11          5.55        -65.75        77.63 o                         
 -10   1  11        660.03        665.86        47.73 o                         
  -9   1  11        821.23        759.53        41.92 o                         
  -8   1  11        614.28        628.91        32.83 o                         
  -7   1  11       1428.63       1350.73        51.18 o                         
  -6   1  11        249.33        272.13        40.15 o                         
  -5   1  11       3073.39       2983.64        55.92 o                         
  -4   1  11       1061.65       1083.99        33.94 o                         
  -3   1  11       1350.43       1247.91        35.49 o                         
  -2   1  11        121.78         69.45        24.29 o                         
  -1   1  11       6150.50       5303.31       130.24 o                         
   0   1  11        229.78        243.12        21.62 o                         
   1   1  11        113.10        345.76        26.84 o                         
   2   1  11       2077.87       2098.14        51.25 o                         
   3   1  11       1879.12       1842.54        55.19 o                         
   4   1  11       1442.95       1260.01        46.98 o                         
   5   1  11       3497.19       3152.51       106.57 o                         
   6   1  11          1.44          0.04        30.32 o                         
   7   1  11        695.68        684.20        40.44 o                         
   8   1  11         23.81        137.30        36.01 o                         
   9   1  11       1369.56       1370.44        67.21 o                         
  10   1  11         10.53         72.18        53.34 o                         
  11   1  11       1429.64       1434.95        81.15 o                         
  12   1  11          8.81         50.56        63.23 o                         
  13   1  11        993.05        884.13       152.94 o                         
  14   1  11         32.60        -36.94       104.56 o                         
 -15   2  11        339.19        519.88        85.11 o                         
 -14   2  11          1.91         44.34        76.43 o                         
 -13   2  11        163.99        248.78        68.37 o                         
 -12   2  11          1.50        -14.73        60.49 o                         
 -11   2  11        718.06        715.29        62.19 o                         
 -10   2  11         81.18         80.14        41.33 o                         
  -9   2  11         47.32         57.95        38.72 o                         
  -8   2  11          1.55        229.66        35.66 o                         
  -7   2  11       2845.40       2715.26        81.95 o                         
  -6   2  11        767.09        774.62        31.48 o                         
  -5   2  11         88.42         81.58        23.45 o                         
  -4   2  11          4.66         -7.67        24.32 o                         
  -3   2  11       1317.02       1151.24        37.18 o                         
  -2   2  11         53.65         48.59        23.71 o                         
  -1   2  11       1639.75       1325.51        41.83 o                         
   0   2  11       1230.74       1175.70        40.36 o                         
   1   2  11          3.23         96.96        23.59 o                         
   2   2  11         58.43         33.16        24.05 o                         
   3   2  11        336.32        369.71        25.10 o                         
   4   2  11         15.06         41.35        28.19 o                         
   5   2  11       4675.08       4013.69       116.38 o                         
   6   2  11        589.57        541.36        37.28 o                         
   7   2  11       1487.88       1572.65        56.01 o                         
   8   2  11         63.08        115.35        34.17 o                         
   9   2  11        930.17        981.15       105.98 o                         
  10   2  11         89.30         24.05        51.35 o                         
  11   2  11         48.25         90.88        64.28 o                         
  12   2  11          9.02        102.48        95.11 o                         
  13   2  11         83.46          1.12        86.61 o                         
  14   2  11          3.36         74.33       118.78 o                         
 -15   3  11        151.36         49.56        71.92 o                         
 -14   3  11        135.52         93.36        76.30 o                         
 -13   3  11         43.32        109.69        69.46 o                         
 -12   3  11         18.98        -13.62        58.33 o                         
 -11   3  11         61.73         37.09        50.37 o                         
 -10   3  11        168.40        122.97        43.78 o                         
  -9   3  11        181.06        323.43        45.82 o                         
  -8   3  11        486.55        600.51        43.80 o
[truncated: 198,694 more chars]
